# Supplementary material for: Interactions between plant‐beneficial microorganisms in a consortium: Streptomyces microflavus and Trichoderma harzianum
Source: Microb Biotechnol. 2023 Jul 18;16(12):2292–312. doi: 10.1111/1751-7915.14311 (PMC10686133; doi:10.1111/1751-7915.14311)
Supplement: Supplementary file 1 — Appendix S1 [file MBT2-16-2292-s001.zip]

Archive with 4 entries (4 files):
- Manuscript 2 Supporting Information.docx
- Table S1.xlsx
- Table S2.xlsx
- Table S5.xlsx
