# Supplementary material for: Interactions between plant‐beneficial microorganisms in a consortium: Streptomyces microflavus and Trichoderma harzianum
Source: Microb Biotechnol. 2023 Jul 18;16(12):2292–312. doi: 10.1111/1751-7915.14311 (PMC10686133; doi:10.1111/1751-7915.14311)
Supplement: Supplementary file 1 — Appendix S1 [file MBT2-16-2292-s001.zip › Table S1.xlsx]

## Sheet: Sheet 1
Condition	strain	gene	GO	log2FoldChange	padj	GO category	GO FDR	Gene description	B2GO annotation	Enzyme Codes	Enzyme Names
Co-culture vs M10-single-culture (control)	M10	100473	GO:0016021 integral component of membrane	-0.553305	0.492734	Cellular Component	0.99	Domain of unknown function (DUF4203)-domain containing protein	RFU79988.1sulfite exporter family
Co-culture vs M10-single-culture (control)	M10	100483	GO:0016021 integral component of membrane	-0.431861	0.589487	Cellular Component	0.99	hypothetical protein	OPB39350.1ssDNA binding protein
Co-culture vs M10-single-culture (control)	M10	100580	GO:0006807 nitrogen compound m.p.	-0.124492	0.936121	Biological Process	0.99	Hydroxyethylthiazole kinase family-domain containing protein	OPB39355.1hydroxyethylthiazole kinase	EC:2.7.1.50; EC:2.5.1.3	Hydroxyethylthiazole kinase; Thiamine phosphate synthase
Co-culture vs M10-single-culture (control)	M10	100580	GO:0006790 sulfur compound m.p.	-0.124492	0.936121	Biological Process	0.99	Hydroxyethylthiazole kinase family-domain containing protein	OPB39355.1hydroxyethylthiazole kinase	EC:2.7.1.50; EC:2.5.1.3	Hydroxyethylthiazole kinase; Thiamine phosphate synthase
Co-culture vs M10-single-culture (control)	M10	100580	GO:0016740 transferase activity	-0.124492	0.936121	Molecular Function	0.99	Hydroxyethylthiazole kinase family-domain containing protein	OPB39355.1hydroxyethylthiazole kinase	EC:2.7.1.50; EC:2.5.1.3	Hydroxyethylthiazole kinase; Thiamine phosphate synthase
Co-culture vs M10-single-culture (control)	M10	10075	GO:0022613 ribonucleoprotein complex biogenesis	1.84685	0.0316219	Biological Process	5.8e-21	hypothetical protein	OPB40045.1Calcium-binding EF-hand
Co-culture vs M10-single-culture (control)	M10	132611	GO:0043232 intracellular non-memb.-bou. organelle	0.923792	0.0430486	Cellular Component	1.3e-11	hypothetical protein	KAF3074677.1Lid2 complex component snt2
Co-culture vs M10-single-culture (control)	M10	153725	GO:0043232 intracellular non-memb.-bou. organelle	1.19214	0.00687492	Cellular Component	1.3e-11	hypothetical protein	OPB39117.1DNA directed RNA polymerase II 15 kDa subunit	EC:2.7.7.48; EC:2.7.7.6	RNA-directed RNA polymerase; DNA-directed RNA polymerase
Co-culture vs M10-single-culture (control)	M10	156126	GO:0005198 structural molecule activity	-2.19317	2.40062e-06	Molecular Function	5.5e-20	Translation protein SH3-like domain-containing protein	KAF3072021.160S ribosomal protein L2
Co-culture vs M10-single-culture (control)	M10	156126	GO:0043232 intracellular non-memb.-bou. organelle	-2.19317	2.40062e-06	Cellular Component	1.3e-11	Translation protein SH3-like domain-containing protein	KAF3072021.160S ribosomal protein L2
Co-culture vs M10-single-culture (control)	M10	109628	GO:0022613 ribonucleoprotein complex biogenesis	-2.09933	0.0157187	Biological Process	5.8e-21	NUC173 domain-domain containing protein	KAF3067545.1Ribosomal RNA-processing protein 12
Co-culture vs M10-single-culture (control)	M10	156126	GO:0022613 ribonucleoprotein complex biogenesis	-2.19317	2.40062e-06	Biological Process	5.8e-21	Translation protein SH3-like domain-containing protein	KAF3072021.160S ribosomal protein L2
Co-culture vs M10-single-culture (control)	M10	171551	GO:0022613 ribonucleoprotein complex biogenesis	-1.87384	2.87407e-05	Biological Process	5.8e-21	ubiquitin-60S ribosomal protein L40 fusion protein	OTA06927.1ubiquitin-60S ribosomal protein L40 fusion protein
Co-culture vs M10-single-culture (control)	M10	163124	GO:0043232 intracellular non-memb.-bou. organelle	1.42956	0.00490758	Cellular Component	1.3e-11	hypothetical protein	EGR45340.1predicted protein	EC:2.1.1.43	Histone-lysine N-methyltransferase
Co-culture vs M10-single-culture (control)	M10	171551	GO:0005198 structural molecule activity	-1.87384	2.87407e-05	Molecular Function	5.5e-20	ubiquitin-60S ribosomal protein L40 fusion protein	OTA06927.1ubiquitin-60S ribosomal protein L40 fusion protein
Co-culture vs M10-single-culture (control)	M10	177077	GO:0022613 ribonucleoprotein complex biogenesis	-1.31541	0.0120531	Biological Process	5.8e-21	Ribosomal protein S3	KAF3074018.140S ribosomal protein S3
Co-culture vs M10-single-culture (control)	M10	188046	GO:0022613 ribonucleoprotein complex biogenesis	-4.13561	0.00477303	Biological Process	5.8e-21	Brix domain-domain containing protein	OPB43213.1brix domain-containing protein
Co-culture vs M10-single-culture (control)	M10	100691	GO:0071840 cellular component organization ...	-0.501679	0.462356	Biological Process	0.99	P-loop containing nucleoside triphosphate hydrolase protein	OPB39360.1hypothetical protein A0O28_0050660	EC:3.6.1.3; EC:3.6.1.15	Adenosinetriphosphatase; Nucleoside-triphosphate phosphatase
Co-culture vs M10-single-culture (control)	M10	100691	GO:0043226 organelle	-0.501679	0.462356	Cellular Component	0.99	P-loop containing nucleoside triphosphate hydrolase protein	OPB39360.1hypothetical protein A0O28_0050660	EC:3.6.1.3; EC:3.6.1.15	Adenosinetriphosphatase; Nucleoside-triphosphate phosphatase
Co-culture vs M10-single-culture (control)	M10	100691	GO:0110165 cellular anatomical entity	-0.501679	0.462356	Cellular Component	0.99	P-loop containing nucleoside triphosphate hydrolase protein	OPB39360.1hypothetical protein A0O28_0050660	EC:3.6.1.3; EC:3.6.1.15	Adenosinetriphosphatase; Nucleoside-triphosphate phosphatase
Co-culture vs M10-single-culture (control)	M10	100691	GO:0044085 cellular component biogenesis	-0.501679	0.462356	Biological Process	0.99	P-loop containing nucleoside triphosphate hydrolase protein	OPB39360.1hypothetical protein A0O28_0050660	EC:3.6.1.3; EC:3.6.1.15	Adenosinetriphosphatase; Nucleoside-triphosphate phosphatase
Co-culture vs M10-single-culture (control)	M10	100691	GO:0042254 ribosome biogenesis	-0.501679	0.462356	Biological Process	0.99	P-loop containing nucleoside triphosphate hydrolase protein	OPB39360.1hypothetical protein A0O28_0050660	EC:3.6.1.3; EC:3.6.1.15	Adenosinetriphosphatase; Nucleoside-triphosphate phosphatase
Co-culture vs M10-single-culture (control)	M10	10070	GO:0043226 organelle	0.373724	0.76016	Cellular Component	0.99	Translation Initiation factor eIF- 4e-like domain-containing protein	KAF3057800.1Eukaryotic translation initiation factor 4E type 3
Co-culture vs M10-single-culture (control)	M10	10070	GO:0003723 RNA binding	0.373724	0.76016	Molecular Function	0.99	Translation Initiation factor eIF- 4e-like domain-containing protein	KAF3057800.1Eukaryotic translation initiation factor 4E type 3
Co-culture vs M10-single-culture (control)	M10	10070	GO:0110165 cellular anatomical entity	0.373724	0.76016	Cellular Component	0.99	Translation Initiation factor eIF- 4e-like domain-containing protein	KAF3057800.1Eukaryotic translation initiation factor 4E type 3
Co-culture vs M10-single-culture (control)	M10	10070	GO:0005840 ribosome	0.373724	0.76016	Cellular Component	0.99	Translation Initiation factor eIF- 4e-like domain-containing protein	KAF3057800.1Eukaryotic translation initiation factor 4E type 3
Co-culture vs M10-single-culture (control)	M10	10070	GO:0043228 non-memb.-bou. organelle	0.373724	0.76016	Cellular Component	0.99	Translation Initiation factor eIF- 4e-like domain-containing protein	KAF3057800.1Eukaryotic translation initiation factor 4E type 3
Co-culture vs M10-single-culture (control)	M10	190634	GO:0022613 ribonucleoprotein complex biogenesis	-1.50237	0.00225118	Biological Process	5.8e-21	ribosomal protein L32	ETS03791.160S ribosomal protein L32
Co-culture vs M10-single-culture (control)	M10	171551	GO:0043232 intracellular non-memb.-bou. organelle	-1.87384	2.87407e-05	Cellular Component	1.3e-11	ubiquitin-60S ribosomal protein L40 fusion protein	OTA06927.1ubiquitin-60S ribosomal protein L40 fusion protein
Co-culture vs M10-single-culture (control)	M10	193732	GO:0022613 ribonucleoprotein complex biogenesis	-1.61301	1.33555e-06	Biological Process	5.8e-21	Ribosomal protein S12/S23	ETS01644.1ribosomal protein S12/S23
Co-culture vs M10-single-culture (control)	M10	213788	GO:0022613 ribonucleoprotein complex biogenesis	-1.44773	0.0231829	Biological Process	5.8e-21	hypothetical protein	OPB43122.1NOP58, component of the SSU processome
Co-culture vs M10-single-culture (control)	M10	22039	GO:0022613 ribonucleoprotein complex biogenesis	-1.16517	0.0468337	Biological Process	5.8e-21	hypothetical protein	KAF3069948.1putative 37S ribosomal protein S18
Co-culture vs M10-single-culture (control)	M10	241536	GO:0022613 ribonucleoprotein complex biogenesis	-2.22492	5.26566e-05	Biological Process	5.8e-21	Ribosomal protein L5 domain-containing protein	OPB46748.160S ribosomal protein L11
Co-culture vs M10-single-culture (control)	M10	177077	GO:0043232 intracellular non-memb.-bou. organelle	-1.31541	0.0120531	Cellular Component	1.3e-11	Ribosomal protein S3	KAF3074018.140S ribosomal protein S3
Co-culture vs M10-single-culture (control)	M10	188046	GO:0043232 intracellular non-memb.-bou. organelle	-4.13561	0.00477303	Cellular Component	1.3e-11	Brix domain-domain containing protein	OPB43213.1brix domain-containing protein
Co-culture vs M10-single-culture (control)	M10	190634	GO:0043232 intracellular non-memb.-bou. organelle	-1.50237	0.00225118	Cellular Component	1.3e-11	ribosomal protein L32	ETS03791.160S ribosomal protein L32
Co-culture vs M10-single-culture (control)	M10	192510	GO:0043232 intracellular non-memb.-bou. organelle	-1.13371	0.0268968	Cellular Component	1.3e-11	hypothetical protein	OPB39610.1Pre-rRNA-processing protein PNO1
Co-culture vs M10-single-culture (control)	M10	100760	GO:0032991 protein-containing complex	-0.727041	0.600623	Cellular Component	0.99	Acyl-CoA N-acyltransferase	KAF3075594.1Histone acetyltransferase type B catalytic subunit	EC:2.3.1.5; EC:2.3.1.48	Arylamine N-acetyltransferase; Histone acetyltransferase
Co-culture vs M10-single-culture (control)	M10	100760	GO:0071840 cellular component organization ...	-0.727041	0.600623	Biological Process	0.99	Acyl-CoA N-acyltransferase	KAF3075594.1Histone acetyltransferase type B catalytic subunit	EC:2.3.1.5; EC:2.3.1.48	Arylamine N-acetyltransferase; Histone acetyltransferase
Co-culture vs M10-single-culture (control)	M10	100760	GO:0043226 organelle	-0.727041	0.600623	Cellular Component	0.99	Acyl-CoA N-acyltransferase	KAF3075594.1Histone acetyltransferase type B catalytic subunit	EC:2.3.1.5; EC:2.3.1.48	Arylamine N-acetyltransferase; Histone acetyltransferase
Co-culture vs M10-single-culture (control)	M10	100760	GO:0016740 transferase activity	-0.727041	0.600623	Molecular Function	0.99	Acyl-CoA N-acyltransferase	KAF3075594.1Histone acetyltransferase type B catalytic subunit	EC:2.3.1.5; EC:2.3.1.48	Arylamine N-acetyltransferase; Histone acetyltransferase
Co-culture vs M10-single-culture (control)	M10	100760	GO:0110165 cellular anatomical entity	-0.727041	0.600623	Cellular Component	0.99	Acyl-CoA N-acyltransferase	KAF3075594.1Histone acetyltransferase type B catalytic subunit	EC:2.3.1.5; EC:2.3.1.48	Arylamine N-acetyltransferase; Histone acetyltransferase
Co-culture vs M10-single-culture (control)	M10	100760	GO:0006807 nitrogen compound m.p.	-0.727041	0.600623	Biological Process	0.99	Acyl-CoA N-acyltransferase	KAF3075594.1Histone acetyltransferase type B catalytic subunit	EC:2.3.1.5; EC:2.3.1.48	Arylamine N-acetyltransferase; Histone acetyltransferase
Co-culture vs M10-single-culture (control)	M10	100760	GO:0005737 cytoplasm	-0.727041	0.600623	Cellular Component	0.99	Acyl-CoA N-acyltransferase	KAF3075594.1Histone acetyltransferase type B catalytic subunit	EC:2.3.1.5; EC:2.3.1.48	Arylamine N-acetyltransferase; Histone acetyltransferase
Co-culture vs M10-single-culture (control)	M10	100760	GO:0043228 non-memb.-bou. organelle	-0.727041	0.600623	Cellular Component	0.99	Acyl-CoA N-acyltransferase	KAF3075594.1Histone acetyltransferase type B catalytic subunit	EC:2.3.1.5; EC:2.3.1.48	Arylamine N-acetyltransferase; Histone acetyltransferase
Co-culture vs M10-single-culture (control)	M10	100760	GO:0071704 organic substance m.p.	-0.727041	0.600623	Biological Process	0.99	Acyl-CoA N-acyltransferase	KAF3075594.1Histone acetyltransferase type B catalytic subunit	EC:2.3.1.5; EC:2.3.1.48	Arylamine N-acetyltransferase; Histone acetyltransferase
Co-culture vs M10-single-culture (control)	M10	100760	GO:0016746 transferase activity ...	-0.727041	0.600623	Molecular Function	0.99	Acyl-CoA N-acyltransferase	KAF3075594.1Histone acetyltransferase type B catalytic subunit	EC:2.3.1.5; EC:2.3.1.48	Arylamine N-acetyltransferase; Histone acetyltransferase
Co-culture vs M10-single-culture (control)	M10	100770	GO:0016021 integral component of membrane	-1.24431	0.24549	Cellular Component	0.99	hypothetical protein	RFU79969.1magnesium transport, transmembrane region
Co-culture vs M10-single-culture (control)	M10	100801	GO:0016021 integral component of membrane	0.324304	1	Cellular Component	0.99	expressed protein	diguanylate cyclase
Co-culture vs M10-single-culture (control)	M10	100801	GO:0110165 cellular anatomical entity	0.324304	1	Cellular Component	0.99	expressed protein	diguanylate cyclase
Co-culture vs M10-single-culture (control)	M10	100801	GO:0031224 intrinsic component of membrane	0.324304	1	Cellular Component	0.99	expressed protein	diguanylate cyclase
Co-culture vs M10-single-culture (control)	M10	100801	GO:0065007 biological regulation	0.324304	1	Biological Process	0.99	expressed protein	diguanylate cyclase
Co-culture vs M10-single-culture (control)	M10	100803	GO:0110165 cellular anatomical entity	0.126071	0.908652	Cellular Component	0.99	Protein kinase-like domain-containing protein	OPB39368.1cAMP dependent protein kinase, protein kinase A, catalytic subunit	EC:2.7.11.11	cAMP-dependent protein kinase
Co-culture vs M10-single-culture (control)	M10	100803	GO:0071704 organic substance m.p.	0.126071	0.908652	Biological Process	0.99	Protein kinase-like domain-containing protein	OPB39368.1cAMP dependent protein kinase, protein kinase A, catalytic subunit	EC:2.7.11.11	cAMP-dependent protein kinase
Co-culture vs M10-single-culture (control)	M10	100803	GO:0016740 transferase activity	0.126071	0.908652	Molecular Function	0.99	Protein kinase-like domain-containing protein	OPB39368.1cAMP dependent protein kinase, protein kinase A, catalytic subunit	EC:2.7.11.11	cAMP-dependent protein kinase
Co-culture vs M10-single-culture (control)	M10	100803	GO:0051641 cellular localization	0.126071	0.908652	Biological Process	0.99	Protein kinase-like domain-containing protein	OPB39368.1cAMP dependent protein kinase, protein kinase A, catalytic subunit	EC:2.7.11.11	cAMP-dependent protein kinase
Co-culture vs M10-single-culture (control)	M10	100803	GO:0006091 generation of precursor metabolites ...	0.126071	0.908652	Biological Process	0.99	Protein kinase-like domain-containing protein	OPB39368.1cAMP dependent protein kinase, protein kinase A, catalytic subunit	EC:2.7.11.11	cAMP-dependent protein kinase
Co-culture vs M10-single-culture (control)	M10	100803	GO:0051649 establishment of localization in cell	0.126071	0.908652	Biological Process	0.99	Protein kinase-like domain-containing protein	OPB39368.1cAMP dependent protein kinase, protein kinase A, catalytic subunit	EC:2.7.11.11	cAMP-dependent protein kinase
Co-culture vs M10-single-culture (control)	M10	100803	GO:0046907 intracellular transport	0.126071	0.908652	Biological Process	0.99	Protein kinase-like domain-containing protein	OPB39368.1cAMP dependent protein kinase, protein kinase A, catalytic subunit	EC:2.7.11.11	cAMP-dependent protein kinase
Co-culture vs M10-single-culture (control)	M10	100803	GO:0006807 nitrogen compound m.p.	0.126071	0.908652	Biological Process	0.99	Protein kinase-like domain-containing protein	OPB39368.1cAMP dependent protein kinase, protein kinase A, catalytic subunit	EC:2.7.11.11	cAMP-dependent protein kinase
Co-culture vs M10-single-culture (control)	M10	100803	GO:0043226 organelle	0.126071	0.908652	Cellular Component	0.99	Protein kinase-like domain-containing protein	OPB39368.1cAMP dependent protein kinase, protein kinase A, catalytic subunit	EC:2.7.11.11	cAMP-dependent protein kinase
Co-culture vs M10-single-culture (control)	M10	100803	GO:0065007 biological regulation	0.126071	0.908652	Biological Process	0.99	Protein kinase-like domain-containing protein	OPB39368.1cAMP dependent protein kinase, protein kinase A, catalytic subunit	EC:2.7.11.11	cAMP-dependent protein kinase
Co-culture vs M10-single-culture (control)	M10	100803	GO:0006082 organic acid m.p.	0.126071	0.908652	Biological Process	0.99	Protein kinase-like domain-containing protein	OPB39368.1cAMP dependent protein kinase, protein kinase A, catalytic subunit	EC:2.7.11.11	cAMP-dependent protein kinase
Co-culture vs M10-single-culture (control)	M10	100803	GO:0032991 protein-containing complex	0.126071	0.908652	Cellular Component	0.99	Protein kinase-like domain-containing protein	OPB39368.1cAMP dependent protein kinase, protein kinase A, catalytic subunit	EC:2.7.11.11	cAMP-dependent protein kinase
Co-culture vs M10-single-culture (control)	M10	100887	GO:0043226 organelle	-0.337507	0.793993	Cellular Component	0.99	expressed protein	XP_024769501.1hypothetical protein M431DRAFT_486370
Co-culture vs M10-single-culture (control)	M10	100887	GO:0140110 transcription regulator activity	-0.337507	0.793993	Molecular Function	0.99	expressed protein	XP_024769501.1hypothetical protein M431DRAFT_486370
Co-culture vs M10-single-culture (control)	M10	100887	GO:0006807 nitrogen compound m.p.	-0.337507	0.793993	Biological Process	0.99	expressed protein	XP_024769501.1hypothetical protein M431DRAFT_486370
Co-culture vs M10-single-culture (control)	M10	100887	GO:0110165 cellular anatomical entity	-0.337507	0.793993	Cellular Component	0.99	expressed protein	XP_024769501.1hypothetical protein M431DRAFT_486370
Co-culture vs M10-single-culture (control)	M10	1009	GO:0016021 integral component of membrane	-0.996927	0.13565	Cellular Component	0.99	multicopper oxidase	OPB40308.1Multicopper oxidase
Co-culture vs M10-single-culture (control)	M10	1009	GO:0016491 oxidoreductase activity	-0.996927	0.13565	Molecular Function	0.99	multicopper oxidase	OPB40308.1Multicopper oxidase
Co-culture vs M10-single-culture (control)	M10	100922	GO:0016491 oxidoreductase activity	-1.183	1	Molecular Function	0.99	hypothetical protein	OPB41754.1monoamine oxidase
Co-culture vs M10-single-culture (control)	M10	100953	GO:0016021 integral component of membrane	-2.08072	1	Cellular Component	0.99	hypothetical protein	EGR50441.1predicted protein
Co-culture vs M10-single-culture (control)	M10	101066	GO:0016021 integral component of membrane	0.340701	0.618944	Cellular Component	0.99	hypothetical protein	EGR51603.1predicted protein
Co-culture vs M10-single-culture (control)	M10	10114	GO:0043228 non-memb.-bou. organelle	-0.984376	0.286914	Cellular Component	0.99	hypothetical protein	EGR52630.1predicted protein
Co-culture vs M10-single-culture (control)	M10	10114	GO:0043226 organelle	-0.984376	0.286914	Cellular Component	0.99	hypothetical protein	EGR52630.1predicted protein
Co-culture vs M10-single-culture (control)	M10	10114	GO:0110165 cellular anatomical entity	-0.984376	0.286914	Cellular Component	0.99	hypothetical protein	EGR52630.1predicted protein
Co-culture vs M10-single-culture (control)	M10	10114	GO:0006807 nitrogen compound m.p.	-0.984376	0.286914	Biological Process	0.99	hypothetical protein	EGR52630.1predicted protein
Co-culture vs M10-single-culture (control)	M10	101258	GO:0005515 protein binding	0.636085	0.656792	Molecular Function	0.99	hypothetical protein	EGR44309.1predicted protein	EC:3.2.1.8	Endo-1,4-beta-xylanase
Co-culture vs M10-single-culture (control)	M10	101258	GO:0071704 organic substance m.p.	0.636085	0.656792	Biological Process	0.99	hypothetical protein	EGR44309.1predicted protein	EC:3.2.1.8	Endo-1,4-beta-xylanase
Co-culture vs M10-single-culture (control)	M10	101281	GO:0009058 biosynthetic process	-0.545591	0.787259	Biological Process	0.99	Alpha/Beta hydrolase fold	OPB41788.1homoserine acetyltransferase family protein
Co-culture vs M10-single-culture (control)	M10	101281	GO:0016746 transferase activity ...	-0.545591	0.787259	Molecular Function	0.99	Alpha/Beta hydrolase fold	OPB41788.1homoserine acetyltransferase family protein
Co-culture vs M10-single-culture (control)	M10	101281	GO:0016740 transferase activity	-0.545591	0.787259	Molecular Function	0.99	Alpha/Beta hydrolase fold	OPB41788.1homoserine acetyltransferase family protein
Co-culture vs M10-single-culture (control)	M10	101429	GO:0032991 protein-containing complex	-1.33605	0.0625613	Cellular Component	0.99	Thiamin diphosphate-binding fold	KKP02870.1acetolactate synthase	EC:2.2.1.6	Acetolactate synthase
Co-culture vs M10-single-culture (control)	M10	101429	GO:0071704 organic substance m.p.	-1.33605	0.0625613	Biological Process	0.99	Thiamin diphosphate-binding fold	KKP02870.1acetolactate synthase	EC:2.2.1.6	Acetolactate synthase
Co-culture vs M10-single-culture (control)	M10	101429	GO:0006807 nitrogen compound m.p.	-1.33605	0.0625613	Biological Process	0.99	Thiamin diphosphate-binding fold	KKP02870.1acetolactate synthase	EC:2.2.1.6	Acetolactate synthase
Co-culture vs M10-single-culture (control)	M10	101429	GO:0006082 organic acid m.p.	-1.33605	0.0625613	Biological Process	0.99	Thiamin diphosphate-binding fold	KKP02870.1acetolactate synthase	EC:2.2.1.6	Acetolactate synthase
Co-culture vs M10-single-culture (control)	M10	101429	GO:0110165 cellular anatomical entity	-1.33605	0.0625613	Cellular Component	0.99	Thiamin diphosphate-binding fold	KKP02870.1acetolactate synthase	EC:2.2.1.6	Acetolactate synthase
Co-culture vs M10-single-culture (control)	M10	10145	GO:0051641 cellular localization	0.402098	0.495439	Biological Process	0.99	Armadillo-type fold	OPB40038.1karyopherin alpha subunit
Co-culture vs M10-single-culture (control)	M10	10145	GO:0110165 cellular anatomical entity	0.402098	0.495439	Cellular Component	0.99	Armadillo-type fold	OPB40038.1karyopherin alpha subunit
Co-culture vs M10-single-culture (control)	M10	10145	GO:0005737 cytoplasm	0.402098	0.495439	Cellular Component	0.99	Armadillo-type fold	OPB40038.1karyopherin alpha subunit
Co-culture vs M10-single-culture (control)	M10	10145	GO:0051649 establishment of localization in cell	0.402098	0.495439	Biological Process	0.99	Armadillo-type fold	OPB40038.1karyopherin alpha subunit
Co-culture vs M10-single-culture (control)	M10	10145	GO:0043226 organelle	0.402098	0.495439	Cellular Component	0.99	Armadillo-type fold	OPB40038.1karyopherin alpha subunit
Co-culture vs M10-single-culture (control)	M10	10145	GO:0005515 protein binding	0.402098	0.495439	Molecular Function	0.99	Armadillo-type fold	OPB40038.1karyopherin alpha subunit
Co-culture vs M10-single-culture (control)	M10	10145	GO:0046907 intracellular transport	0.402098	0.495439	Biological Process	0.99	Armadillo-type fold	OPB40038.1karyopherin alpha subunit
Co-culture vs M10-single-culture (control)	M10	101694	GO:0071704 organic substance m.p.	1.59873	1	Biological Process	0.99	glycoside hydrolase family 3 protein	XP_024769597.1glycoside hydrolase family 3 protein	EC:3.2.1.21	Beta-glucosidase
Co-culture vs M10-single-culture (control)	M10	101838	GO:0016491 oxidoreductase activity	-0.84132	0.431353	Molecular Function	0.99	hypothetical protein	PTB71276.1NAD(P)-binding protein
Co-culture vs M10-single-culture (control)	M10	101908	GO:0110165 cellular anatomical entity	1.4347	0.495686	Cellular Component	0.99	Kinetochore Sim4 complex subunit Fta4	RFU79664.1kinetochore fta4
Co-culture vs M10-single-culture (control)	M10	101908	GO:0032991 protein-containing complex	1.4347	0.495686	Cellular Component	0.99	Kinetochore Sim4 complex subunit Fta4	RFU79664.1kinetochore fta4
Co-culture vs M10-single-culture (control)	M10	101908	GO:0043226 organelle	1.4347	0.495686	Cellular Component	0.99	Kinetochore Sim4 complex subunit Fta4	RFU79664.1kinetochore fta4
Co-culture vs M10-single-culture (control)	M10	101908	GO:0043228 non-memb.-bou. organelle	1.4347	0.495686	Cellular Component	0.99	Kinetochore Sim4 complex subunit Fta4	RFU79664.1kinetochore fta4
Co-culture vs M10-single-culture (control)	M10	10193	GO:0006807 nitrogen compound m.p.	-0.2156	0.880546	Biological Process	0.99	RNA polymerase III RPC4-domain containing protein	OPB40034.1RNA polymerase III RPC4	EC:2.7.7.6	DNA-directed RNA polymerase
Co-culture vs M10-single-culture (control)	M10	10193	GO:0032991 protein-containing complex	-0.2156	0.880546	Cellular Component	0.99	RNA polymerase III RPC4-domain containing protein	OPB40034.1RNA polymerase III RPC4	EC:2.7.7.6	DNA-directed RNA polymerase
Co-culture vs M10-single-culture (control)	M10	10193	GO:0043228 non-memb.-bou. organelle	-0.2156	0.880546	Cellular Component	0.99	RNA polymerase III RPC4-domain containing protein	OPB40034.1RNA polymerase III RPC4	EC:2.7.7.6	DNA-directed RNA polymerase
Co-culture vs M10-single-culture (control)	M10	10193	GO:0005730 nucleolus	-0.2156	0.880546	Cellular Component	0.99	RNA polymerase III RPC4-domain containing protein	OPB40034.1RNA polymerase III RPC4	EC:2.7.7.6	DNA-directed RNA polymerase
Co-culture vs M10-single-culture (control)	M10	10193	GO:0110165 cellular anatomical entity	-0.2156	0.880546	Cellular Component	0.99	RNA polymerase III RPC4-domain containing protein	OPB40034.1RNA polymerase III RPC4	EC:2.7.7.6	DNA-directed RNA polymerase
Co-culture vs M10-single-culture (control)	M10	10193	GO:0016740 transferase activity	-0.2156	0.880546	Molecular Function	0.99	RNA polymerase III RPC4-domain containing protein	OPB40034.1RNA polymerase III RPC4	EC:2.7.7.6	DNA-directed RNA polymerase
Co-culture vs M10-single-culture (control)	M10	10193	GO:0043226 organelle	-0.2156	0.880546	Cellular Component	0.99	RNA polymerase III RPC4-domain containing protein	OPB40034.1RNA polymerase III RPC4	EC:2.7.7.6	DNA-directed RNA polymerase
Co-culture vs M10-single-culture (control)	M10	102114	GO:0016021 integral component of membrane	-0.880487	0.255604	Cellular Component	0.99	Permease for cytosine/purines%2C uracil%2C thiamine%2C allantoin-domain containing protein	OPB41841.1cytosin/purin permease
Co-culture vs M10-single-culture (control)	M10	102151	GO:0016746 transferase activity ...	0.00952334	0.991428	Molecular Function	0.99	Acyl-CoA N-acyltransferase	OPB41846.1GCN5-related acetyltransferase	EC:2.3.1.5	Arylamine N-acetyltransferase
Co-culture vs M10-single-culture (control)	M10	102151	GO:0016740 transferase activity	0.00952334	0.991428	Molecular Function	0.99	Acyl-CoA N-acyltransferase	OPB41846.1GCN5-related acetyltransferase	EC:2.3.1.5	Arylamine N-acetyltransferase
Co-culture vs M10-single-culture (control)	M10	10216	GO:0016021 integral component of membrane	0.0734021	0.957062	Cellular Component	0.99	hypothetical protein	RFU71754.1integral membrane family
Co-culture vs M10-single-culture (control)	M10	102221	GO:0016740 transferase activity	0.063283	0.958916	Molecular Function	0.99	glycosyltransferase	OPB41864.1GT distantly glycosyltransferase, Glycosyltransferases not yet assigned to a family
Co-culture vs M10-single-culture (control)	M10	102221	GO:0016021 integral component of membrane	0.063283	0.958916	Cellular Component	0.99	glycosyltransferase	OPB41864.1GT distantly glycosyltransferase, Glycosyltransferases not yet assigned to a family
Co-culture vs M10-single-culture (control)	M10	102237	GO:0031224 intrinsic component of membrane	0.129594	1	Cellular Component	0.99	expressed protein	MFS general substrate transporter
Co-culture vs M10-single-culture (control)	M10	102237	GO:0016021 integral component of membrane	0.129594	1	Cellular Component	0.99	expressed protein	MFS general substrate transporter
Co-culture vs M10-single-culture (control)	M10	102237	GO:0110165 cellular anatomical entity	0.129594	1	Cellular Component	0.99	expressed protein	MFS general substrate transporter
Co-culture vs M10-single-culture (control)	M10	10228	GO:0016021 integral component of membrane	0.232302	0.79577	Cellular Component	0.99	Alkaline-phosphatase-like%2C core domain-containing protein	XP_024746175.1alkaline phosphatase-like protein
Co-culture vs M10-single-culture (control)	M10	102304	GO:0016021 integral component of membrane	-3.71907	1	Cellular Component	0.99	expressed protein	PTB73826.1GPCR, PTH11-type
Co-culture vs M10-single-culture (control)	M10	102325	GO:0016021 integral component of membrane	2.07957	0.699277	Cellular Component	0.99	Major facilitator superfamily domain-containing protein	OPB36792.1Inorganic phosphate transporter
Co-culture vs M10-single-culture (control)	M10	102597	GO:0016021 integral component of membrane	-0.777357	0.795956	Cellular Component	0.99	putative PTH11-typeG-protein-coupled receptor	KKP02385.1integral membrane protein
Co-culture vs M10-single-culture (control)	M10	10260	GO:0006807 nitrogen compound m.p.	-0.862004	0.563138	Biological Process	0.99	Alpha/Beta hydrolase fold	KAF3057878.1Kynurenine formamidase	EC:3.5.1.9	Arylformamidase
Co-culture vs M10-single-culture (control)	M10	10260	GO:0006082 organic acid m.p.	-0.862004	0.563138	Biological Process	0.99	Alpha/Beta hydrolase fold	KAF3057878.1Kynurenine formamidase	EC:3.5.1.9	Arylformamidase
Co-culture vs M10-single-culture (control)	M10	10260	GO:0071704 organic substance m.p.	-0.862004	0.563138	Biological Process	0.99	Alpha/Beta hydrolase fold	KAF3057878.1Kynurenine formamidase	EC:3.5.1.9	Arylformamidase
Co-culture vs M10-single-culture (control)	M10	102602	GO:0016021 integral component of membrane	-0.0913738	0.93267	Cellular Component	0.99	hypothetical protein	OPB36787.1GT glycosyltransferases not yet assigned to a family, 3 TMs
Co-culture vs M10-single-culture (control)	M10	102602	GO:0016740 transferase activity	-0.0913738	0.93267	Molecular Function	0.99	hypothetical protein	OPB36787.1GT glycosyltransferases not yet assigned to a family, 3 TMs
Co-culture vs M10-single-culture (control)	M10	102624	GO:0016021 integral component of membrane	-1.15232	0.606597	Cellular Component	0.99	Ferric reductase NAD binding domain-domain containing protein	OPB36784.1ferric reductase
Co-culture vs M10-single-culture (control)	M10	102624	GO:0016491 oxidoreductase activity	-1.15232	0.606597	Molecular Function	0.99	Ferric reductase NAD binding domain-domain containing protein	OPB36784.1ferric reductase
Co-culture vs M10-single-culture (control)	M10	102945	GO:0006412 translation	0.314455	0.811599	Biological Process	0.99	hypothetical protein	KAF3058992.1Asparagine--tRNA ligase	EC:6.1.1.22	Asparagine--tRNA ligase
Co-culture vs M10-single-culture (control)	M10	102945	GO:0071704 organic substance m.p.	0.314455	0.811599	Biological Process	0.99	hypothetical protein	KAF3058992.1Asparagine--tRNA ligase	EC:6.1.1.22	Asparagine--tRNA ligase
Co-culture vs M10-single-culture (control)	M10	102945	GO:0010467 gene expression	0.314455	0.811599	Biological Process	0.99	hypothetical protein	KAF3058992.1Asparagine--tRNA ligase	EC:6.1.1.22	Asparagine--tRNA ligase
Co-culture vs M10-single-culture (control)	M10	102945	GO:0006082 organic acid m.p.	0.314455	0.811599	Biological Process	0.99	hypothetical protein	KAF3058992.1Asparagine--tRNA ligase	EC:6.1.1.22	Asparagine--tRNA ligase
Co-culture vs M10-single-culture (control)	M10	102945	GO:0016874 ligase activity	0.314455	0.811599	Molecular Function	0.99	hypothetical protein	KAF3058992.1Asparagine--tRNA ligase	EC:6.1.1.22	Asparagine--tRNA ligase
Co-culture vs M10-single-culture (control)	M10	102945	GO:0006807 nitrogen compound m.p.	0.314455	0.811599	Biological Process	0.99	hypothetical protein	KAF3058992.1Asparagine--tRNA ligase	EC:6.1.1.22	Asparagine--tRNA ligase
Co-culture vs M10-single-culture (control)	M10	103048	GO:0043228 non-memb.-bou. organelle	0.846518	0.175545	Cellular Component	0.99	P-loop containing nucleoside triphosphate hydrolase protein	OPB36760.1ATP-dependent RNA helicase DHH1	EC:3.6.1.3; EC:3.6.1.15	Adenosinetriphosphatase; Nucleoside-triphosphate phosphatase
Co-culture vs M10-single-culture (control)	M10	103048	GO:0043226 organelle	0.846518	0.175545	Cellular Component	0.99	P-loop containing nucleoside triphosphate hydrolase protein	OPB36760.1ATP-dependent RNA helicase DHH1	EC:3.6.1.3; EC:3.6.1.15	Adenosinetriphosphatase; Nucleoside-triphosphate phosphatase
Co-culture vs M10-single-culture (control)	M10	103048	GO:0005840 ribosome	0.846518	0.175545	Cellular Component	0.99	P-loop containing nucleoside triphosphate hydrolase protein	OPB36760.1ATP-dependent RNA helicase DHH1	EC:3.6.1.3; EC:3.6.1.15	Adenosinetriphosphatase; Nucleoside-triphosphate phosphatase
Co-culture vs M10-single-culture (control)	M10	103048	GO:0110165 cellular anatomical entity	0.846518	0.175545	Cellular Component	0.99	P-loop containing nucleoside triphosphate hydrolase protein	OPB36760.1ATP-dependent RNA helicase DHH1	EC:3.6.1.3; EC:3.6.1.15	Adenosinetriphosphatase; Nucleoside-triphosphate phosphatase
Co-culture vs M10-single-culture (control)	M10	103048	GO:0003723 RNA binding	0.846518	0.175545	Molecular Function	0.99	P-loop containing nucleoside triphosphate hydrolase protein	OPB36760.1ATP-dependent RNA helicase DHH1	EC:3.6.1.3; EC:3.6.1.15	Adenosinetriphosphatase; Nucleoside-triphosphate phosphatase
Co-culture vs M10-single-culture (control)	M10	103096	GO:0005515 protein binding	0.496272	0.485637	Molecular Function	0.99	hypothetical protein	KAF3068062.1Nucleoporin NUP37
Co-culture vs M10-single-culture (control)	M10	103114	GO:0016021 integral component of membrane	0.0991839	0.894934	Cellular Component	0.99	hypothetical protein	EGR49160.1predicted protein
Co-culture vs M10-single-culture (control)	M10	103199	GO:0043226 organelle	0.473428	0.818374	Cellular Component	0.99	hypothetical protein	EGR49162.1predicted protein
Co-culture vs M10-single-culture (control)	M10	103199	GO:0110165 cellular anatomical entity	0.473428	0.818374	Cellular Component	0.99	hypothetical protein	EGR49162.1predicted protein
Co-culture vs M10-single-culture (control)	M10	103199	GO:0043228 non-memb.-bou. organelle	0.473428	0.818374	Cellular Component	0.99	hypothetical protein	EGR49162.1predicted protein
Co-culture vs M10-single-culture (control)	M10	103199	GO:0071840 cellular component organization ...	0.473428	0.818374	Biological Process	0.99	hypothetical protein	EGR49162.1predicted protein
Co-culture vs M10-single-culture (control)	M10	10324	GO:0043226 organelle	0.677974	0.273368	Cellular Component	0.99	hypothetical protein	OPB40028.1Zn2Cys6 transcriptional regulator
Co-culture vs M10-single-culture (control)	M10	10324	GO:0110165 cellular anatomical entity	0.677974	0.273368	Cellular Component	0.99	hypothetical protein	OPB40028.1Zn2Cys6 transcriptional regulator
Co-culture vs M10-single-culture (control)	M10	10324	GO:0006807 nitrogen compound m.p.	0.677974	0.273368	Biological Process	0.99	hypothetical protein	OPB40028.1Zn2Cys6 transcriptional regulator
Co-culture vs M10-single-culture (control)	M10	10324	GO:0140110 transcription regulator activity	0.677974	0.273368	Molecular Function	0.99	hypothetical protein	OPB40028.1Zn2Cys6 transcriptional regulator
Co-culture vs M10-single-culture (control)	M10	103481	GO:0016740 transferase activity	0.0250477	0.976562	Molecular Function	0.99	glycosyltransferase family 20 protein	OPB36736.1Alpha,alpha-trehalose-phosphate synthase 1	EC:2.4.1.15	Alpha,alpha-trehalose-phosphate synthase (UDP-forming)
Co-culture vs M10-single-culture (control)	M10	103481	GO:0071704 organic substance m.p.	0.0250477	0.976562	Biological Process	0.99	glycosyltransferase family 20 protein	OPB36736.1Alpha,alpha-trehalose-phosphate synthase 1	EC:2.4.1.15	Alpha,alpha-trehalose-phosphate synthase (UDP-forming)
Co-culture vs M10-single-culture (control)	M10	193732	GO:0043232 intracellular non-memb.-bou. organelle	-1.61301	1.33555e-06	Cellular Component	1.3e-11	Ribosomal protein S12/S23	ETS01644.1ribosomal protein S12/S23
Co-culture vs M10-single-culture (control)	M10	213788	GO:0043232 intracellular non-memb.-bou. organelle	-1.44773	0.0231829	Cellular Component	1.3e-11	hypothetical protein	OPB43122.1NOP58, component of the SSU processome
Co-culture vs M10-single-culture (control)	M10	22039	GO:0043232 intracellular non-memb.-bou. organelle	-1.16517	0.0468337	Cellular Component	1.3e-11	hypothetical protein	KAF3069948.1putative 37S ribosomal protein S18
Co-culture vs M10-single-culture (control)	M10	241536	GO:0043232 intracellular non-memb.-bou. organelle	-2.22492	5.26566e-05	Cellular Component	1.3e-11	Ribosomal protein L5 domain-containing protein	OPB46748.160S ribosomal protein L11
Co-culture vs M10-single-culture (control)	M10	103824	GO:0016021 integral component of membrane	0.499399	0.694946	Cellular Component	0.99	hypothetical protein	EGR49180.1predicted protein
Co-culture vs M10-single-culture (control)	M10	103950	GO:0016021 integral component of membrane	-0.529625	1	Cellular Component	0.99	GPR1/FUN34/yaaH family-domain containing protein	KAF3067927.1Ammonia transport outward protein 2
Co-culture vs M10-single-culture (control)	M10	103992	GO:0110165 cellular anatomical entity	-0.0540037	0.948706	Cellular Component	0.99	hypothetical protein	KKP01297.1anaphase-promoting complex subunit 1
Co-culture vs M10-single-culture (control)	M10	103992	GO:0032991 protein-containing complex	-0.0540037	0.948706	Cellular Component	0.99	hypothetical protein	KKP01297.1anaphase-promoting complex subunit 1
Co-culture vs M10-single-culture (control)	M10	103992	GO:0043226 organelle	-0.0540037	0.948706	Cellular Component	0.99	hypothetical protein	KKP01297.1anaphase-promoting complex subunit 1
Co-culture vs M10-single-culture (control)	M10	104004	GO:0110165 cellular anatomical entity	-0.108678	0.883993	Cellular Component	0.99	hypothetical protein	KAF3067925.1SWI/SNF chromatin-remodeling complex subunit sol1
Co-culture vs M10-single-culture (control)	M10	104004	GO:0043226 organelle	-0.108678	0.883993	Cellular Component	0.99	hypothetical protein	KAF3067925.1SWI/SNF chromatin-remodeling complex subunit sol1
Co-culture vs M10-single-culture (control)	M10	104011	GO:0005515 protein binding	-1.31235	0.202738	Molecular Function	0.99	U3 small nucleolar RNA-associated protein 6-domain containing protein	OPB36711.1UTP6, a Component of the SSU processome
Co-culture vs M10-single-culture (control)	M10	104011	GO:0044085 cellular component biogenesis	-1.31235	0.202738	Biological Process	0.99	U3 small nucleolar RNA-associated protein 6-domain containing protein	OPB36711.1UTP6, a Component of the SSU processome
Co-culture vs M10-single-culture (control)	M10	104011	GO:0006807 nitrogen compound m.p.	-1.31235	0.202738	Biological Process	0.99	U3 small nucleolar RNA-associated protein 6-domain containing protein	OPB36711.1UTP6, a Component of the SSU processome
Co-culture vs M10-single-culture (control)	M10	104011	GO:0003723 RNA binding	-1.31235	0.202738	Molecular Function	0.99	U3 small nucleolar RNA-associated protein 6-domain containing protein	OPB36711.1UTP6, a Component of the SSU processome
Co-culture vs M10-single-culture (control)	M10	104011	GO:0071840 cellular component organization ...	-1.31235	0.202738	Biological Process	0.99	U3 small nucleolar RNA-associated protein 6-domain containing protein	OPB36711.1UTP6, a Component of the SSU processome
Co-culture vs M10-single-culture (control)	M10	104011	GO:0042254 ribosome biogenesis	-1.31235	0.202738	Biological Process	0.99	U3 small nucleolar RNA-associated protein 6-domain containing protein	OPB36711.1UTP6, a Component of the SSU processome
Co-culture vs M10-single-culture (control)	M10	104197	GO:0006807 nitrogen compound m.p.	-0.538341	0.449345	Biological Process	0.99	Domain of unknown function (DUF1744)-domain containing protein	KKP01287.1DNA polymerase epsilon catalytic subunit A	EC:2.7.7.7	DNA-directed DNA polymerase
Co-culture vs M10-single-culture (control)	M10	104197	GO:0071704 organic substance m.p.	-0.538341	0.449345	Biological Process	0.99	Domain of unknown function (DUF1744)-domain containing protein	KKP01287.1DNA polymerase epsilon catalytic subunit A	EC:2.7.7.7	DNA-directed DNA polymerase
Co-culture vs M10-single-culture (control)	M10	104197	GO:0110165 cellular anatomical entity	-0.538341	0.449345	Cellular Component	0.99	Domain of unknown function (DUF1744)-domain containing protein	KKP01287.1DNA polymerase epsilon catalytic subunit A	EC:2.7.7.7	DNA-directed DNA polymerase
Co-culture vs M10-single-culture (control)	M10	104197	GO:0071840 cellular component organization ...	-0.538341	0.449345	Biological Process	0.99	Domain of unknown function (DUF1744)-domain containing protein	KKP01287.1DNA polymerase epsilon catalytic subunit A	EC:2.7.7.7	DNA-directed DNA polymerase
Co-culture vs M10-single-culture (control)	M10	104197	GO:0043228 non-memb.-bou. organelle	-0.538341	0.449345	Cellular Component	0.99	Domain of unknown function (DUF1744)-domain containing protein	KKP01287.1DNA polymerase epsilon catalytic subunit A	EC:2.7.7.7	DNA-directed DNA polymerase
Co-culture vs M10-single-culture (control)	M10	104197	GO:0016740 transferase activity	-0.538341	0.449345	Molecular Function	0.99	Domain of unknown function (DUF1744)-domain containing protein	KKP01287.1DNA polymerase epsilon catalytic subunit A	EC:2.7.7.7	DNA-directed DNA polymerase
Co-culture vs M10-single-culture (control)	M10	104197	GO:0044085 cellular component biogenesis	-0.538341	0.449345	Biological Process	0.99	Domain of unknown function (DUF1744)-domain containing protein	KKP01287.1DNA polymerase epsilon catalytic subunit A	EC:2.7.7.7	DNA-directed DNA polymerase
Co-culture vs M10-single-culture (control)	M10	104197	GO:0043226 organelle	-0.538341	0.449345	Cellular Component	0.99	Domain of unknown function (DUF1744)-domain containing protein	KKP01287.1DNA polymerase epsilon catalytic subunit A	EC:2.7.7.7	DNA-directed DNA polymerase
Co-culture vs M10-single-culture (control)	M10	104197	GO:0032991 protein-containing complex	-0.538341	0.449345	Cellular Component	0.99	Domain of unknown function (DUF1744)-domain containing protein	KKP01287.1DNA polymerase epsilon catalytic subunit A	EC:2.7.7.7	DNA-directed DNA polymerase
Co-culture vs M10-single-culture (control)	M10	104205	GO:0005515 protein binding	-0.980183	0.542407	Molecular Function	0.99	hypothetical protein	KAF3068095.1Activating signal cointegrator 1 complex subunit 2
Co-culture vs M10-single-culture (control)	M10	104331	GO:0071704 organic substance m.p.	-1.73716	0.481217	Biological Process	0.99	Galactose mutarotase-like domain-containing protein	KAF3067921.1Bifunctional protein GAL10
Co-culture vs M10-single-culture (control)	M10	104445	GO:0071704 organic substance m.p.	-0.246463	0.793993	Biological Process	0.99	N-acetylglucosaminyl transferase component (Gpi1)-domain containing protein	OPB36698.1N-acetylglucosaminyl transferase component Gpi1	EC:2.4.1.198	Phosphatidylinositol N-acetylglucosaminyltransferase
Co-culture vs M10-single-culture (control)	M10	104445	GO:0016740 transferase activity	-0.246463	0.793993	Molecular Function	0.99	N-acetylglucosaminyl transferase component (Gpi1)-domain containing protein	OPB36698.1N-acetylglucosaminyl transferase component Gpi1	EC:2.4.1.198	Phosphatidylinositol N-acetylglucosaminyltransferase
Co-culture vs M10-single-culture (control)	M10	104445	GO:0006807 nitrogen compound m.p.	-0.246463	0.793993	Biological Process	0.99	N-acetylglucosaminyl transferase component (Gpi1)-domain containing protein	OPB36698.1N-acetylglucosaminyl transferase component Gpi1	EC:2.4.1.198	Phosphatidylinositol N-acetylglucosaminyltransferase
Co-culture vs M10-single-culture (control)	M10	104445	GO:0006629 lipid m.p.	-0.246463	0.793993	Biological Process	0.99	N-acetylglucosaminyl transferase component (Gpi1)-domain containing protein	OPB36698.1N-acetylglucosaminyl transferase component Gpi1	EC:2.4.1.198	Phosphatidylinositol N-acetylglucosaminyltransferase
Co-culture vs M10-single-culture (control)	M10	104445	GO:0016021 integral component of membrane	-0.246463	0.793993	Cellular Component	0.99	N-acetylglucosaminyl transferase component (Gpi1)-domain containing protein	OPB36698.1N-acetylglucosaminyl transferase component Gpi1	EC:2.4.1.198	Phosphatidylinositol N-acetylglucosaminyltransferase
Co-culture vs M10-single-culture (control)	M10	249802	GO:0022613 ribonucleoprotein complex biogenesis	1.4059	0.0040365	Biological Process	5.8e-21	Putative methyltransferase (DUF3321)-domain containing protein	EGR48844.1predicted protein
Co-culture vs M10-single-culture (control)	M10	337618	GO:0022613 ribonucleoprotein complex biogenesis	-1.50401	0.043697	Biological Process	5.8e-21	Spb1 C-terminal domain-domain containing protein	OPB39930.1rRNA methyltransferase
Co-culture vs M10-single-culture (control)	M10	104532	GO:0016021 integral component of membrane	-0.877762	0.428318	Cellular Component	0.99	hypothetical protein	EGR48985.1predicted protein
Co-culture vs M10-single-culture (control)	M10	104546	GO:0043226 organelle	-0.404705	0.745748	Cellular Component	0.99	WD40-repeat-containing domain protein	OPB36691.1nuclear migration protein NudF
Co-culture vs M10-single-culture (control)	M10	104546	GO:0005515 protein binding	-0.404705	0.745748	Molecular Function	0.99	WD40-repeat-containing domain protein	OPB36691.1nuclear migration protein NudF
Co-culture vs M10-single-culture (control)	M10	104546	GO:0071840 cellular component organization ...	-0.404705	0.745748	Biological Process	0.99	WD40-repeat-containing domain protein	OPB36691.1nuclear migration protein NudF
Co-culture vs M10-single-culture (control)	M10	104546	GO:0005737 cytoplasm	-0.404705	0.745748	Cellular Component	0.99	WD40-repeat-containing domain protein	OPB36691.1nuclear migration protein NudF
Co-culture vs M10-single-culture (control)	M10	104546	GO:0032991 protein-containing complex	-0.404705	0.745748	Cellular Component	0.99	WD40-repeat-containing domain protein	OPB36691.1nuclear migration protein NudF
Co-culture vs M10-single-culture (control)	M10	104546	GO:0043228 non-memb.-bou. organelle	-0.404705	0.745748	Cellular Component	0.99	WD40-repeat-containing domain protein	OPB36691.1nuclear migration protein NudF
Co-culture vs M10-single-culture (control)	M10	104546	GO:0110165 cellular anatomical entity	-0.404705	0.745748	Cellular Component	0.99	WD40-repeat-containing domain protein	OPB36691.1nuclear migration protein NudF
Co-culture vs M10-single-culture (control)	M10	104597	GO:0016021 integral component of membrane	-0.312645	1	Cellular Component	0.99	hypothetical protein	OPB36689.1PTH11 GPCR protein
Co-culture vs M10-single-culture (control)	M10	104611	GO:0005515 protein binding	-0.506798	0.759727	Molecular Function	0.99	SMAD/FHA domain-containing protein	KAF3067987.1Smad nuclear-interacting protein 1
Co-culture vs M10-single-culture (control)	M10	104674	GO:0043226 organelle	0.279232	0.541367	Cellular Component	0.99	Frequency clock protein	OPB36682.1Frequency clock protein
Co-culture vs M10-single-culture (control)	M10	104674	GO:0005737 cytoplasm	0.279232	0.541367	Cellular Component	0.99	Frequency clock protein	OPB36682.1Frequency clock protein
Co-culture vs M10-single-culture (control)	M10	104674	GO:0110165 cellular anatomical entity	0.279232	0.541367	Cellular Component	0.99	Frequency clock protein	OPB36682.1Frequency clock protein
Co-culture vs M10-single-culture (control)	M10	104674	GO:0006807 nitrogen compound m.p.	0.279232	0.541367	Biological Process	0.99	Frequency clock protein	OPB36682.1Frequency clock protein
Co-culture vs M10-single-culture (control)	M10	104745	GO:0032991 protein-containing complex	-0.911637	0.233733	Cellular Component	0.99	RNA polymerase II transcription mediator complex subunit 9-domain containing protein	RFU80084.1mediator complex, subunit med9
Co-culture vs M10-single-culture (control)	M10	104745	GO:0110165 cellular anatomical entity	-0.911637	0.233733	Cellular Component	0.99	RNA polymerase II transcription mediator complex subunit 9-domain containing protein	RFU80084.1mediator complex, subunit med9
Co-culture vs M10-single-culture (control)	M10	104745	GO:0043226 organelle	-0.911637	0.233733	Cellular Component	0.99	RNA polymerase II transcription mediator complex subunit 9-domain containing protein	RFU80084.1mediator complex, subunit med9
Co-culture vs M10-single-culture (control)	M10	104745	GO:0006807 nitrogen compound m.p.	-0.911637	0.233733	Biological Process	0.99	RNA polymerase II transcription mediator complex subunit 9-domain containing protein	RFU80084.1mediator complex, subunit med9
Co-culture vs M10-single-culture (control)	M10	104874	GO:0006807 nitrogen compound m.p.	-0.353535	0.717755	Biological Process	0.99	ASF1 like histone chaperone-domain containing protein	KKP00568.1histone chaperone ASF1
Co-culture vs M10-single-culture (control)	M10	104874	GO:0043228 non-memb.-bou. organelle	-0.353535	0.717755	Cellular Component	0.99	ASF1 like histone chaperone-domain containing protein	KKP00568.1histone chaperone ASF1
Co-culture vs M10-single-culture (control)	M10	104874	GO:0110165 cellular anatomical entity	-0.353535	0.717755	Cellular Component	0.99	ASF1 like histone chaperone-domain containing protein	KKP00568.1histone chaperone ASF1
Co-culture vs M10-single-culture (control)	M10	104874	GO:0005515 protein binding	-0.353535	0.717755	Molecular Function	0.99	ASF1 like histone chaperone-domain containing protein	KKP00568.1histone chaperone ASF1
Co-culture vs M10-single-culture (control)	M10	104874	GO:0005829 cytosol	-0.353535	0.717755	Cellular Component	0.99	ASF1 like histone chaperone-domain containing protein	KKP00568.1histone chaperone ASF1
Co-culture vs M10-single-culture (control)	M10	104874	GO:0044085 cellular component biogenesis	-0.353535	0.717755	Biological Process	0.99	ASF1 like histone chaperone-domain containing protein	KKP00568.1histone chaperone ASF1
Co-culture vs M10-single-culture (control)	M10	104874	GO:0071840 cellular component organization ...	-0.353535	0.717755	Biological Process	0.99	ASF1 like histone chaperone-domain containing protein	KKP00568.1histone chaperone ASF1
Co-culture vs M10-single-culture (control)	M10	104874	GO:0043226 organelle	-0.353535	0.717755	Cellular Component	0.99	ASF1 like histone chaperone-domain containing protein	KKP00568.1histone chaperone ASF1
Co-culture vs M10-single-culture (control)	M10	104874	GO:0071704 organic substance m.p.	-0.353535	0.717755	Biological Process	0.99	ASF1 like histone chaperone-domain containing protein	KKP00568.1histone chaperone ASF1
Co-culture vs M10-single-culture (control)	M10	104891	GO:0016021 integral component of membrane	1.93275	0.222613	Cellular Component	0.99	hypothetical protein	RFU79175.1gtpase-activator for ras-like gtpase containing
Co-culture vs M10-single-culture (control)	M10	105000	GO:0005515 protein binding	-0.100845	0.922683	Molecular Function	0.99	Ankyrin repeat-containing domain protein	OPB45668.1Vacuolar assembly/sorting protein VPS9
Co-culture vs M10-single-culture (control)	M10	249802	GO:0043232 intracellular non-memb.-bou. organelle	1.4059	0.0040365	Cellular Component	1.3e-11	Putative methyltransferase (DUF3321)-domain containing protein	EGR48844.1predicted protein
Co-culture vs M10-single-culture (control)	M10	10634	GO:0016021 integral component of membrane	1.14893	0.304328	Cellular Component	0.99	PQ loop repeat-domain containing protein	ETR97994.1putative cystinosin
Co-culture vs M10-single-culture (control)	M10	337696	GO:0022613 ribonucleoprotein complex biogenesis	-3.66443	0.00284829	Biological Process	5.8e-21	Protein of unknown function (DUF1253)-domain containing protein	KAF3062736.1U3 small nucleolar RNA-associated protein 25
Co-culture vs M10-single-culture (control)	M10	342157	GO:0022613 ribonucleoprotein complex biogenesis	-1.638	0.00948959	Biological Process	5.8e-21	Ribosomal protein S11	OPB46691.140S ribosomal protein S14
Co-culture vs M10-single-culture (control)	M10	343399	GO:0022613 ribonucleoprotein complex biogenesis	-1.31887	0.000575146	Biological Process	5.8e-21	ubiquitin/small ribosomal subunit protein 31 fusion protein	OPB36496.1Ubiquitin-40S ribosomal protein S27a
Co-culture vs M10-single-culture (control)	M10	34730	GO:0022613 ribonucleoprotein complex biogenesis	-0.812482	0.0357503	Biological Process	5.8e-21	putative myosin heavy chain	OPB45091.1myosin heavy chain	EC:2.7.4.4; EC:2.7.4.3; EC:3.6.1.3; EC:3.6.1.15	Nucleoside-phosphate kinase; Adenylate kinase; Adenosinetriphosphatase; Nucleoside-triphosphate phosphatase
Co-culture vs M10-single-culture (control)	M10	348770	GO:0022613 ribonucleoprotein complex biogenesis	-1.31989	0.0231376	Biological Process	5.8e-21	Ribosomal L18ae/LX protein domain-domain containing protein	KKP04873.160S ribosomal protein L20
Co-culture vs M10-single-culture (control)	M10	349284	GO:0022613 ribonucleoprotein complex biogenesis	-1.87663	1.45367e-05	Biological Process	5.8e-21	Ribosomal protein S8e/ribosomal biogenesis NSA2	KAF3075531.140S ribosomal protein S8-B
Co-culture vs M10-single-culture (control)	M10	351101	GO:0022613 ribonucleoprotein complex biogenesis	-3.47857	2.12828e-08	Biological Process	5.8e-21	Like-Sm (LSM) domain-containing protein	OPB42608.1putative small nuclear ribonucleoprotein F
Co-culture vs M10-single-culture (control)	M10	357853	GO:0022613 ribonucleoprotein complex biogenesis	-2.17566	1.97252e-07	Biological Process	5.8e-21	Ribosomal protein S9	OPB41098.140S ribosomal protein S16
Co-culture vs M10-single-culture (control)	M10	360447	GO:0022613 ribonucleoprotein complex biogenesis	-1.46255	0.0015447	Biological Process	5.8e-21	DnaJ domain-containing protein	KKP02130.1DnaJ like subfamily C member 2
Co-culture vs M10-single-culture (control)	M10	369852	GO:0022613 ribonucleoprotein complex biogenesis	-3.5363	0.00934897	Biological Process	5.8e-21	Utp14 protein-domain containing protein	OPB36314.1UTP14, encoding a component of the SSU processome
Co-culture vs M10-single-culture (control)	M10	377698	GO:0022613 ribonucleoprotein complex biogenesis	-1.82031	0.000364133	Biological Process	5.8e-21	eIF3 subunit 6 N terminal domain-domain containing protein	OPB36714.1eukaryotic translation initiation factor 3 subunit E
Co-culture vs M10-single-culture (control)	M10	391659	GO:0022613 ribonucleoprotein complex biogenesis	-2.04529	0.0230753	Biological Process	5.8e-21	WD40-repeat-containing domain protein	OPB40188.1UTP13, encoding a component of the SSU processome
Co-culture vs M10-single-culture (control)	M10	392572	GO:0022613 ribonucleoprotein complex biogenesis	-1.7135	0.0378405	Biological Process	5.8e-21	50S ribosomal protein L30e-like protein	KAF3073657.1H/ACA ribonucleoprotein complex subunit 2
Co-culture vs M10-single-culture (control)	M10	398278	GO:0022613 ribonucleoprotein complex biogenesis	-1.34395	0.0300712	Biological Process	5.8e-21	Ribosomal protein L10e/L16	OPB42461.1ribosomal protein L16
Co-culture vs M10-single-culture (control)	M10	412571	GO:0022613 ribonucleoprotein complex biogenesis	-1.6591	0.0347008	Biological Process	5.8e-21	hypothetical protein	OPB43154.1ribosomal protein YmL32 precursor, Contains possible InterPro domain for ribosomal L32p protein
Co-culture vs M10-single-culture (control)	M10	417042	GO:0022613 ribonucleoprotein complex biogenesis	-1.61959	0.000410881	Biological Process	5.8e-21	Ribosomal protein S14	KKP04019.140S ribosomal protein S29
Co-culture vs M10-single-culture (control)	M10	417821	GO:0022613 ribonucleoprotein complex biogenesis	-1.28559	0.00782669	Biological Process	5.8e-21	60s Acidic ribosomal protein-domain containing protein	KAF3073721.160S acidic ribosomal protein P1
Co-culture vs M10-single-culture (control)	M10	418110	GO:0022613 ribonucleoprotein complex biogenesis	-2.46432	8.69221e-10	Biological Process	5.8e-21	50S ribosomal protein L30e-like protein	OPB44094.160S ribosomal protein L30
Co-culture vs M10-single-culture (control)	M10	418113	GO:0022613 ribonucleoprotein complex biogenesis	-1.48319	0.00636272	Biological Process	5.8e-21	Ribosomal protein L10e/L16	OPB44095.160S ribosomal protein L10-A
Co-culture vs M10-single-culture (control)	M10	25726	GO:0043232 intracellular non-memb.-bou. organelle	-3.49773	0.0141323	Cellular Component	1.3e-11	Eukaryotic and archaeal DNA primase%2C large subunit-domain containing protein	OPB45003.1putative DNA primase large subunit	EC:2.7.7.101; EC:2.7.7.6	n/a; DNA-directed RNA polymerase
Co-culture vs M10-single-culture (control)	M10	177077	GO:0005198 structural molecule activity	-1.31541	0.0120531	Molecular Function	5.5e-20	Ribosomal protein S3	KAF3074018.140S ribosomal protein S3
Co-culture vs M10-single-culture (control)	M10	261681	GO:0043232 intracellular non-memb.-bou. organelle	1.45306	0.000937677	Cellular Component	1.3e-11	Tubulin binding cofactor A	KKP06291.1tubulin binding cofactor A
Co-culture vs M10-single-culture (control)	M10	418855	GO:0022613 ribonucleoprotein complex biogenesis	-1.06026	0.0397435	Biological Process	5.8e-21	hypothetical protein	OTA04755.1ribosomal protein L34	EC:6.1.1.10; EC:2.3.1.5	Methionine--tRNA ligase; Arylamine N-acetyltransferase
Co-culture vs M10-single-culture (control)	M10	419077	GO:0022613 ribonucleoprotein complex biogenesis	-1.5805	0.00621748	Biological Process	5.8e-21	Regulator of chromosome condensation 1/beta-lactamase-inhibitor protein II	KAF3059064.1Protein pim1
Co-culture vs M10-single-culture (control)	M10	419723	GO:0022613 ribonucleoprotein complex biogenesis	-1.54802	0.00160389	Biological Process	5.8e-21	Ribosomal protein L18e/L15P	OPB44566.160S ribosomal protein L27a
Co-culture vs M10-single-culture (control)	M10	421889	GO:0022613 ribonucleoprotein complex biogenesis	-1.97395	4.14652e-05	Biological Process	5.8e-21	Ribosomal protein L30%2C ferredoxin-like fold domain-containing protein	OPB46692.160S ribosomal protein L7
Co-culture vs M10-single-culture (control)	M10	337618	GO:0043232 intracellular non-memb.-bou. organelle	-1.50401	0.043697	Cellular Component	1.3e-11	Spb1 C-terminal domain-domain containing protein	OPB39930.1rRNA methyltransferase
Co-culture vs M10-single-culture (control)	M10	190634	GO:0005198 structural molecule activity	-1.50237	0.00225118	Molecular Function	5.5e-20	ribosomal protein L32	ETS03791.160S ribosomal protein L32
Co-culture vs M10-single-culture (control)	M10	421892	GO:0022613 ribonucleoprotein complex biogenesis	-1.27556	0.00125883	Biological Process	5.8e-21	Eukaryotic translation initiation factor 3 subunit 8 N-terminus-domain containing protein	KKP03028.1eukaryotic translation initiation factor 3 subunit C
Co-culture vs M10-single-culture (control)	M10	337696	GO:0043232 intracellular non-memb.-bou. organelle	-3.66443	0.00284829	Cellular Component	1.3e-11	Protein of unknown function (DUF1253)-domain containing protein	KAF3062736.1U3 small nucleolar RNA-associated protein 25
Co-culture vs M10-single-culture (control)	M10	108674	GO:0016021 integral component of membrane	-0.693747	0.193783	Cellular Component	0.99	Mitochondrial carrier domain-containing protein	OPB39660.1mitochondrial phosphate carrier
Co-culture vs M10-single-culture (control)	M10	1088	GO:0016491 oxidoreductase activity	-3.31298	0.0773268	Molecular Function	0.99	hypothetical protein	KAF3062594.1Galactose/lactose metabolism regulatory protein GAL80
Co-culture vs M10-single-culture (control)	M10	108821	GO:0016021 integral component of membrane	-0.111089	0.954345	Cellular Component	0.99	Major facilitator superfamily domain-containing protein	OPB39672.1MFS permease (fucose permease)
Co-culture vs M10-single-culture (control)	M10	108879	GO:0110165 cellular anatomical entity	0.210218	0.927286	Cellular Component	0.99	expressed protein	hypothetical protein A3770_04p31960
Co-culture vs M10-single-culture (control)	M10	108879	GO:0031224 intrinsic component of membrane	0.210218	0.927286	Cellular Component	0.99	expressed protein	hypothetical protein A3770_04p31960
Co-culture vs M10-single-culture (control)	M10	108879	GO:0016740 transferase activity	0.210218	0.927286	Molecular Function	0.99	expressed protein	hypothetical protein A3770_04p31960
Co-culture vs M10-single-culture (control)	M10	108879	GO:0016746 transferase activity ...	0.210218	0.927286	Molecular Function	0.99	expressed protein	hypothetical protein A3770_04p31960
Co-culture vs M10-single-culture (control)	M10	108879	GO:0016021 integral component of membrane	0.210218	0.927286	Cellular Component	0.99	expressed protein	hypothetical protein A3770_04p31960
Co-culture vs M10-single-culture (control)	M10	108961	GO:0032991 protein-containing complex	-1.341	0.0655604	Cellular Component	0.99	P-loop containing nucleoside triphosphate hydrolase protein	KAF3067591.126S protease regulatory subunit 8
Co-culture vs M10-single-culture (control)	M10	108961	GO:0005737 cytoplasm	-1.341	0.0655604	Cellular Component	0.99	P-loop containing nucleoside triphosphate hydrolase protein	KAF3067591.126S protease regulatory subunit 8
Co-culture vs M10-single-culture (control)	M10	108961	GO:0110165 cellular anatomical entity	-1.341	0.0655604	Cellular Component	0.99	P-loop containing nucleoside triphosphate hydrolase protein	KAF3067591.126S protease regulatory subunit 8
Co-culture vs M10-single-culture (control)	M10	109091	GO:0016021 integral component of membrane	0.908326	0.0953548	Cellular Component	0.99	Ca2+ transporter	KAF3067592.1Low affinity vacuolar monovalent cation/H
Co-culture vs M10-single-culture (control)	M10	422012	GO:0022613 ribonucleoprotein complex biogenesis	-1.4044	0.0256922	Biological Process	5.8e-21	Ribosomal protein S19e	PON23778.140S ribosomal protein S19
Co-culture vs M10-single-culture (control)	M10	423118	GO:0022613 ribonucleoprotein complex biogenesis	-2.17846	2.06508e-05	Biological Process	5.8e-21	Ribosomal protein L13e-domain containing protein	KAF3068129.160S ribosomal protein L13
Co-culture vs M10-single-culture (control)	M10	423318	GO:0022613 ribonucleoprotein complex biogenesis	-1.28619	0.0106757	Biological Process	5.8e-21	50S ribosomal protein L30e-like protein	OPB36542.1Ribosomal protein L8
Co-culture vs M10-single-culture (control)	M10	423467	GO:0022613 ribonucleoprotein complex biogenesis	-1.05624	0.0157023	Biological Process	5.8e-21	Ribosomal protein S26e	OPB36495.140S ribosomal protein S26E
Co-culture vs M10-single-culture (control)	M10	424142	GO:0022613 ribonucleoprotein complex biogenesis	-1.4247	0.0164963	Biological Process	5.8e-21	50S ribosomal protein L30e-like protein	OPB42341.1Ribosomal protein S12
Co-culture vs M10-single-culture (control)	M10	424393	GO:0022613 ribonucleoprotein complex biogenesis	-1.98012	7.37714e-05	Biological Process	5.8e-21	Ribosomal protein L3-domain containing protein	OPB42471.160S ribosomal protein L3
Co-culture vs M10-single-culture (control)	M10	425136	GO:0022613 ribonucleoprotein complex biogenesis	-3.2507	6.13536e-05	Biological Process	5.8e-21	Pescadillo N-terminus-domain containing protein	OTA05908.1ribosome biogenesis protein Pescadillo, putative
Co-culture vs M10-single-culture (control)	M10	425184	GO:0022613 ribonucleoprotein complex biogenesis	-1.27155	0.00446302	Biological Process	5.8e-21	Ribosomal protein S17-domain containing protein	KKP02404.140S ribosomal protein S11
Co-culture vs M10-single-culture (control)	M10	425950	GO:0022613 ribonucleoprotein complex biogenesis	-1.67886	0.0316036	Biological Process	5.8e-21	Like-Sm (LSM) domain-containing protein	OPB40984.1small nuclear ribonucleoprotein E
Co-culture vs M10-single-culture (control)	M10	342157	GO:0043232 intracellular non-memb.-bou. organelle	-1.638	0.00948959	Cellular Component	1.3e-11	Ribosomal protein S11	OPB46691.140S ribosomal protein S14
Co-culture vs M10-single-culture (control)	M10	428711	GO:0022613 ribonucleoprotein complex biogenesis	-1.68363	0.0313604	Biological Process	5.8e-21	Ribosomal protein L11%2C N-terminal domain-domain containing protein	ETS03444.160S ribosomal protein L19
Co-culture vs M10-single-culture (control)	M10	428975	GO:0022613 ribonucleoprotein complex biogenesis	-1.45397	0.00288634	Biological Process	5.8e-21	40s ribosomal protein S6	OPB39285.140S ribosomal protein S6-B
Co-culture vs M10-single-culture (control)	M10	429612	GO:0022613 ribonucleoprotein complex biogenesis	-1.6868	0.000209666	Biological Process	5.8e-21	Ribosomal protein S10 domain-containing protein	PTB77439.1ribosomal protein S1
Co-culture vs M10-single-culture (control)	M10	343399	GO:0043232 intracellular non-memb.-bou. organelle	-1.31887	0.000575146	Cellular Component	1.3e-11	ubiquitin/small ribosomal subunit protein 31 fusion protein	OPB36496.1Ubiquitin-40S ribosomal protein S27a
Co-culture vs M10-single-culture (control)	M10	429755	GO:0022613 ribonucleoprotein complex biogenesis	-3.34929	0.0157665	Biological Process	5.8e-21	SDA1-domain containing protein	KAF3067738.1Protein SDA1
Co-culture vs M10-single-culture (control)	M10	431396	GO:0022613 ribonucleoprotein complex biogenesis	-1.30947	0.0270787	Biological Process	5.8e-21	hypothetical protein	OPB43002.1eukaryotic translation initiation factor 3 subunit M
Co-culture vs M10-single-culture (control)	M10	432955	GO:0022613 ribonucleoprotein complex biogenesis	3.50251	2.6389e-07	Biological Process	5.8e-21	Ribosomal protein L14b/L23e	OPB39118.1Ribosomal protein L14b
Co-culture vs M10-single-culture (control)	M10	434728	GO:0022613 ribonucleoprotein complex biogenesis	-1.68628	0.00184449	Biological Process	5.8e-21	hypothetical protein	OPB38041.1ribosomal protein S4
Co-culture vs M10-single-culture (control)	M10	344306	GO:0043232 intracellular non-memb.-bou. organelle	1.80072	0.000172842	Cellular Component	1.3e-11	Chaperonin Cpn60/TCP-1 family	OPB42435.1Heat shock protein 60
Co-culture vs M10-single-culture (control)	M10	34730	GO:0043232 intracellular non-memb.-bou. organelle	-0.812482	0.0357503	Cellular Component	1.3e-11	putative myosin heavy chain	OPB45091.1myosin heavy chain	EC:2.7.4.4; EC:2.7.4.3; EC:3.6.1.3; EC:3.6.1.15	Nucleoside-phosphate kinase; Adenylate kinase; Adenosinetriphosphatase; Nucleoside-triphosphate phosphatase
Co-culture vs M10-single-culture (control)	M10	347346	GO:0043232 intracellular non-memb.-bou. organelle	1.54136	0.00764993	Cellular Component	1.3e-11	hypothetical protein	KAF3068619.1DASH complex subunit ask1
Co-culture vs M10-single-culture (control)	M10	109787	GO:0043226 organelle	-0.250095	0.865315	Cellular Component	0.99	DASH complex subunit Dad2-domain containing protein	KAF3067575.1DASH complex subunit DAD2
Co-culture vs M10-single-culture (control)	M10	109787	GO:0043228 non-memb.-bou. organelle	-0.250095	0.865315	Cellular Component	0.99	DASH complex subunit Dad2-domain containing protein	KAF3067575.1DASH complex subunit DAD2
Co-culture vs M10-single-culture (control)	M10	109787	GO:0032991 protein-containing complex	-0.250095	0.865315	Cellular Component	0.99	DASH complex subunit Dad2-domain containing protein	KAF3067575.1DASH complex subunit DAD2
Co-culture vs M10-single-culture (control)	M10	109787	GO:0110165 cellular anatomical entity	-0.250095	0.865315	Cellular Component	0.99	DASH complex subunit Dad2-domain containing protein	KAF3067575.1DASH complex subunit DAD2
Co-culture vs M10-single-culture (control)	M10	34809	GO:0043232 intracellular non-memb.-bou. organelle	-0.947918	0.0398754	Cellular Component	1.3e-11	hypothetical protein	OPB45088.1Nucleosome assembly protein NAP-1
Co-culture vs M10-single-culture (control)	M10	110528	GO:0016021 integral component of membrane	0.342702	0.682849	Cellular Component	0.99	hypothetical protein	KAF3060272.1Calcium channel YVC1
Co-culture vs M10-single-culture (control)	M10	110560	GO:0016021 integral component of membrane	1.94584	1	Cellular Component	0.99	hypothetical protein	OTA03173.1SSCRP protein
Co-culture vs M10-single-culture (control)	M10	436331	GO:0022613 ribonucleoprotein complex biogenesis	-1.70758	0.0268968	Biological Process	5.8e-21	CBF/Mak21 family-domain containing protein	KAF3075724.1Ribosome biogenesis protein
Co-culture vs M10-single-culture (control)	M10	437104	GO:0022613 ribonucleoprotein complex biogenesis	-2.62378	3.11727e-09	Biological Process	5.8e-21	60S ribosomal protein L23	OPB37798.160S ribosomal protein L23-B
Co-culture vs M10-single-culture (control)	M10	193732	GO:0005198 structural molecule activity	-1.61301	1.33555e-06	Molecular Function	5.5e-20	Ribosomal protein S12/S23	ETS01644.1ribosomal protein S12/S23
Co-culture vs M10-single-culture (control)	M10	437326	GO:0022613 ribonucleoprotein complex biogenesis	-2.02122	2.56657e-06	Biological Process	5.8e-21	Ribosomal protein L22/L17	KKP00053.160S ribosomal protein L17
Co-culture vs M10-single-culture (control)	M10	438391	GO:0022613 ribonucleoprotein complex biogenesis	-2.31332	0.0445528	Biological Process	5.8e-21	Mitochondrial ribosomal protein L31-domain containing protein	OPB41555.1mitochondrial ribosomal protein MRPL31
Co-culture vs M10-single-culture (control)	M10	439596	GO:0022613 ribonucleoprotein complex biogenesis	1.47002	0.0214611	Biological Process	5.8e-21	hypothetical protein	OPB43148.1Ribosomal protein L30
Co-culture vs M10-single-culture (control)	M10	440304	GO:0022613 ribonucleoprotein complex biogenesis	-1.89265	0.00229897	Biological Process	5.8e-21	Ribosomal protein L23/L15e core domain-containing protein	KKP00416.1ribosomal protein L23
Co-culture vs M10-single-culture (control)	M10	440770	GO:0022613 ribonucleoprotein complex biogenesis	-1.40855	0.00241098	Biological Process	5.8e-21	Ribosomal family S4e-domain containing protein	OPB38519.140S ribosomal protein S4
Co-culture vs M10-single-culture (control)	M10	441177	GO:0022613 ribonucleoprotein complex biogenesis	-2.04313	1.31455e-06	Biological Process	5.8e-21	Ribosomal protein L18e/L15P	OPB36027.1Rpl18, encoding 60sRibosomal protein L18
Co-culture vs M10-single-culture (control)	M10	441567	GO:0022613 ribonucleoprotein complex biogenesis	-1.42982	0.00364746	Biological Process	5.8e-21	Ribosomal protein L37ae	OPB42307.1Ribosomal protein L43A (L37 family)
Co-culture vs M10-single-culture (control)	M10	441747	GO:0022613 ribonucleoprotein complex biogenesis	-1.10754	0.0246758	Biological Process	5.8e-21	hypothetical protein	OPB42924.1splicing factor U2AF 65 kDa subunit
Co-culture vs M10-single-culture (control)	M10	111429	GO:0016021 integral component of membrane	2.86153	0.101864	Cellular Component	0.99	hypothetical protein	XP_024770155.1hypothetical protein M431DRAFT_512042
Co-culture vs M10-single-culture (control)	M10	111490	GO:0016021 integral component of membrane	0	1	Cellular Component	0.99	expressed protein	EGR48106.1predicted protein
Co-culture vs M10-single-culture (control)	M10	111581	GO:0005737 cytoplasm	0.0859362	0.910876	Cellular Component	0.99	Velvet factor-domain containing protein	KAF3060190.1Developmental and secondary metabolism regulator VEL1
Co-culture vs M10-single-culture (control)	M10	111581	GO:0110165 cellular anatomical entity	0.0859362	0.910876	Cellular Component	0.99	Velvet factor-domain containing protein	KAF3060190.1Developmental and secondary metabolism regulator VEL1
Co-culture vs M10-single-culture (control)	M10	111581	GO:0043226 organelle	0.0859362	0.910876	Cellular Component	0.99	Velvet factor-domain containing protein	KAF3060190.1Developmental and secondary metabolism regulator VEL1
Co-culture vs M10-single-culture (control)	M10	348770	GO:0043232 intracellular non-memb.-bou. organelle	-1.31989	0.0231376	Cellular Component	1.3e-11	Ribosomal L18ae/LX protein domain-domain containing protein	KKP04873.160S ribosomal protein L20
Co-culture vs M10-single-culture (control)	M10	11169	GO:0016021 integral component of membrane	0.784434	1	Cellular Component	0.99	hypothetical protein	KAF3057857.1hypothetical protein CFAM422_012034
Co-culture vs M10-single-culture (control)	M10	111821	GO:0005829 cytosol	0.831434	0.55713	Cellular Component	0.99	Molybdopterin biosynthesis MoaE	KAF3066040.1Molybdopterin synthase catalytic subunit	EC:2.8.1.12	Molybdopterin synthase
Co-culture vs M10-single-culture (control)	M10	111821	GO:0110165 cellular anatomical entity	0.831434	0.55713	Cellular Component	0.99	Molybdopterin biosynthesis MoaE	KAF3066040.1Molybdopterin synthase catalytic subunit	EC:2.8.1.12	Molybdopterin synthase
Co-culture vs M10-single-culture (control)	M10	111821	GO:0032991 protein-containing complex	0.831434	0.55713	Cellular Component	0.99	Molybdopterin biosynthesis MoaE	KAF3066040.1Molybdopterin synthase catalytic subunit	EC:2.8.1.12	Molybdopterin synthase
Co-culture vs M10-single-culture (control)	M10	11187	GO:0065007 biological regulation	-0.477633	0.581548	Biological Process	0.99	carbohydrate-binding module family 48 protein	XP_024772253.1carbohydrate-binding module family 48 protein
Co-culture vs M10-single-culture (control)	M10	11187	GO:0032991 protein-containing complex	-0.477633	0.581548	Cellular Component	0.99	carbohydrate-binding module family 48 protein	XP_024772253.1carbohydrate-binding module family 48 protein
Co-culture vs M10-single-culture (control)	M10	11187	GO:0071704 organic substance m.p.	-0.477633	0.581548	Biological Process	0.99	carbohydrate-binding module family 48 protein	XP_024772253.1carbohydrate-binding module family 48 protein
Co-culture vs M10-single-culture (control)	M10	11187	GO:0006807 nitrogen compound m.p.	-0.477633	0.581548	Biological Process	0.99	carbohydrate-binding module family 48 protein	XP_024772253.1carbohydrate-binding module family 48 protein
Co-culture vs M10-single-culture (control)	M10	11187	GO:0005515 protein binding	-0.477633	0.581548	Molecular Function	0.99	carbohydrate-binding module family 48 protein	XP_024772253.1carbohydrate-binding module family 48 protein
Co-culture vs M10-single-culture (control)	M10	111889	GO:0006807 nitrogen compound m.p.	-1.1961	1	Biological Process	0.99	Thioesterase-like superfamily-domain containing protein	OPB45207.1acyl-CoA thioesterase	EC:3.1.2.20	Acyl-CoA hydrolase
Co-culture vs M10-single-culture (control)	M10	111889	GO:0006790 sulfur compound m.p.	-1.1961	1	Biological Process	0.99	Thioesterase-like superfamily-domain containing protein	OPB45207.1acyl-CoA thioesterase	EC:3.1.2.20	Acyl-CoA hydrolase
Co-culture vs M10-single-culture (control)	M10	111924	GO:0071704 organic substance m.p.	0	1	Biological Process	0.99	expressed protein	EHK18855.1ankyrin repeat protein
Co-culture vs M10-single-culture (control)	M10	111924	GO:0006807 nitrogen compound m.p.	0	1	Biological Process	0.99	expressed protein	EHK18855.1ankyrin repeat protein
Co-culture vs M10-single-culture (control)	M10	112007	GO:0043226 organelle	-0.571507	0.767848	Cellular Component	0.99	P-loop containing nucleoside triphosphate hydrolase protein	OPB45194.1ADP-ribosylation factor-like protein arl3, GTPase of the Ras superfamily	EC:3.6.1.15	Nucleoside-triphosphate phosphatase
Co-culture vs M10-single-culture (control)	M10	112007	GO:0110165 cellular anatomical entity	-0.571507	0.767848	Cellular Component	0.99	P-loop containing nucleoside triphosphate hydrolase protein	OPB45194.1ADP-ribosylation factor-like protein arl3, GTPase of the Ras superfamily	EC:3.6.1.15	Nucleoside-triphosphate phosphatase
Co-culture vs M10-single-culture (control)	M10	112009	GO:0043226 organelle	-0.989482	1	Cellular Component	0.99	Pre-mRNA-splicing factor Cwf15/Cwc15	KAF3066158.1Pre-mRNA-splicing factor cwc15
Co-culture vs M10-single-culture (control)	M10	112009	GO:0010467 gene expression	-0.989482	1	Biological Process	0.99	Pre-mRNA-splicing factor Cwf15/Cwc15	KAF3066158.1Pre-mRNA-splicing factor cwc15
Co-culture vs M10-single-culture (control)	M10	112009	GO:0071704 organic substance m.p.	-0.989482	1	Biological Process	0.99	Pre-mRNA-splicing factor Cwf15/Cwc15	KAF3066158.1Pre-mRNA-splicing factor cwc15
Co-culture vs M10-single-culture (control)	M10	112009	GO:0032991 protein-containing complex	-0.989482	1	Cellular Component	0.99	Pre-mRNA-splicing factor Cwf15/Cwc15	KAF3066158.1Pre-mRNA-splicing factor cwc15
Co-culture vs M10-single-culture (control)	M10	112009	GO:0110165 cellular anatomical entity	-0.989482	1	Cellular Component	0.99	Pre-mRNA-splicing factor Cwf15/Cwc15	KAF3066158.1Pre-mRNA-splicing factor cwc15
Co-culture vs M10-single-culture (control)	M10	112009	GO:0006807 nitrogen compound m.p.	-0.989482	1	Biological Process	0.99	Pre-mRNA-splicing factor Cwf15/Cwc15	KAF3066158.1Pre-mRNA-splicing factor cwc15
Co-culture vs M10-single-culture (control)	M10	22039	GO:0005198 structural molecule activity	-1.16517	0.0468337	Molecular Function	5.5e-20	hypothetical protein	KAF3069948.1putative 37S ribosomal protein S18
Co-culture vs M10-single-culture (control)	M10	441750	GO:0022613 ribonucleoprotein complex biogenesis	-1.52599	0.00207137	Biological Process	5.8e-21	Ribosomal S13/S15 N-terminal domain-domain containing protein	OPB42925.140S ribosomal protein S13
Co-culture vs M10-single-culture (control)	M10	442146	GO:0022613 ribonucleoprotein complex biogenesis	-1.88368	0.00074071	Biological Process	5.8e-21	Ribosomal protein S10 domain-containing protein	OPB46568.1ribosomal protein S10
Co-culture vs M10-single-culture (control)	M10	442656	GO:0022613 ribonucleoprotein complex biogenesis	-1.66194	0.000147764	Biological Process	5.8e-21	Ribosomal protein S3Ae	OPB45080.140S ribosomal protein S1
Co-culture vs M10-single-culture (control)	M10	443593	GO:0022613 ribonucleoprotein complex biogenesis	-1.31942	0.02615	Biological Process	5.8e-21	Ribosomal protein L5 domain-containing protein	OPB40138.1Ribosomal protein L5 domain
Co-culture vs M10-single-culture (control)	M10	11210	GO:0110165 cellular anatomical entity	-0.477412	0.497149	Cellular Component	0.99	Enhancer of polycomb-like-domain containing protein	OPB40000.1Enhancer of polycomb-like protein 1
Co-culture vs M10-single-culture (control)	M10	11210	GO:0006807 nitrogen compound m.p.	-0.477412	0.497149	Biological Process	0.99	Enhancer of polycomb-like-domain containing protein	OPB40000.1Enhancer of polycomb-like protein 1
Co-culture vs M10-single-culture (control)	M10	11210	GO:0016740 transferase activity	-0.477412	0.497149	Molecular Function	0.99	Enhancer of polycomb-like-domain containing protein	OPB40000.1Enhancer of polycomb-like protein 1
Co-culture vs M10-single-culture (control)	M10	11210	GO:0043226 organelle	-0.477412	0.497149	Cellular Component	0.99	Enhancer of polycomb-like-domain containing protein	OPB40000.1Enhancer of polycomb-like protein 1
Co-culture vs M10-single-culture (control)	M10	11210	GO:0032991 protein-containing complex	-0.477412	0.497149	Cellular Component	0.99	Enhancer of polycomb-like-domain containing protein	OPB40000.1Enhancer of polycomb-like protein 1
Co-culture vs M10-single-culture (control)	M10	112286	GO:0016021 integral component of membrane	1.03977	1	Cellular Component	0.99	Protein of unknown function (DUF2422)-domain containing protein	OPB45183.1MFS transporter
Co-culture vs M10-single-culture (control)	M10	112419	GO:0071840 cellular component organization ...	0.192627	0.810359	Biological Process	0.99	hypothetical protein	OPB45172.1Serine/threonine-protein kinase tel1
Co-culture vs M10-single-culture (control)	M10	112419	GO:0110165 cellular anatomical entity	0.192627	0.810359	Cellular Component	0.99	hypothetical protein	OPB45172.1Serine/threonine-protein kinase tel1
Co-culture vs M10-single-culture (control)	M10	112419	GO:0042592 homeostatic process	0.192627	0.810359	Biological Process	0.99	hypothetical protein	OPB45172.1Serine/threonine-protein kinase tel1
Co-culture vs M10-single-culture (control)	M10	112419	GO:0043228 non-memb.-bou. organelle	0.192627	0.810359	Cellular Component	0.99	hypothetical protein	OPB45172.1Serine/threonine-protein kinase tel1
Co-culture vs M10-single-culture (control)	M10	112419	GO:0065007 biological regulation	0.192627	0.810359	Biological Process	0.99	hypothetical protein	OPB45172.1Serine/threonine-protein kinase tel1
Co-culture vs M10-single-culture (control)	M10	112419	GO:0006807 nitrogen compound m.p.	0.192627	0.810359	Biological Process	0.99	hypothetical protein	OPB45172.1Serine/threonine-protein kinase tel1
Co-culture vs M10-single-culture (control)	M10	112419	GO:0006082 organic acid m.p.	0.192627	0.810359	Biological Process	0.99	hypothetical protein	OPB45172.1Serine/threonine-protein kinase tel1
Co-culture vs M10-single-culture (control)	M10	112419	GO:0065008 regulation of biological quality	0.192627	0.810359	Biological Process	0.99	hypothetical protein	OPB45172.1Serine/threonine-protein kinase tel1
Co-culture vs M10-single-culture (control)	M10	112419	GO:0071704 organic substance m.p.	0.192627	0.810359	Biological Process	0.99	hypothetical protein	OPB45172.1Serine/threonine-protein kinase tel1
Co-culture vs M10-single-culture (control)	M10	112419	GO:0043226 organelle	0.192627	0.810359	Cellular Component	0.99	hypothetical protein	OPB45172.1Serine/threonine-protein kinase tel1
Co-culture vs M10-single-culture (control)	M10	112419	GO:0016740 transferase activity	0.192627	0.810359	Molecular Function	0.99	hypothetical protein	OPB45172.1Serine/threonine-protein kinase tel1
Co-culture vs M10-single-culture (control)	M10	112419	GO:0005515 protein binding	0.192627	0.810359	Molecular Function	0.99	hypothetical protein	OPB45172.1Serine/threonine-protein kinase tel1
Co-culture vs M10-single-culture (control)	M10	112460	GO:0006807 nitrogen compound m.p.	-0.33984	0.835482	Biological Process	0.99	PIF1-like helicase-domain containing protein	KAF3058838.1ATP-dependent DNA helicase PIF1	EC:3.6.1.3; EC:3.6.4.12; EC:3.6.1.15	Adenosinetriphosphatase; DNA helicase; Nucleoside-triphosphate phosphatase
Co-culture vs M10-single-culture (control)	M10	112460	GO:0003723 RNA binding	-0.33984	0.835482	Molecular Function	0.99	PIF1-like helicase-domain containing protein	KAF3058838.1ATP-dependent DNA helicase PIF1	EC:3.6.1.3; EC:3.6.4.12; EC:3.6.1.15	Adenosinetriphosphatase; DNA helicase; Nucleoside-triphosphate phosphatase
Co-culture vs M10-single-culture (control)	M10	112460	GO:0043226 organelle	-0.33984	0.835482	Cellular Component	0.99	PIF1-like helicase-domain containing protein	KAF3058838.1ATP-dependent DNA helicase PIF1	EC:3.6.1.3; EC:3.6.4.12; EC:3.6.1.15	Adenosinetriphosphatase; DNA helicase; Nucleoside-triphosphate phosphatase
Co-culture vs M10-single-culture (control)	M10	112460	GO:0042592 homeostatic process	-0.33984	0.835482	Biological Process	0.99	PIF1-like helicase-domain containing protein	KAF3058838.1ATP-dependent DNA helicase PIF1	EC:3.6.1.3; EC:3.6.4.12; EC:3.6.1.15	Adenosinetriphosphatase; DNA helicase; Nucleoside-triphosphate phosphatase
Co-culture vs M10-single-culture (control)	M10	112460	GO:0065007 biological regulation	-0.33984	0.835482	Biological Process	0.99	PIF1-like helicase-domain containing protein	KAF3058838.1ATP-dependent DNA helicase PIF1	EC:3.6.1.3; EC:3.6.4.12; EC:3.6.1.15	Adenosinetriphosphatase; DNA helicase; Nucleoside-triphosphate phosphatase
Co-culture vs M10-single-culture (control)	M10	112460	GO:0005739 mitochondrion	-0.33984	0.835482	Cellular Component	0.99	PIF1-like helicase-domain containing protein	KAF3058838.1ATP-dependent DNA helicase PIF1	EC:3.6.1.3; EC:3.6.4.12; EC:3.6.1.15	Adenosinetriphosphatase; DNA helicase; Nucleoside-triphosphate phosphatase
Co-culture vs M10-single-culture (control)	M10	112460	GO:0043228 non-memb.-bou. organelle	-0.33984	0.835482	Cellular Component	0.99	PIF1-like helicase-domain containing protein	KAF3058838.1ATP-dependent DNA helicase PIF1	EC:3.6.1.3; EC:3.6.4.12; EC:3.6.1.15	Adenosinetriphosphatase; DNA helicase; Nucleoside-triphosphate phosphatase
Co-culture vs M10-single-culture (control)	M10	112460	GO:0065008 regulation of biological quality	-0.33984	0.835482	Biological Process	0.99	PIF1-like helicase-domain containing protein	KAF3058838.1ATP-dependent DNA helicase PIF1	EC:3.6.1.3; EC:3.6.4.12; EC:3.6.1.15	Adenosinetriphosphatase; DNA helicase; Nucleoside-triphosphate phosphatase
Co-culture vs M10-single-culture (control)	M10	112460	GO:0071704 organic substance m.p.	-0.33984	0.835482	Biological Process	0.99	PIF1-like helicase-domain containing protein	KAF3058838.1ATP-dependent DNA helicase PIF1	EC:3.6.1.3; EC:3.6.4.12; EC:3.6.1.15	Adenosinetriphosphatase; DNA helicase; Nucleoside-triphosphate phosphatase
Co-culture vs M10-single-culture (control)	M10	112460	GO:0032991 protein-containing complex	-0.33984	0.835482	Cellular Component	0.99	PIF1-like helicase-domain containing protein	KAF3058838.1ATP-dependent DNA helicase PIF1	EC:3.6.1.3; EC:3.6.4.12; EC:3.6.1.15	Adenosinetriphosphatase; DNA helicase; Nucleoside-triphosphate phosphatase
Co-culture vs M10-single-culture (control)	M10	112460	GO:0005730 nucleolus	-0.33984	0.835482	Cellular Component	0.99	PIF1-like helicase-domain containing protein	KAF3058838.1ATP-dependent DNA helicase PIF1	EC:3.6.1.3; EC:3.6.4.12; EC:3.6.1.15	Adenosinetriphosphatase; DNA helicase; Nucleoside-triphosphate phosphatase
Co-culture vs M10-single-culture (control)	M10	112460	GO:0071840 cellular component organization ...	-0.33984	0.835482	Biological Process	0.99	PIF1-like helicase-domain containing protein	KAF3058838.1ATP-dependent DNA helicase PIF1	EC:3.6.1.3; EC:3.6.4.12; EC:3.6.1.15	Adenosinetriphosphatase; DNA helicase; Nucleoside-triphosphate phosphatase
Co-culture vs M10-single-culture (control)	M10	112460	GO:0110165 cellular anatomical entity	-0.33984	0.835482	Cellular Component	0.99	PIF1-like helicase-domain containing protein	KAF3058838.1ATP-dependent DNA helicase PIF1	EC:3.6.1.3; EC:3.6.4.12; EC:3.6.1.15	Adenosinetriphosphatase; DNA helicase; Nucleoside-triphosphate phosphatase
Co-culture vs M10-single-culture (control)	M10	112470	GO:0016021 integral component of membrane	0.421543	0.605742	Cellular Component	0.99	YjeF N-terminal domain-containing protein	XP_024751192.1YjeF N-terminal domain-like protein
Co-culture vs M10-single-culture (control)	M10	112491	GO:0016021 integral component of membrane	0.89995	0.113892	Cellular Component	0.99	PalH/RIM21-domain containing protein	PTB74275.1PalH-domain-containing protein
Co-culture vs M10-single-culture (control)	M10	349284	GO:0043232 intracellular non-memb.-bou. organelle	-1.87663	1.45367e-05	Cellular Component	1.3e-11	Ribosomal protein S8e/ribosomal biogenesis NSA2	KAF3075531.140S ribosomal protein S8-B
Co-culture vs M10-single-culture (control)	M10	112700	GO:0016021 integral component of membrane	0.876931	1	Cellular Component	0.99	hypothetical protein	EGR45968.1predicted protein
Co-culture vs M10-single-culture (control)	M10	112891	GO:0043226 organelle	0.0469145	0.954345	Cellular Component	0.99	Nucleoporin subcomplex protein binding to Pom34-domain containing protein	PKK41802.1hypothetical protein CI102_14289
Co-culture vs M10-single-culture (control)	M10	112891	GO:0032991 protein-containing complex	0.0469145	0.954345	Cellular Component	0.99	Nucleoporin subcomplex protein binding to Pom34-domain containing protein	PKK41802.1hypothetical protein CI102_14289
Co-culture vs M10-single-culture (control)	M10	112891	GO:0046907 intracellular transport	0.0469145	0.954345	Biological Process	0.99	Nucleoporin subcomplex protein binding to Pom34-domain containing protein	PKK41802.1hypothetical protein CI102_14289
Co-culture vs M10-single-culture (control)	M10	112891	GO:0051649 establishment of localization in cell	0.0469145	0.954345	Biological Process	0.99	Nucleoporin subcomplex protein binding to Pom34-domain containing protein	PKK41802.1hypothetical protein CI102_14289
Co-culture vs M10-single-culture (control)	M10	112891	GO:0110165 cellular anatomical entity	0.0469145	0.954345	Cellular Component	0.99	Nucleoporin subcomplex protein binding to Pom34-domain containing protein	PKK41802.1hypothetical protein CI102_14289
Co-culture vs M10-single-culture (control)	M10	112891	GO:0051641 cellular localization	0.0469145	0.954345	Biological Process	0.99	Nucleoporin subcomplex protein binding to Pom34-domain containing protein	PKK41802.1hypothetical protein CI102_14289
Co-culture vs M10-single-culture (control)	M10	112929	GO:0065007 biological regulation	0.0657294	0.918118	Biological Process	0.99	hypothetical protein	OPB45147.1GTPase acitvating protein for Rho subfamily of RAS smallGTPase
Co-culture vs M10-single-culture (control)	M10	448260	GO:0022613 ribonucleoprotein complex biogenesis	-1.96259	4.45779e-05	Biological Process	5.8e-21	hypothetical protein	OPB43623.160S ribosomal protein L5
Co-culture vs M10-single-culture (control)	M10	448287	GO:0022613 ribonucleoprotein complex biogenesis	-2.34916	0.000143649	Biological Process	5.8e-21	ribosomal protein L24/26	ETR98946.160S ribosomal protein L126
Co-culture vs M10-single-culture (control)	M10	452094	GO:0022613 ribonucleoprotein complex biogenesis	-3.84266	0.0483744	Biological Process	5.8e-21	Mitochondrial 39-S ribosomal protein L47 (MRP-L47)-domain containing protein	OPB38440.1ribosomal protein L29, Shows amino acid sequence similarity to mitochondrial ribosomal protein MRPL4
Co-culture vs M10-single-culture (control)	M10	452537	GO:0022613 ribonucleoprotein complex biogenesis	-1.66024	0.00317706	Biological Process	5.8e-21	60S ribosomal protein L2	KAF3075865.154S ribosomal protein RML2
Co-culture vs M10-single-culture (control)	M10	456572	GO:0022613 ribonucleoprotein complex biogenesis	-1.12917	0.0117142	Biological Process	5.8e-21	Ribosomal protein L38e	ETS02991.1ribosomal protein L38e
Co-culture vs M10-single-culture (control)	M10	457895	GO:0022613 ribonucleoprotein complex biogenesis	-1.16334	0.0258339	Biological Process	5.8e-21	Ribosomal L28e protein family-domain containing protein	KAF3076526.1putative 60S ribosomal protein L28e
Co-culture vs M10-single-culture (control)	M10	466919	GO:0022613 ribonucleoprotein complex biogenesis	-1.8236	1.43097e-05	Biological Process	5.8e-21	Ribosomal L29e protein family-domain containing protein	OPB46566.160s ribosomal protein L29
Co-culture vs M10-single-culture (control)	M10	466934	GO:0022613 ribonucleoprotein complex biogenesis	-2.78122	2.74352e-10	Biological Process	5.8e-21	Ribosomal protein S19-domain containing protein	OPB39207.140S ribosomal protein S15
Co-culture vs M10-single-culture (control)	M10	468443	GO:0022613 ribonucleoprotein complex biogenesis	-1.1837	0.00683801	Biological Process	5.8e-21	hypothetical protein	OPB36861.1CBS and PB1 domain protein
Co-culture vs M10-single-culture (control)	M10	471298	GO:0022613 ribonucleoprotein complex biogenesis	-2.41518	6.21044e-09	Biological Process	5.8e-21	Ribosomal protein S17e	OPB45363.140S ribosomal protein S17
Co-culture vs M10-single-culture (control)	M10	471469	GO:0022613 ribonucleoprotein complex biogenesis	-1.11926	0.0224722	Biological Process	5.8e-21	Ribosomal protein L21e-domain containing protein	KAF3068865.160S ribosomal protein L21-B
Co-culture vs M10-single-culture (control)	M10	476889	GO:0022613 ribonucleoprotein complex biogenesis	-1.82313	0.00815413	Biological Process	5.8e-21	50S ribosomal protein L30e-like protein	OPB36009.1Ribosomal protein L7Ae/L30e/S12e/Gadd45
Co-culture vs M10-single-culture (control)	M10	492177	GO:0022613 ribonucleoprotein complex biogenesis	-1.41285	0.00949347	Biological Process	5.8e-21	Ribosomal protein L13 domain-containing protein	OPB44829.160S ribosomal protein L16
Co-culture vs M10-single-culture (control)	M10	497790	GO:0022613 ribonucleoprotein complex biogenesis	-1.55756	0.000323361	Biological Process	5.8e-21	60S ribosomal protein L9	KAF3077579.160S ribosomal protein L9-B
Co-culture vs M10-single-culture (control)	M10	514243	GO:0022613 ribonucleoprotein complex biogenesis	-0.864733	0.0324527	Biological Process	5.8e-21	hypothetical protein	OPB46089.1Eukaryotic translation initiation factor 6
Co-culture vs M10-single-culture (control)	M10	241536	GO:0005198 structural molecule activity	-2.22492	5.26566e-05	Molecular Function	5.5e-20	Ribosomal protein L5 domain-containing protein	OPB46748.160S ribosomal protein L11
Co-culture vs M10-single-culture (control)	M10	51476	GO:0022613 ribonucleoprotein complex biogenesis	1.83916	0.0140816	Biological Process	5.8e-21	Ribosomal protein L36-domain containing protein	OPB44292.1ribosomal protein L36
Co-culture vs M10-single-culture (control)	M10	113141	GO:0032991 protein-containing complex	-0.648362	0.504556	Cellular Component	0.99	hypothetical protein	OPB45140.1Golgi complex component, cog1
Co-culture vs M10-single-culture (control)	M10	113141	GO:0110165 cellular anatomical entity	-0.648362	0.504556	Cellular Component	0.99	hypothetical protein	OPB45140.1Golgi complex component, cog1
Co-culture vs M10-single-culture (control)	M10	113141	GO:0043226 organelle	-0.648362	0.504556	Cellular Component	0.99	hypothetical protein	OPB45140.1Golgi complex component, cog1
Co-culture vs M10-single-culture (control)	M10	515608	GO:0022613 ribonucleoprotein complex biogenesis	-2.3015	8.19464e-10	Biological Process	5.8e-21	Ribosomal L27e protein family-domain containing protein	RFU82027.160s ribosomal l27-a
Co-culture vs M10-single-culture (control)	M10	516202	GO:0022613 ribonucleoprotein complex biogenesis	-1.78293	0.0293218	Biological Process	5.8e-21	hypothetical protein	KKP01668.130S ribosomal protein S12
Co-culture vs M10-single-culture (control)	M10	517899	GO:0022613 ribonucleoprotein complex biogenesis	-1.69867	0.0127634	Biological Process	5.8e-21	Gar1/Naf1 RNA binding region-domain containing protein	OPB36921.1H/ACA ribonucleoprotein complex subunit 1
Co-culture vs M10-single-culture (control)	M10	523271	GO:0022613 ribonucleoprotein complex biogenesis	-1.35248	0.0075586	Biological Process	5.8e-21	Ribosomal protein L1-like protein	OPB42214.160S ribosomal protein L10a
Co-culture vs M10-single-culture (control)	M10	525752	GO:0022613 ribonucleoprotein complex biogenesis	-2.13952	0.0234376	Biological Process	5.8e-21	Protein of unknown function (DUF663)-domain containing protein	KAF3074259.1Ribosome biogenesis protein
Co-culture vs M10-single-culture (control)	M10	67242	GO:0022613 ribonucleoprotein complex biogenesis	-1.9655	0.000375482	Biological Process	5.8e-21	hypothetical protein	OPB38555.140S ribosomal protein S9
Co-culture vs M10-single-culture (control)	M10	342157	GO:0005198 structural molecule activity	-1.638	0.00948959	Molecular Function	5.5e-20	Ribosomal protein S11	OPB46691.140S ribosomal protein S14
Co-culture vs M10-single-culture (control)	M10	84310	GO:0022613 ribonucleoprotein complex biogenesis	-1.74164	0.00134095	Biological Process	5.8e-21	Ribosomal protein L34Ae	OPB40953.160S ribosomal protein L34-B
Co-culture vs M10-single-culture (control)	M10	87340	GO:0022613 ribonucleoprotein complex biogenesis	-1.50251	0.0242248	Biological Process	5.8e-21	WD40-repeat-containing domain protein	KAF3076052.1Ribosome assembly protein 4
Co-culture vs M10-single-culture (control)	M10	95293	GO:0022613 ribonucleoprotein complex biogenesis	-2.3	0.0198159	Biological Process	5.8e-21	hypothetical protein	KAF3068840.1KRR1 small subunit processome component
Co-culture vs M10-single-culture (control)	M10	150978	GO:0006518 peptide m.p.	1.49064	0.0364931	Biological Process	8.3e-26	hypothetical protein	EGR48480.1predicted protein
Co-culture vs M10-single-culture (control)	M10	156126	GO:0006518 peptide m.p.	-2.19317	2.40062e-06	Biological Process	8.3e-26	Translation protein SH3-like domain-containing protein	KAF3072021.160S ribosomal protein L2
Co-culture vs M10-single-culture (control)	M10	177077	GO:0006518 peptide m.p.	-1.31541	0.0120531	Biological Process	8.3e-26	Ribosomal protein S3	KAF3074018.140S ribosomal protein S3
Co-culture vs M10-single-culture (control)	M10	190634	GO:0006518 peptide m.p.	-1.50237	0.00225118	Biological Process	8.3e-26	ribosomal protein L32	ETS03791.160S ribosomal protein L32
Co-culture vs M10-single-culture (control)	M10	193732	GO:0006518 peptide m.p.	-1.61301	1.33555e-06	Biological Process	8.3e-26	Ribosomal protein S12/S23	ETS01644.1ribosomal protein S12/S23
Co-culture vs M10-single-culture (control)	M10	22039	GO:0006518 peptide m.p.	-1.16517	0.0468337	Biological Process	8.3e-26	hypothetical protein	KAF3069948.1putative 37S ribosomal protein S18
Co-culture vs M10-single-culture (control)	M10	241536	GO:0006518 peptide m.p.	-2.22492	5.26566e-05	Biological Process	8.3e-26	Ribosomal protein L5 domain-containing protein	OPB46748.160S ribosomal protein L11
Co-culture vs M10-single-culture (control)	M10	113491	GO:0071704 organic substance m.p.	0.338829	0.713645	Biological Process	0.99	hypothetical protein	KKP03645.1histone-lysine N-methyltransferase, H3 lysine-36 specific	EC:2.1.1.43	Histone-lysine N-methyltransferase
Co-culture vs M10-single-culture (control)	M10	113491	GO:0043228 non-memb.-bou. organelle	0.338829	0.713645	Cellular Component	0.99	hypothetical protein	KKP03645.1histone-lysine N-methyltransferase, H3 lysine-36 specific	EC:2.1.1.43	Histone-lysine N-methyltransferase
Co-culture vs M10-single-culture (control)	M10	113491	GO:0110165 cellular anatomical entity	0.338829	0.713645	Cellular Component	0.99	hypothetical protein	KKP03645.1histone-lysine N-methyltransferase, H3 lysine-36 specific	EC:2.1.1.43	Histone-lysine N-methyltransferase
Co-culture vs M10-single-culture (control)	M10	113491	GO:0071840 cellular component organization ...	0.338829	0.713645	Biological Process	0.99	hypothetical protein	KKP03645.1histone-lysine N-methyltransferase, H3 lysine-36 specific	EC:2.1.1.43	Histone-lysine N-methyltransferase
Co-culture vs M10-single-culture (control)	M10	113491	GO:0043226 organelle	0.338829	0.713645	Cellular Component	0.99	hypothetical protein	KKP03645.1histone-lysine N-methyltransferase, H3 lysine-36 specific	EC:2.1.1.43	Histone-lysine N-methyltransferase
Co-culture vs M10-single-culture (control)	M10	113491	GO:0016740 transferase activity	0.338829	0.713645	Molecular Function	0.99	hypothetical protein	KKP03645.1histone-lysine N-methyltransferase, H3 lysine-36 specific	EC:2.1.1.43	Histone-lysine N-methyltransferase
Co-culture vs M10-single-culture (control)	M10	113491	GO:0005515 protein binding	0.338829	0.713645	Molecular Function	0.99	hypothetical protein	KKP03645.1histone-lysine N-methyltransferase, H3 lysine-36 specific	EC:2.1.1.43	Histone-lysine N-methyltransferase
Co-culture vs M10-single-culture (control)	M10	113491	GO:0006807 nitrogen compound m.p.	0.338829	0.713645	Biological Process	0.99	hypothetical protein	KKP03645.1histone-lysine N-methyltransferase, H3 lysine-36 specific	EC:2.1.1.43	Histone-lysine N-methyltransferase
Co-culture vs M10-single-culture (control)	M10	113624	GO:0071704 organic substance m.p.	-0.121587	0.935221	Biological Process	0.99	CTLH/CRA C-terminal to LisH motif domain-domain containing protein	KAF3058762.1Protein FYV10
Co-culture vs M10-single-culture (control)	M10	113624	GO:0005515 protein binding	-0.121587	0.935221	Molecular Function	0.99	CTLH/CRA C-terminal to LisH motif domain-domain containing protein	KAF3058762.1Protein FYV10
Co-culture vs M10-single-culture (control)	M10	113725	GO:0016021 integral component of membrane	1.05299	0.0640985	Cellular Component	0.99	Major facilitator superfamily domain-containing protein	OPB45118.1MFS permease
Co-culture vs M10-single-culture (control)	M10	113775	GO:0016740 transferase activity	0.789401	0.26394	Molecular Function	0.99	stress activated mitogen activated protein kinase interacting protein	KAF3058871.1Target of rapamycin complex 2 subunit sin1
Co-culture vs M10-single-culture (control)	M10	113878	GO:0071840 cellular component organization ...	-2.34378	0.0706952	Biological Process	0.99	Nucleolar complex-associated protein-domain containing protein	OPB45106.1Noc3p, involved in nuclear export of pre-ribosome
Co-culture vs M10-single-culture (control)	M10	113878	GO:0043228 non-memb.-bou. organelle	-2.34378	0.0706952	Cellular Component	0.99	Nucleolar complex-associated protein-domain containing protein	OPB45106.1Noc3p, involved in nuclear export of pre-ribosome
Co-culture vs M10-single-culture (control)	M10	113878	GO:0044085 cellular component biogenesis	-2.34378	0.0706952	Biological Process	0.99	Nucleolar complex-associated protein-domain containing protein	OPB45106.1Noc3p, involved in nuclear export of pre-ribosome
Co-culture vs M10-single-culture (control)	M10	113878	GO:0043226 organelle	-2.34378	0.0706952	Cellular Component	0.99	Nucleolar complex-associated protein-domain containing protein	OPB45106.1Noc3p, involved in nuclear export of pre-ribosome
Co-culture vs M10-single-culture (control)	M10	113878	GO:0042254 ribosome biogenesis	-2.34378	0.0706952	Biological Process	0.99	Nucleolar complex-associated protein-domain containing protein	OPB45106.1Noc3p, involved in nuclear export of pre-ribosome
Co-culture vs M10-single-culture (control)	M10	113878	GO:0005730 nucleolus	-2.34378	0.0706952	Cellular Component	0.99	Nucleolar complex-associated protein-domain containing protein	OPB45106.1Noc3p, involved in nuclear export of pre-ribosome
Co-culture vs M10-single-culture (control)	M10	113878	GO:0110165 cellular anatomical entity	-2.34378	0.0706952	Cellular Component	0.99	Nucleolar complex-associated protein-domain containing protein	OPB45106.1Noc3p, involved in nuclear export of pre-ribosome
Co-culture vs M10-single-culture (control)	M10	113954	GO:0006807 nitrogen compound m.p.	-0.500608	0.709961	Biological Process	0.99	hypothetical protein	KAF3058890.1dTDP-D-glucose 4,6-dehydratase	EC:4.2.1.46	dTDP-glucose 4,6-dehydratase
Co-culture vs M10-single-culture (control)	M10	114097	GO:0071704 organic substance m.p.	-1.52819	0.296594	Biological Process	0.99	glycoside hydrolase family 76 protein	OPB38186.1GH76 alpha-1,6-mannanase	EC:3.2.1.101; EC:3.2.1.24	Mannan endo-1,6-alpha-mannosidase; Alpha-mannosidase
Co-culture vs M10-single-culture (control)	M10	114297	GO:0065007 biological regulation	0.248447	0.745053	Biological Process	0.99	mitogen activated protein kinase Tmk3	OPB38173.1Mitogen-activated protein kinase hog1	EC:2.7.11.24	Mitogen-activated protein kinase
Co-culture vs M10-single-culture (control)	M10	114297	GO:0110165 cellular anatomical entity	0.248447	0.745053	Cellular Component	0.99	mitogen activated protein kinase Tmk3	OPB38173.1Mitogen-activated protein kinase hog1	EC:2.7.11.24	Mitogen-activated protein kinase
Co-culture vs M10-single-culture (control)	M10	114297	GO:0043226 organelle	0.248447	0.745053	Cellular Component	0.99	mitogen activated protein kinase Tmk3	OPB38173.1Mitogen-activated protein kinase hog1	EC:2.7.11.24	Mitogen-activated protein kinase
Co-culture vs M10-single-culture (control)	M10	114297	GO:0006807 nitrogen compound m.p.	0.248447	0.745053	Biological Process	0.99	mitogen activated protein kinase Tmk3	OPB38173.1Mitogen-activated protein kinase hog1	EC:2.7.11.24	Mitogen-activated protein kinase
Co-culture vs M10-single-culture (control)	M10	114297	GO:0071704 organic substance m.p.	0.248447	0.745053	Biological Process	0.99	mitogen activated protein kinase Tmk3	OPB38173.1Mitogen-activated protein kinase hog1	EC:2.7.11.24	Mitogen-activated protein kinase
Co-culture vs M10-single-culture (control)	M10	114297	GO:0016740 transferase activity	0.248447	0.745053	Molecular Function	0.99	mitogen activated protein kinase Tmk3	OPB38173.1Mitogen-activated protein kinase hog1	EC:2.7.11.24	Mitogen-activated protein kinase
Co-culture vs M10-single-culture (control)	M10	114297	GO:0005737 cytoplasm	0.248447	0.745053	Cellular Component	0.99	mitogen activated protein kinase Tmk3	OPB38173.1Mitogen-activated protein kinase hog1	EC:2.7.11.24	Mitogen-activated protein kinase
Co-culture vs M10-single-culture (control)	M10	114297	GO:0006082 organic acid m.p.	0.248447	0.745053	Biological Process	0.99	mitogen activated protein kinase Tmk3	OPB38173.1Mitogen-activated protein kinase hog1	EC:2.7.11.24	Mitogen-activated protein kinase
Co-culture vs M10-single-culture (control)	M10	114621	GO:0016874 ligase activity	-0.0540592	0.940698	Molecular Function	0.99	Cullin	OPB38169.1SCF ubiquitin ligase complex subunit, cullin
Co-culture vs M10-single-culture (control)	M10	114621	GO:0005515 protein binding	-0.0540592	0.940698	Molecular Function	0.99	Cullin	OPB38169.1SCF ubiquitin ligase complex subunit, cullin
Co-culture vs M10-single-culture (control)	M10	114621	GO:0032991 protein-containing complex	-0.0540592	0.940698	Cellular Component	0.99	Cullin	OPB38169.1SCF ubiquitin ligase complex subunit, cullin
Co-culture vs M10-single-culture (control)	M10	114621	GO:0110165 cellular anatomical entity	-0.0540592	0.940698	Cellular Component	0.99	Cullin	OPB38169.1SCF ubiquitin ligase complex subunit, cullin
Co-culture vs M10-single-culture (control)	M10	114621	GO:0043226 organelle	-0.0540592	0.940698	Cellular Component	0.99	Cullin	OPB38169.1SCF ubiquitin ligase complex subunit, cullin
Co-culture vs M10-single-culture (control)	M10	114621	GO:0016021 integral component of membrane	-0.0540592	0.940698	Cellular Component	0.99	Cullin	OPB38169.1SCF ubiquitin ligase complex subunit, cullin
Co-culture vs M10-single-culture (control)	M10	114985	GO:0110165 cellular anatomical entity	0.885049	0.423118	Cellular Component	0.99	glycosyltransferase family 33 protein	KAF3072285.1Chitobiosyldiphosphodolichol beta-mannosyltransferase
Co-culture vs M10-single-culture (control)	M10	114985	GO:0032991 protein-containing complex	0.885049	0.423118	Cellular Component	0.99	glycosyltransferase family 33 protein	KAF3072285.1Chitobiosyldiphosphodolichol beta-mannosyltransferase
Co-culture vs M10-single-culture (control)	M10	114985	GO:0043226 organelle	0.885049	0.423118	Cellular Component	0.99	glycosyltransferase family 33 protein	KAF3072285.1Chitobiosyldiphosphodolichol beta-mannosyltransferase
Co-culture vs M10-single-culture (control)	M10	114985	GO:0016740 transferase activity	0.885049	0.423118	Molecular Function	0.99	glycosyltransferase family 33 protein	KAF3072285.1Chitobiosyldiphosphodolichol beta-mannosyltransferase
Co-culture vs M10-single-culture (control)	M10	11508	GO:0044085 cellular component biogenesis	-1.45763	0.234256	Biological Process	0.99	Domain of unknown function (DUF947)-domain containing protein	KAF3057773.1rRNA biogenesis protein RRP36
Co-culture vs M10-single-culture (control)	M10	11508	GO:0071840 cellular component organization ...	-1.45763	0.234256	Biological Process	0.99	Domain of unknown function (DUF947)-domain containing protein	KAF3057773.1rRNA biogenesis protein RRP36
Co-culture vs M10-single-culture (control)	M10	11508	GO:0043226 organelle	-1.45763	0.234256	Cellular Component	0.99	Domain of unknown function (DUF947)-domain containing protein	KAF3057773.1rRNA biogenesis protein RRP36
Co-culture vs M10-single-culture (control)	M10	11508	GO:0006807 nitrogen compound m.p.	-1.45763	0.234256	Biological Process	0.99	Domain of unknown function (DUF947)-domain containing protein	KAF3057773.1rRNA biogenesis protein RRP36
Co-culture vs M10-single-culture (control)	M10	11508	GO:0005730 nucleolus	-1.45763	0.234256	Cellular Component	0.99	Domain of unknown function (DUF947)-domain containing protein	KAF3057773.1rRNA biogenesis protein RRP36
Co-culture vs M10-single-culture (control)	M10	11508	GO:0043228 non-memb.-bou. organelle	-1.45763	0.234256	Cellular Component	0.99	Domain of unknown function (DUF947)-domain containing protein	KAF3057773.1rRNA biogenesis protein RRP36
Co-culture vs M10-single-culture (control)	M10	11508	GO:0110165 cellular anatomical entity	-1.45763	0.234256	Cellular Component	0.99	Domain of unknown function (DUF947)-domain containing protein	KAF3057773.1rRNA biogenesis protein RRP36
Co-culture vs M10-single-culture (control)	M10	11508	GO:0042254 ribosome biogenesis	-1.45763	0.234256	Biological Process	0.99	Domain of unknown function (DUF947)-domain containing protein	KAF3057773.1rRNA biogenesis protein RRP36
Co-culture vs M10-single-culture (control)	M10	115178	GO:0005515 protein binding	1.05981	0.255175	Molecular Function	0.99	hypothetical protein	RFU78051.1sh3 domain
Co-culture vs M10-single-culture (control)	M10	115178	GO:0016021 integral component of membrane	1.05981	0.255175	Cellular Component	0.99	hypothetical protein	RFU78051.1sh3 domain
Co-culture vs M10-single-culture (control)	M10	115222	GO:0016021 integral component of membrane	-0.501838	0.458805	Cellular Component	0.99	hypothetical protein	RFU76556.1alpha-1,3-mannosyltransferase alg3
Co-culture vs M10-single-culture (control)	M10	115222	GO:0016740 transferase activity	-0.501838	0.458805	Molecular Function	0.99	hypothetical protein	RFU76556.1alpha-1,3-mannosyltransferase alg3
Co-culture vs M10-single-culture (control)	M10	115225	GO:0006807 nitrogen compound m.p.	-0.124794	0.940483	Biological Process	0.99	CDC45 family	KAF3072296.1Cell division control protein 45
Co-culture vs M10-single-culture (control)	M10	115225	GO:0071704 organic substance m.p.	-0.124794	0.940483	Biological Process	0.99	CDC45 family	KAF3072296.1Cell division control protein 45
Co-culture vs M10-single-culture (control)	M10	115268	GO:0016021 integral component of membrane	0.0555307	1	Cellular Component	0.99	expressed protein	hypothetical protein
Co-culture vs M10-single-culture (control)	M10	115268	GO:0031224 intrinsic component of membrane	0.0555307	1	Cellular Component	0.99	expressed protein	hypothetical protein
Co-culture vs M10-single-culture (control)	M10	115268	GO:0110165 cellular anatomical entity	0.0555307	1	Cellular Component	0.99	expressed protein	hypothetical protein
Co-culture vs M10-single-culture (control)	M10	115273	GO:0016740 transferase activity	2.32907	0.23979	Molecular Function	0.99	S-adenosyl-L-methionine-dependent methyltransferase	KAF3072295.1Secondary metabolism regulator LAE1
Co-culture vs M10-single-culture (control)	M10	115311	GO:0043226 organelle	-1.02935	0.53086	Cellular Component	0.99	p21-C-terminal region-binding protein-domain containing protein	KKP07249.1protein BCP1
Co-culture vs M10-single-culture (control)	M10	115311	GO:0110165 cellular anatomical entity	-1.02935	0.53086	Cellular Component	0.99	p21-C-terminal region-binding protein-domain containing protein	KKP07249.1protein BCP1
Co-culture vs M10-single-culture (control)	M10	115315	GO:0006807 nitrogen compound m.p.	-0.995238	0.286874	Biological Process	0.99	Chorismate mutase	OPB38127.1Chorismate mutase	EC:5.4.99.5	Chorismate mutase
Co-culture vs M10-single-culture (control)	M10	115315	GO:0006082 organic acid m.p.	-0.995238	0.286874	Biological Process	0.99	Chorismate mutase	OPB38127.1Chorismate mutase	EC:5.4.99.5	Chorismate mutase
Co-culture vs M10-single-culture (control)	M10	115315	GO:0071704 organic substance m.p.	-0.995238	0.286874	Biological Process	0.99	Chorismate mutase	OPB38127.1Chorismate mutase	EC:5.4.99.5	Chorismate mutase
Co-culture vs M10-single-culture (control)	M10	115387	GO:0016021 integral component of membrane	0.640352	0.172353	Cellular Component	0.99	hypothetical protein	EGR51785.1predicted protein
Co-culture vs M10-single-culture (control)	M10	11547	GO:0006807 nitrogen compound m.p.	-0.384543	0.618054	Biological Process	0.99	Metallo-dependent phosphatase-like protein	OPB39989.1ser/thr protein phosphatase type 5	EC:3.1.3.16	Protein-serine/threonine phosphatase
Co-culture vs M10-single-culture (control)	M10	11547	GO:0071704 organic substance m.p.	-0.384543	0.618054	Biological Process	0.99	Metallo-dependent phosphatase-like protein	OPB39989.1ser/thr protein phosphatase type 5	EC:3.1.3.16	Protein-serine/threonine phosphatase
Co-culture vs M10-single-culture (control)	M10	11547	GO:0005515 protein binding	-0.384543	0.618054	Molecular Function	0.99	Metallo-dependent phosphatase-like protein	OPB39989.1ser/thr protein phosphatase type 5	EC:3.1.3.16	Protein-serine/threonine phosphatase
Co-culture vs M10-single-culture (control)	M10	11550	GO:0032991 protein-containing complex	-1.73527	0.452326	Cellular Component	0.99	hypothetical protein	EGR44912.1predicted protein
Co-culture vs M10-single-culture (control)	M10	11550	GO:0071704 organic substance m.p.	-1.73527	0.452326	Biological Process	0.99	hypothetical protein	EGR44912.1predicted protein
Co-culture vs M10-single-culture (control)	M10	11550	GO:0043228 non-memb.-bou. organelle	-1.73527	0.452326	Cellular Component	0.99	hypothetical protein	EGR44912.1predicted protein
Co-culture vs M10-single-culture (control)	M10	11550	GO:0043226 organelle	-1.73527	0.452326	Cellular Component	0.99	hypothetical protein	EGR44912.1predicted protein
Co-culture vs M10-single-culture (control)	M10	11550	GO:0110165 cellular anatomical entity	-1.73527	0.452326	Cellular Component	0.99	hypothetical protein	EGR44912.1predicted protein
Co-culture vs M10-single-culture (control)	M10	11550	GO:0006807 nitrogen compound m.p.	-1.73527	0.452326	Biological Process	0.99	hypothetical protein	EGR44912.1predicted protein
Co-culture vs M10-single-culture (control)	M10	11550	GO:0005730 nucleolus	-1.73527	0.452326	Cellular Component	0.99	hypothetical protein	EGR44912.1predicted protein
Co-culture vs M10-single-culture (control)	M10	115513	GO:0032991 protein-containing complex	0.474012	0.389685	Cellular Component	0.99	Dynein heavy chain%2C N-terminal region 1-domain containing protein	KKP07241.1dynein heavy chain	EC:3.6.1.15	Nucleoside-triphosphate phosphatase
Co-culture vs M10-single-culture (control)	M10	115513	GO:0110165 cellular anatomical entity	0.474012	0.389685	Cellular Component	0.99	Dynein heavy chain%2C N-terminal region 1-domain containing protein	KKP07241.1dynein heavy chain	EC:3.6.1.15	Nucleoside-triphosphate phosphatase
Co-culture vs M10-single-culture (control)	M10	115513	GO:0043226 organelle	0.474012	0.389685	Cellular Component	0.99	Dynein heavy chain%2C N-terminal region 1-domain containing protein	KKP07241.1dynein heavy chain	EC:3.6.1.15	Nucleoside-triphosphate phosphatase
Co-culture vs M10-single-culture (control)	M10	115513	GO:0043228 non-memb.-bou. organelle	0.474012	0.389685	Cellular Component	0.99	Dynein heavy chain%2C N-terminal region 1-domain containing protein	KKP07241.1dynein heavy chain	EC:3.6.1.15	Nucleoside-triphosphate phosphatase
Co-culture vs M10-single-culture (control)	M10	115572	GO:0016021 integral component of membrane	1.07285	0.191922	Cellular Component	0.99	Fungal protein of unknown function (DUF1774)-domain containing protein	KKP07239.1ATP synthase F0
Co-culture vs M10-single-culture (control)	M10	115748	GO:0006082 organic acid m.p.	0.947192	0.0967291	Biological Process	0.99	Methylenetetrahydrofolate reductase-domain containing protein	OPB38102.1MTHFRMethylenetetrahydrofolate reductase	EC:1.5.1.20	Methylenetetrahydrofolate reductase (NAD(P)H)
Co-culture vs M10-single-culture (control)	M10	115748	GO:0006790 sulfur compound m.p.	0.947192	0.0967291	Biological Process	0.99	Methylenetetrahydrofolate reductase-domain containing protein	OPB38102.1MTHFRMethylenetetrahydrofolate reductase	EC:1.5.1.20	Methylenetetrahydrofolate reductase (NAD(P)H)
Co-culture vs M10-single-culture (control)	M10	115748	GO:0071704 organic substance m.p.	0.947192	0.0967291	Biological Process	0.99	Methylenetetrahydrofolate reductase-domain containing protein	OPB38102.1MTHFRMethylenetetrahydrofolate reductase	EC:1.5.1.20	Methylenetetrahydrofolate reductase (NAD(P)H)
Co-culture vs M10-single-culture (control)	M10	115748	GO:0006807 nitrogen compound m.p.	0.947192	0.0967291	Biological Process	0.99	Methylenetetrahydrofolate reductase-domain containing protein	OPB38102.1MTHFRMethylenetetrahydrofolate reductase	EC:1.5.1.20	Methylenetetrahydrofolate reductase (NAD(P)H)
Co-culture vs M10-single-culture (control)	M10	115885	GO:0016021 integral component of membrane	0.133682	0.893335	Cellular Component	0.99	Organic solute transporter Ostalpha-domain containing protein	OPB38098.1GPCR protein
Co-culture vs M10-single-culture (control)	M10	115899	GO:0006807 nitrogen compound m.p.	0.107921	0.96428	Biological Process	0.99	hypothetical protein	OPB38096.1hypothetical protein A0O28_0012000
Co-culture vs M10-single-culture (control)	M10	115899	GO:0140110 transcription regulator activity	0.107921	0.96428	Molecular Function	0.99	hypothetical protein	OPB38096.1hypothetical protein A0O28_0012000
Co-culture vs M10-single-culture (control)	M10	115899	GO:0110165 cellular anatomical entity	0.107921	0.96428	Cellular Component	0.99	hypothetical protein	OPB38096.1hypothetical protein A0O28_0012000
Co-culture vs M10-single-culture (control)	M10	115899	GO:0043226 organelle	0.107921	0.96428	Cellular Component	0.99	hypothetical protein	OPB38096.1hypothetical protein A0O28_0012000
Co-culture vs M10-single-culture (control)	M10	115954	GO:0005515 protein binding	1.76857	0.0554994	Molecular Function	0.99	hypothetical protein	EGR52066.1predicted protein
Co-culture vs M10-single-culture (control)	M10	116150	GO:0016021 integral component of membrane	-1.03937	0.615894	Cellular Component	0.99	Protein of unknown function (DUF2418)-domain containing protein	EGR51807.1predicted protein
Co-culture vs M10-single-culture (control)	M10	116165	GO:0032991 protein-containing complex	-0.394941	0.633492	Cellular Component	0.99	Aconitase family (aconitate hydratase)-domain containing protein	OPB38082.13-isopropylmalate dehydratase	EC:4.2.1.33	3-isopropylmalate dehydratase
Co-culture vs M10-single-culture (control)	M10	116165	GO:0006807 nitrogen compound m.p.	-0.394941	0.633492	Biological Process	0.99	Aconitase family (aconitate hydratase)-domain containing protein	OPB38082.13-isopropylmalate dehydratase	EC:4.2.1.33	3-isopropylmalate dehydratase
Co-culture vs M10-single-culture (control)	M10	116165	GO:0006082 organic acid m.p.	-0.394941	0.633492	Biological Process	0.99	Aconitase family (aconitate hydratase)-domain containing protein	OPB38082.13-isopropylmalate dehydratase	EC:4.2.1.33	3-isopropylmalate dehydratase
Co-culture vs M10-single-culture (control)	M10	116165	GO:0110165 cellular anatomical entity	-0.394941	0.633492	Cellular Component	0.99	Aconitase family (aconitate hydratase)-domain containing protein	OPB38082.13-isopropylmalate dehydratase	EC:4.2.1.33	3-isopropylmalate dehydratase
Co-culture vs M10-single-culture (control)	M10	116165	GO:0005829 cytosol	-0.394941	0.633492	Cellular Component	0.99	Aconitase family (aconitate hydratase)-domain containing protein	OPB38082.13-isopropylmalate dehydratase	EC:4.2.1.33	3-isopropylmalate dehydratase
Co-culture vs M10-single-culture (control)	M10	116165	GO:0071704 organic substance m.p.	-0.394941	0.633492	Biological Process	0.99	Aconitase family (aconitate hydratase)-domain containing protein	OPB38082.13-isopropylmalate dehydratase	EC:4.2.1.33	3-isopropylmalate dehydratase
Co-culture vs M10-single-culture (control)	M10	116308	GO:0016021 integral component of membrane	0.261879	0.865856	Cellular Component	0.99	Major facilitator superfamily domain-containing protein	OPB38077.1MFS permease
Co-culture vs M10-single-culture (control)	M10	11633	GO:0016021 integral component of membrane	-0.239858	0.873363	Cellular Component	0.99	hypothetical protein	KAF3057808.1hypothetical protein CFAM422_012006
Co-culture vs M10-single-culture (control)	M10	116367	GO:0006807 nitrogen compound m.p.	-1.82447	0.20485	Biological Process	0.99	hypothetical protein	KAF3072695.1Set1 complex component ash2
Co-culture vs M10-single-culture (control)	M10	116367	GO:0071840 cellular component organization ...	-1.82447	0.20485	Biological Process	0.99	hypothetical protein	KAF3072695.1Set1 complex component ash2
Co-culture vs M10-single-culture (control)	M10	116367	GO:0005515 protein binding	-1.82447	0.20485	Molecular Function	0.99	hypothetical protein	KAF3072695.1Set1 complex component ash2
Co-culture vs M10-single-culture (control)	M10	116367	GO:0032991 protein-containing complex	-1.82447	0.20485	Cellular Component	0.99	hypothetical protein	KAF3072695.1Set1 complex component ash2
Co-culture vs M10-single-culture (control)	M10	116367	GO:0110165 cellular anatomical entity	-1.82447	0.20485	Cellular Component	0.99	hypothetical protein	KAF3072695.1Set1 complex component ash2
Co-culture vs M10-single-culture (control)	M10	116367	GO:0043226 organelle	-1.82447	0.20485	Cellular Component	0.99	hypothetical protein	KAF3072695.1Set1 complex component ash2
Co-culture vs M10-single-culture (control)	M10	116367	GO:0071704 organic substance m.p.	-1.82447	0.20485	Biological Process	0.99	hypothetical protein	KAF3072695.1Set1 complex component ash2
Co-culture vs M10-single-culture (control)	M10	116375	GO:0003700 DNA-binding transcription factor activity	-0.308417	0.70984	Molecular Function	0.99	hypothetical protein	KAF3072694.1GATA factor SREP
Co-culture vs M10-single-culture (control)	M10	116375	GO:0006807 nitrogen compound m.p.	-0.308417	0.70984	Biological Process	0.99	hypothetical protein	KAF3072694.1GATA factor SREP
Co-culture vs M10-single-culture (control)	M10	116375	GO:0043226 organelle	-0.308417	0.70984	Cellular Component	0.99	hypothetical protein	KAF3072694.1GATA factor SREP
Co-culture vs M10-single-culture (control)	M10	116375	GO:0140110 transcription regulator activity	-0.308417	0.70984	Molecular Function	0.99	hypothetical protein	KAF3072694.1GATA factor SREP
Co-culture vs M10-single-culture (control)	M10	116375	GO:0110165 cellular anatomical entity	-0.308417	0.70984	Cellular Component	0.99	hypothetical protein	KAF3072694.1GATA factor SREP
Co-culture vs M10-single-culture (control)	M10	116375	GO:0032991 protein-containing complex	-0.308417	0.70984	Cellular Component	0.99	hypothetical protein	KAF3072694.1GATA factor SREP
Co-culture vs M10-single-culture (control)	M10	116437	GO:0006807 nitrogen compound m.p.	-0.229971	0.835442	Biological Process	0.99	hypothetical protein	KAF3072614.1hypothetical protein CFAM422_005482
Co-culture vs M10-single-culture (control)	M10	116437	GO:0110165 cellular anatomical entity	-0.229971	0.835442	Cellular Component	0.99	hypothetical protein	KAF3072614.1hypothetical protein CFAM422_005482
Co-culture vs M10-single-culture (control)	M10	116437	GO:0032991 protein-containing complex	-0.229971	0.835442	Cellular Component	0.99	hypothetical protein	KAF3072614.1hypothetical protein CFAM422_005482
Co-culture vs M10-single-culture (control)	M10	116437	GO:0043226 organelle	-0.229971	0.835442	Cellular Component	0.99	hypothetical protein	KAF3072614.1hypothetical protein CFAM422_005482
Co-culture vs M10-single-culture (control)	M10	116437	GO:0071840 cellular component organization ...	-0.229971	0.835442	Biological Process	0.99	hypothetical protein	KAF3072614.1hypothetical protein CFAM422_005482
Co-culture vs M10-single-culture (control)	M10	1165	GO:0043226 organelle	0.530833	0.69018	Cellular Component	0.99	hypothetical protein	KAF3062745.1Nitrogen assimilation transcription factor nirA
Co-culture vs M10-single-culture (control)	M10	1165	GO:0140110 transcription regulator activity	0.530833	0.69018	Molecular Function	0.99	hypothetical protein	KAF3062745.1Nitrogen assimilation transcription factor nirA
Co-culture vs M10-single-culture (control)	M10	1165	GO:0006807 nitrogen compound m.p.	0.530833	0.69018	Biological Process	0.99	hypothetical protein	KAF3062745.1Nitrogen assimilation transcription factor nirA
Co-culture vs M10-single-culture (control)	M10	1165	GO:0110165 cellular anatomical entity	0.530833	0.69018	Cellular Component	0.99	hypothetical protein	KAF3062745.1Nitrogen assimilation transcription factor nirA
Co-culture vs M10-single-culture (control)	M10	116536	GO:0051641 cellular localization	-0.561574	0.55713	Biological Process	0.99	hypothetical protein	KAF3069559.1Small glutamine-rich tetratricopeptide repeat-containing protein 2
Co-culture vs M10-single-culture (control)	M10	116536	GO:0005515 protein binding	-0.561574	0.55713	Molecular Function	0.99	hypothetical protein	KAF3069559.1Small glutamine-rich tetratricopeptide repeat-containing protein 2
Co-culture vs M10-single-culture (control)	M10	116536	GO:0005829 cytosol	-0.561574	0.55713	Cellular Component	0.99	hypothetical protein	KAF3069559.1Small glutamine-rich tetratricopeptide repeat-containing protein 2
Co-culture vs M10-single-culture (control)	M10	116536	GO:0046907 intracellular transport	-0.561574	0.55713	Biological Process	0.99	hypothetical protein	KAF3069559.1Small glutamine-rich tetratricopeptide repeat-containing protein 2
Co-culture vs M10-single-culture (control)	M10	116536	GO:0110165 cellular anatomical entity	-0.561574	0.55713	Cellular Component	0.99	hypothetical protein	KAF3069559.1Small glutamine-rich tetratricopeptide repeat-containing protein 2
Co-culture vs M10-single-culture (control)	M10	116536	GO:0051649 establishment of localization in cell	-0.561574	0.55713	Biological Process	0.99	hypothetical protein	KAF3069559.1Small glutamine-rich tetratricopeptide repeat-containing protein 2
Co-culture vs M10-single-culture (control)	M10	116536	GO:0032991 protein-containing complex	-0.561574	0.55713	Cellular Component	0.99	hypothetical protein	KAF3069559.1Small glutamine-rich tetratricopeptide repeat-containing protein 2
Co-culture vs M10-single-culture (control)	M10	116722	GO:0006807 nitrogen compound m.p.	-0.691435	0.260155	Biological Process	0.99	Thiamin diphosphate-binding fold	OPB42573.1acetolactate synthase	EC:2.2.1.6	Acetolactate synthase
Co-culture vs M10-single-culture (control)	M10	116722	GO:0110165 cellular anatomical entity	-0.691435	0.260155	Cellular Component	0.99	Thiamin diphosphate-binding fold	OPB42573.1acetolactate synthase	EC:2.2.1.6	Acetolactate synthase
Co-culture vs M10-single-culture (control)	M10	116722	GO:0032991 protein-containing complex	-0.691435	0.260155	Cellular Component	0.99	Thiamin diphosphate-binding fold	OPB42573.1acetolactate synthase	EC:2.2.1.6	Acetolactate synthase
Co-culture vs M10-single-culture (control)	M10	116722	GO:0071704 organic substance m.p.	-0.691435	0.260155	Biological Process	0.99	Thiamin diphosphate-binding fold	OPB42573.1acetolactate synthase	EC:2.2.1.6	Acetolactate synthase
Co-culture vs M10-single-culture (control)	M10	116722	GO:0006082 organic acid m.p.	-0.691435	0.260155	Biological Process	0.99	Thiamin diphosphate-binding fold	OPB42573.1acetolactate synthase	EC:2.2.1.6	Acetolactate synthase
Co-culture vs M10-single-culture (control)	M10	11710	GO:0140110 transcription regulator activity	0.152215	0.957422	Molecular Function	0.99	hypothetical protein	OPB39979.1bZIP transcription factor
Co-culture vs M10-single-culture (control)	M10	11710	GO:0006807 nitrogen compound m.p.	0.152215	0.957422	Biological Process	0.99	hypothetical protein	OPB39979.1bZIP transcription factor
Co-culture vs M10-single-culture (control)	M10	11710	GO:0003700 DNA-binding transcription factor activity	0.152215	0.957422	Molecular Function	0.99	hypothetical protein	OPB39979.1bZIP transcription factor
Co-culture vs M10-single-culture (control)	M10	11710	GO:0032991 protein-containing complex	0.152215	0.957422	Cellular Component	0.99	hypothetical protein	OPB39979.1bZIP transcription factor
Co-culture vs M10-single-culture (control)	M10	117218	GO:0016021 integral component of membrane	0.728756	1	Cellular Component	0.99	expressed protein	KAF3069313.1hypothetical protein CFAM422_007276
Co-culture vs M10-single-culture (control)	M10	117223	GO:0016021 integral component of membrane	0.509139	0.711262	Cellular Component	0.99	Major facilitator superfamily domain-containing protein	KAF3069318.1Drug resistance protein
Co-culture vs M10-single-culture (control)	M10	117253	GO:0031224 intrinsic component of membrane	-0.737338	1	Cellular Component	0.99	hypothetical protein	PKK51249.1hypothetical protein CI102_2753
Co-culture vs M10-single-culture (control)	M10	117253	GO:0016021 integral component of membrane	-0.737338	1	Cellular Component	0.99	hypothetical protein	PKK51249.1hypothetical protein CI102_2753
Co-culture vs M10-single-culture (control)	M10	117253	GO:0110165 cellular anatomical entity	-0.737338	1	Cellular Component	0.99	hypothetical protein	PKK51249.1hypothetical protein CI102_2753
Co-culture vs M10-single-culture (control)	M10	343399	GO:0005198 structural molecule activity	-1.31887	0.000575146	Molecular Function	5.5e-20	ubiquitin/small ribosomal subunit protein 31 fusion protein	OPB36496.1Ubiquitin-40S ribosomal protein S27a
Co-culture vs M10-single-culture (control)	M10	11753	GO:0016021 integral component of membrane	-0.551919	0.276719	Cellular Component	0.99	Ca2+ permeable channel	OPB39974.1Protein yop-1
Co-culture vs M10-single-culture (control)	M10	11753	GO:0071840 cellular component organization ...	-0.551919	0.276719	Biological Process	0.99	Ca2+ permeable channel	OPB39974.1Protein yop-1
Co-culture vs M10-single-culture (control)	M10	11753	GO:0044085 cellular component biogenesis	-0.551919	0.276719	Biological Process	0.99	Ca2+ permeable channel	OPB39974.1Protein yop-1
Co-culture vs M10-single-culture (control)	M10	11753	GO:0110165 cellular anatomical entity	-0.551919	0.276719	Cellular Component	0.99	Ca2+ permeable channel	OPB39974.1Protein yop-1
Co-culture vs M10-single-culture (control)	M10	11753	GO:0043226 organelle	-0.551919	0.276719	Cellular Component	0.99	Ca2+ permeable channel	OPB39974.1Protein yop-1
Co-culture vs M10-single-culture (control)	M10	117615	GO:0042254 ribosome biogenesis	-1.11395	0.0795591	Biological Process	0.99	hypothetical protein	KKP05141.1hypothetical protein THAR02_02736
Co-culture vs M10-single-culture (control)	M10	117615	GO:0044085 cellular component biogenesis	-1.11395	0.0795591	Biological Process	0.99	hypothetical protein	KKP05141.1hypothetical protein THAR02_02736
Co-culture vs M10-single-culture (control)	M10	117615	GO:0010467 gene expression	-1.11395	0.0795591	Biological Process	0.99	hypothetical protein	KKP05141.1hypothetical protein THAR02_02736
Co-culture vs M10-single-culture (control)	M10	117615	GO:0003735 structural constituent of ribosome	-1.11395	0.0795591	Molecular Function	0.99	hypothetical protein	KKP05141.1hypothetical protein THAR02_02736
Co-culture vs M10-single-culture (control)	M10	117615	GO:0005739 mitochondrion	-1.11395	0.0795591	Cellular Component	0.99	hypothetical protein	KKP05141.1hypothetical protein THAR02_02736
Co-culture vs M10-single-culture (control)	M10	117615	GO:0043226 organelle	-1.11395	0.0795591	Cellular Component	0.99	hypothetical protein	KKP05141.1hypothetical protein THAR02_02736
Co-culture vs M10-single-culture (control)	M10	117615	GO:0071704 organic substance m.p.	-1.11395	0.0795591	Biological Process	0.99	hypothetical protein	KKP05141.1hypothetical protein THAR02_02736
Co-culture vs M10-single-culture (control)	M10	117615	GO:0006807 nitrogen compound m.p.	-1.11395	0.0795591	Biological Process	0.99	hypothetical protein	KKP05141.1hypothetical protein THAR02_02736
Co-culture vs M10-single-culture (control)	M10	117615	GO:0005840 ribosome	-1.11395	0.0795591	Cellular Component	0.99	hypothetical protein	KKP05141.1hypothetical protein THAR02_02736
Co-culture vs M10-single-culture (control)	M10	117615	GO:0110165 cellular anatomical entity	-1.11395	0.0795591	Cellular Component	0.99	hypothetical protein	KKP05141.1hypothetical protein THAR02_02736
Co-culture vs M10-single-culture (control)	M10	117615	GO:0043228 non-memb.-bou. organelle	-1.11395	0.0795591	Cellular Component	0.99	hypothetical protein	KKP05141.1hypothetical protein THAR02_02736
Co-culture vs M10-single-culture (control)	M10	117615	GO:0071840 cellular component organization ...	-1.11395	0.0795591	Biological Process	0.99	hypothetical protein	KKP05141.1hypothetical protein THAR02_02736
Co-culture vs M10-single-culture (control)	M10	117615	GO:0006412 translation	-1.11395	0.0795591	Biological Process	0.99	hypothetical protein	KKP05141.1hypothetical protein THAR02_02736
Co-culture vs M10-single-culture (control)	M10	342157	GO:0006518 peptide m.p.	-1.638	0.00948959	Biological Process	8.3e-26	Ribosomal protein S11	OPB46691.140S ribosomal protein S14
Co-culture vs M10-single-culture (control)	M10	343399	GO:0006518 peptide m.p.	-1.31887	0.000575146	Biological Process	8.3e-26	ubiquitin/small ribosomal subunit protein 31 fusion protein	OPB36496.1Ubiquitin-40S ribosomal protein S27a
Co-culture vs M10-single-culture (control)	M10	348770	GO:0006518 peptide m.p.	-1.31989	0.0231376	Biological Process	8.3e-26	Ribosomal L18ae/LX protein domain-domain containing protein	KKP04873.160S ribosomal protein L20
Co-culture vs M10-single-culture (control)	M10	117920	GO:0016021 integral component of membrane	0.854797	0.643965	Cellular Component	0.99	Major facilitator superfamily domain-containing protein	KAF3069446.1MFS antiporter QDR3
Co-culture vs M10-single-culture (control)	M10	349284	GO:0006518 peptide m.p.	-1.87663	1.45367e-05	Biological Process	8.3e-26	Ribosomal protein S8e/ribosomal biogenesis NSA2	KAF3075531.140S ribosomal protein S8-B
Co-culture vs M10-single-culture (control)	M10	356058	GO:0006518 peptide m.p.	2.83709	1.567e-11	Biological Process	8.3e-26	hypothetical protein	KAF3072442.1Aspartate--tRNA ligase, cytoplasmic	EC:6.1.1.12	Aspartate--tRNA ligase
Co-culture vs M10-single-culture (control)	M10	355972	GO:0043232 intracellular non-memb.-bou. organelle	0.823507	0.02238	Cellular Component	1.3e-11	glycosyltransferase family 2 protein	KKP06544.1chitin synthase	EC:2.4.1.16; EC:3.6.1.15	Chitin synthase; Nucleoside-triphosphate phosphatase
Co-culture vs M10-single-culture (control)	M10	348770	GO:0005198 structural molecule activity	-1.31989	0.0231376	Molecular Function	5.5e-20	Ribosomal L18ae/LX protein domain-domain containing protein	KKP04873.160S ribosomal protein L20
Co-culture vs M10-single-culture (control)	M10	356215	GO:0006518 peptide m.p.	-2.03834	0.001495	Biological Process	8.3e-26	hypothetical protein	OPB43798.1aspartyl-tRNA synthetase, class Iib	EC:6.1.1.12	Aspartate--tRNA ligase
Co-culture vs M10-single-culture (control)	M10	356049	GO:0043232 intracellular non-memb.-bou. organelle	-1.32119	0.00280562	Cellular Component	1.3e-11	Translation protein SH3-like domain-containing protein	OPB37981.1Eukaryotic translation initiation factor 5A
Co-culture vs M10-single-culture (control)	M10	357853	GO:0043232 intracellular non-memb.-bou. organelle	-2.17566	1.97252e-07	Cellular Component	1.3e-11	Ribosomal protein S9	OPB41098.140S ribosomal protein S16
Co-culture vs M10-single-culture (control)	M10	360447	GO:0043232 intracellular non-memb.-bou. organelle	-1.46255	0.0015447	Cellular Component	1.3e-11	DnaJ domain-containing protein	KKP02130.1DnaJ like subfamily C member 2
Co-culture vs M10-single-culture (control)	M10	357853	GO:0006518 peptide m.p.	-2.17566	1.97252e-07	Biological Process	8.3e-26	Ribosomal protein S9	OPB41098.140S ribosomal protein S16
Co-culture vs M10-single-culture (control)	M10	360447	GO:0006518 peptide m.p.	-1.46255	0.0015447	Biological Process	8.3e-26	DnaJ domain-containing protein	KKP02130.1DnaJ like subfamily C member 2
Co-culture vs M10-single-culture (control)	M10	398278	GO:0006518 peptide m.p.	-1.34395	0.0300712	Biological Process	8.3e-26	Ribosomal protein L10e/L16	OPB42461.1ribosomal protein L16
Co-culture vs M10-single-culture (control)	M10	412571	GO:0006518 peptide m.p.	-1.6591	0.0347008	Biological Process	8.3e-26	hypothetical protein	OPB43154.1ribosomal protein YmL32 precursor, Contains possible InterPro domain for ribosomal L32p protein
Co-culture vs M10-single-culture (control)	M10	417042	GO:0006518 peptide m.p.	-1.61959	0.000410881	Biological Process	8.3e-26	Ribosomal protein S14	KKP04019.140S ribosomal protein S29
Co-culture vs M10-single-culture (control)	M10	417821	GO:0006518 peptide m.p.	-1.28559	0.00782669	Biological Process	8.3e-26	60s Acidic ribosomal protein-domain containing protein	KAF3073721.160S acidic ribosomal protein P1
Co-culture vs M10-single-culture (control)	M10	377698	GO:0043232 intracellular non-memb.-bou. organelle	-1.82031	0.000364133	Cellular Component	1.3e-11	eIF3 subunit 6 N terminal domain-domain containing protein	OPB36714.1eukaryotic translation initiation factor 3 subunit E
Co-culture vs M10-single-culture (control)	M10	389889	GO:0043232 intracellular non-memb.-bou. organelle	-1.57151	5.82281e-05	Cellular Component	1.3e-11	Histone-fold-containing protein	H3_HYPJERecName: Full=Histone H3
Co-culture vs M10-single-culture (control)	M10	418113	GO:0006518 peptide m.p.	-1.48319	0.00636272	Biological Process	8.3e-26	Ribosomal protein L10e/L16	OPB44095.160S ribosomal protein L10-A
Co-culture vs M10-single-culture (control)	M10	418505	GO:0006518 peptide m.p.	-1.39694	0.0111312	Biological Process	8.3e-26	tRNA synthetases class II %28D%2C K and N%29-domain containing protein	OPB44152.1aspartyl-tRNA synthase	EC:6.1.1.12	Aspartate--tRNA ligase
Co-culture vs M10-single-culture (control)	M10	392572	GO:0043232 intracellular non-memb.-bou. organelle	-1.7135	0.0378405	Cellular Component	1.3e-11	50S ribosomal protein L30e-like protein	KAF3073657.1H/ACA ribonucleoprotein complex subunit 2
Co-culture vs M10-single-culture (control)	M10	398278	GO:0043232 intracellular non-memb.-bou. organelle	-1.34395	0.0300712	Cellular Component	1.3e-11	Ribosomal protein L10e/L16	OPB42461.1ribosomal protein L16
Co-culture vs M10-single-culture (control)	M10	418855	GO:0006518 peptide m.p.	-1.06026	0.0397435	Biological Process	8.3e-26	hypothetical protein	OTA04755.1ribosomal protein L34	EC:6.1.1.10; EC:2.3.1.5	Methionine--tRNA ligase; Arylamine N-acetyltransferase
Co-culture vs M10-single-culture (control)	M10	419723	GO:0006518 peptide m.p.	-1.54802	0.00160389	Biological Process	8.3e-26	Ribosomal protein L18e/L15P	OPB44566.160S ribosomal protein L27a
Co-culture vs M10-single-culture (control)	M10	398293	GO:0043232 intracellular non-memb.-bou. organelle	1.1404	0.0208096	Cellular Component	1.3e-11	hypothetical protein	OPB42470.1general transcriptional co-repressor
Co-culture vs M10-single-culture (control)	M10	412571	GO:0043232 intracellular non-memb.-bou. organelle	-1.6591	0.0347008	Cellular Component	1.3e-11	hypothetical protein	OPB43154.1ribosomal protein YmL32 precursor, Contains possible InterPro domain for ribosomal L32p protein
Co-culture vs M10-single-culture (control)	M10	420639	GO:0006518 peptide m.p.	-1.68912	0.00932359	Biological Process	8.3e-26	Ribosomal protein S7 domain-containing protein	OPB36384.1Ribosomal protein S7
Co-culture vs M10-single-culture (control)	M10	416839	GO:0043232 intracellular non-memb.-bou. organelle	-0.860679	0.0193781	Cellular Component	1.3e-11	Actin family	ETR99993.1Actin/actin-like protein	EC:2.3.1.5; EC:2.3.1.48	Arylamine N-acetyltransferase; Histone acetyltransferase
Co-culture vs M10-single-culture (control)	M10	421507	GO:0006518 peptide m.p.	-1.22551	0.00540491	Biological Process	8.3e-26	hypothetical protein	KAF3077461.1Threonine--tRNA ligase, cytoplasmic	EC:6.1.1.3	Threonine--tRNA ligase
Co-culture vs M10-single-culture (control)	M10	417042	GO:0043232 intracellular non-memb.-bou. organelle	-1.61959	0.000410881	Cellular Component	1.3e-11	Ribosomal protein S14	KKP04019.140S ribosomal protein S29
Co-culture vs M10-single-culture (control)	M10	422012	GO:0006518 peptide m.p.	-1.4044	0.0256922	Biological Process	8.3e-26	Ribosomal protein S19e	PON23778.140S ribosomal protein S19
Co-culture vs M10-single-culture (control)	M10	423118	GO:0006518 peptide m.p.	-2.17846	2.06508e-05	Biological Process	8.3e-26	Ribosomal protein L13e-domain containing protein	KAF3068129.160S ribosomal protein L13
Co-culture vs M10-single-culture (control)	M10	417821	GO:0043232 intracellular non-memb.-bou. organelle	-1.28559	0.00782669	Cellular Component	1.3e-11	60s Acidic ribosomal protein-domain containing protein	KAF3073721.160S acidic ribosomal protein P1
Co-culture vs M10-single-culture (control)	M10	423467	GO:0006518 peptide m.p.	-1.05624	0.0157023	Biological Process	8.3e-26	Ribosomal protein S26e	OPB36495.140S ribosomal protein S26E
Co-culture vs M10-single-culture (control)	M10	424142	GO:0006518 peptide m.p.	-1.4247	0.0164963	Biological Process	8.3e-26	50S ribosomal protein L30e-like protein	OPB42341.1Ribosomal protein S12
Co-culture vs M10-single-culture (control)	M10	424393	GO:0006518 peptide m.p.	-1.98012	7.37714e-05	Biological Process	8.3e-26	Ribosomal protein L3-domain containing protein	OPB42471.160S ribosomal protein L3
Co-culture vs M10-single-culture (control)	M10	425038	GO:0006518 peptide m.p.	-1.25752	0.0297126	Biological Process	8.3e-26	tRNA synthetases class II core domain (F)-domain containing protein	KAF3065657.1Phenylalanine--tRNA ligase alpha subunit	EC:6.1.1.20; EC:3.1.1.1	Phenylalanine--tRNA ligase; Carboxylesterase
Co-culture vs M10-single-culture (control)	M10	425184	GO:0006518 peptide m.p.	-1.27155	0.00446302	Biological Process	8.3e-26	Ribosomal protein S17-domain containing protein	KKP02404.140S ribosomal protein S11
Co-culture vs M10-single-culture (control)	M10	118041	GO:0016021 integral component of membrane	-0.413368	0.653263	Cellular Component	0.99	hypothetical protein	OPB42624.1hypothetical protein A0O28_0037440
Co-culture vs M10-single-culture (control)	M10	418110	GO:0043232 intracellular non-memb.-bou. organelle	-2.46432	8.69221e-10	Cellular Component	1.3e-11	50S ribosomal protein L30e-like protein	OPB44094.160S ribosomal protein L30
Co-culture vs M10-single-culture (control)	M10	425398	GO:0006518 peptide m.p.	-1.3648	0.00554895	Biological Process	8.3e-26	hypothetical protein	KKP05015.1lysyl-tRNA synthetase, class II	EC:6.1.1.6	Lysine--tRNA ligase
Co-culture vs M10-single-culture (control)	M10	427601	GO:0006518 peptide m.p.	-1.36119	0.000822225	Biological Process	8.3e-26	tRNA synthetases class I %28I%2C L%2C M and V%29-domain containing protein	OPB43508.1Isoleucine tRNA synthase	EC:6.1.1.5; EC:3.1.1.1	Isoleucine--tRNA ligase; Carboxylesterase
Co-culture vs M10-single-culture (control)	M10	428711	GO:0006518 peptide m.p.	-1.68363	0.0313604	Biological Process	8.3e-26	Ribosomal protein L11%2C N-terminal domain-domain containing protein	ETS03444.160S ribosomal protein L19
Co-culture vs M10-single-culture (control)	M10	418113	GO:0043232 intracellular non-memb.-bou. organelle	-1.48319	0.00636272	Cellular Component	1.3e-11	Ribosomal protein L10e/L16	OPB44095.160S ribosomal protein L10-A
Co-culture vs M10-single-culture (control)	M10	428975	GO:0006518 peptide m.p.	-1.45397	0.00288634	Biological Process	8.3e-26	40s ribosomal protein S6	OPB39285.140S ribosomal protein S6-B
Co-culture vs M10-single-culture (control)	M10	418855	GO:0043232 intracellular non-memb.-bou. organelle	-1.06026	0.0397435	Cellular Component	1.3e-11	hypothetical protein	OTA04755.1ribosomal protein L34	EC:6.1.1.10; EC:2.3.1.5	Methionine--tRNA ligase; Arylamine N-acetyltransferase
Co-culture vs M10-single-culture (control)	M10	429612	GO:0006518 peptide m.p.	-1.6868	0.000209666	Biological Process	8.3e-26	Ribosomal protein S10 domain-containing protein	PTB77439.1ribosomal protein S1
Co-culture vs M10-single-culture (control)	M10	430989	GO:0006518 peptide m.p.	-2.27392	0.00765233	Biological Process	8.3e-26	tRNA synthetases class I %28I%2C L%2C M and V%29-domain containing protein	OPB44972.1valyl-tRNA synthetase	EC:6.1.1.9; EC:3.1.1.1	Valine--tRNA ligase; Carboxylesterase
Co-culture vs M10-single-culture (control)	M10	419077	GO:0043232 intracellular non-memb.-bou. organelle	-1.5805	0.00621748	Cellular Component	1.3e-11	Regulator of chromosome condensation 1/beta-lactamase-inhibitor protein II	KAF3059064.1Protein pim1
Co-culture vs M10-single-culture (control)	M10	419723	GO:0043232 intracellular non-memb.-bou. organelle	-1.54802	0.00160389	Cellular Component	1.3e-11	Ribosomal protein L18e/L15P	OPB44566.160S ribosomal protein L27a
Co-culture vs M10-single-culture (control)	M10	432955	GO:0006518 peptide m.p.	3.50251	2.6389e-07	Biological Process	8.3e-26	Ribosomal protein L14b/L23e	OPB39118.1Ribosomal protein L14b
Co-culture vs M10-single-culture (control)	M10	434728	GO:0006518 peptide m.p.	-1.68628	0.00184449	Biological Process	8.3e-26	hypothetical protein	OPB38041.1ribosomal protein S4
Co-culture vs M10-single-culture (control)	M10	420639	GO:0043232 intracellular non-memb.-bou. organelle	-1.68912	0.00932359	Cellular Component	1.3e-11	Ribosomal protein S7 domain-containing protein	OPB36384.1Ribosomal protein S7
Co-culture vs M10-single-culture (control)	M10	118270	GO:0005515 protein binding	0.218826	0.86214	Molecular Function	0.99	hypothetical protein	KAF3069456.1Transcription factor IIIB 60 kDa subunit
Co-culture vs M10-single-culture (control)	M10	118270	GO:0071840 cellular component organization ...	0.218826	0.86214	Biological Process	0.99	hypothetical protein	KAF3069456.1Transcription factor IIIB 60 kDa subunit
Co-culture vs M10-single-culture (control)	M10	118270	GO:0003723 RNA binding	0.218826	0.86214	Molecular Function	0.99	hypothetical protein	KAF3069456.1Transcription factor IIIB 60 kDa subunit
Co-culture vs M10-single-culture (control)	M10	118270	GO:0005840 ribosome	0.218826	0.86214	Cellular Component	0.99	hypothetical protein	KAF3069456.1Transcription factor IIIB 60 kDa subunit
Co-culture vs M10-single-culture (control)	M10	118270	GO:0043228 non-memb.-bou. organelle	0.218826	0.86214	Cellular Component	0.99	hypothetical protein	KAF3069456.1Transcription factor IIIB 60 kDa subunit
Co-culture vs M10-single-culture (control)	M10	118270	GO:0032991 protein-containing complex	0.218826	0.86214	Cellular Component	0.99	hypothetical protein	KAF3069456.1Transcription factor IIIB 60 kDa subunit
Co-culture vs M10-single-culture (control)	M10	118270	GO:0044085 cellular component biogenesis	0.218826	0.86214	Biological Process	0.99	hypothetical protein	KAF3069456.1Transcription factor IIIB 60 kDa subunit
Co-culture vs M10-single-culture (control)	M10	118270	GO:0043226 organelle	0.218826	0.86214	Cellular Component	0.99	hypothetical protein	KAF3069456.1Transcription factor IIIB 60 kDa subunit
Co-culture vs M10-single-culture (control)	M10	118270	GO:0110165 cellular anatomical entity	0.218826	0.86214	Cellular Component	0.99	hypothetical protein	KAF3069456.1Transcription factor IIIB 60 kDa subunit
Co-culture vs M10-single-culture (control)	M10	118489	GO:0016021 integral component of membrane	0.289481	1	Cellular Component	0.99	FAD dependent oxidoreductase	OPB42637.1sarcosine oxidase
Co-culture vs M10-single-culture (control)	M10	118489	GO:0016491 oxidoreductase activity	0.289481	1	Molecular Function	0.99	FAD dependent oxidoreductase	OPB42637.1sarcosine oxidase
Co-culture vs M10-single-culture (control)	M10	118499	GO:0071840 cellular component organization ...	0.651519	0.407311	Biological Process	0.99	hypothetical protein	KAF3069245.1Histone transcription regulator
Co-culture vs M10-single-culture (control)	M10	118499	GO:0044085 cellular component biogenesis	0.651519	0.407311	Biological Process	0.99	hypothetical protein	KAF3069245.1Histone transcription regulator
Co-culture vs M10-single-culture (control)	M10	118543	GO:0071840 cellular component organization ...	-1.20412	0.232491	Biological Process	0.99	Conserved hypothetical ATP binding protein-domain containing protein	OPB42642.1ATP binding protein	EC:3.6.1.3; EC:3.6.1.15	Adenosinetriphosphatase; Nucleoside-triphosphate phosphatase
Co-culture vs M10-single-culture (control)	M10	118543	GO:0043226 organelle	-1.20412	0.232491	Cellular Component	0.99	Conserved hypothetical ATP binding protein-domain containing protein	OPB42642.1ATP binding protein	EC:3.6.1.3; EC:3.6.1.15	Adenosinetriphosphatase; Nucleoside-triphosphate phosphatase
Co-culture vs M10-single-culture (control)	M10	118543	GO:0051641 cellular localization	-1.20412	0.232491	Biological Process	0.99	Conserved hypothetical ATP binding protein-domain containing protein	OPB42642.1ATP binding protein	EC:3.6.1.3; EC:3.6.1.15	Adenosinetriphosphatase; Nucleoside-triphosphate phosphatase
Co-culture vs M10-single-culture (control)	M10	118543	GO:0005737 cytoplasm	-1.20412	0.232491	Cellular Component	0.99	Conserved hypothetical ATP binding protein-domain containing protein	OPB42642.1ATP binding protein	EC:3.6.1.3; EC:3.6.1.15	Adenosinetriphosphatase; Nucleoside-triphosphate phosphatase
Co-culture vs M10-single-culture (control)	M10	118543	GO:0110165 cellular anatomical entity	-1.20412	0.232491	Cellular Component	0.99	Conserved hypothetical ATP binding protein-domain containing protein	OPB42642.1ATP binding protein	EC:3.6.1.3; EC:3.6.1.15	Adenosinetriphosphatase; Nucleoside-triphosphate phosphatase
Co-culture vs M10-single-culture (control)	M10	118543	GO:0046907 intracellular transport	-1.20412	0.232491	Biological Process	0.99	Conserved hypothetical ATP binding protein-domain containing protein	OPB42642.1ATP binding protein	EC:3.6.1.3; EC:3.6.1.15	Adenosinetriphosphatase; Nucleoside-triphosphate phosphatase
Co-culture vs M10-single-culture (control)	M10	118543	GO:0051649 establishment of localization in cell	-1.20412	0.232491	Biological Process	0.99	Conserved hypothetical ATP binding protein-domain containing protein	OPB42642.1ATP binding protein	EC:3.6.1.3; EC:3.6.1.15	Adenosinetriphosphatase; Nucleoside-triphosphate phosphatase
Co-culture vs M10-single-culture (control)	M10	118643	GO:0006807 nitrogen compound m.p.	-0.271819	0.629217	Biological Process	0.99	glycosyltransferase family 2 protein	OPB42654.1Dolichyl-phosphate mannosyltransferase	EC:2.4.1.83	Dolichyl-phosphate beta-D-mannosyltransferase
Co-culture vs M10-single-culture (control)	M10	118643	GO:0043226 organelle	-0.271819	0.629217	Cellular Component	0.99	glycosyltransferase family 2 protein	OPB42654.1Dolichyl-phosphate mannosyltransferase	EC:2.4.1.83	Dolichyl-phosphate beta-D-mannosyltransferase
Co-culture vs M10-single-culture (control)	M10	118643	GO:0016740 transferase activity	-0.271819	0.629217	Molecular Function	0.99	glycosyltransferase family 2 protein	OPB42654.1Dolichyl-phosphate mannosyltransferase	EC:2.4.1.83	Dolichyl-phosphate beta-D-mannosyltransferase
Co-culture vs M10-single-culture (control)	M10	118643	GO:0032991 protein-containing complex	-0.271819	0.629217	Cellular Component	0.99	glycosyltransferase family 2 protein	OPB42654.1Dolichyl-phosphate mannosyltransferase	EC:2.4.1.83	Dolichyl-phosphate beta-D-mannosyltransferase
Co-culture vs M10-single-culture (control)	M10	118643	GO:0110165 cellular anatomical entity	-0.271819	0.629217	Cellular Component	0.99	glycosyltransferase family 2 protein	OPB42654.1Dolichyl-phosphate mannosyltransferase	EC:2.4.1.83	Dolichyl-phosphate beta-D-mannosyltransferase
Co-culture vs M10-single-culture (control)	M10	118643	GO:0071704 organic substance m.p.	-0.271819	0.629217	Biological Process	0.99	glycosyltransferase family 2 protein	OPB42654.1Dolichyl-phosphate mannosyltransferase	EC:2.4.1.83	Dolichyl-phosphate beta-D-mannosyltransferase
Co-culture vs M10-single-culture (control)	M10	349284	GO:0005198 structural molecule activity	-1.87663	1.45367e-05	Molecular Function	5.5e-20	Ribosomal protein S8e/ribosomal biogenesis NSA2	KAF3075531.140S ribosomal protein S8-B
Co-culture vs M10-single-culture (control)	M10	118820	GO:0016740 transferase activity	0.871758	0.210199	Molecular Function	0.99	Protein kinase-like domain-containing protein	KKP00716.1RAN protein kinase
Co-culture vs M10-single-culture (control)	M10	118820	GO:0006082 organic acid m.p.	0.871758	0.210199	Biological Process	0.99	Protein kinase-like domain-containing protein	KKP00716.1RAN protein kinase
Co-culture vs M10-single-culture (control)	M10	118820	GO:0006807 nitrogen compound m.p.	0.871758	0.210199	Biological Process	0.99	Protein kinase-like domain-containing protein	KKP00716.1RAN protein kinase
Co-culture vs M10-single-culture (control)	M10	118820	GO:0071704 organic substance m.p.	0.871758	0.210199	Biological Process	0.99	Protein kinase-like domain-containing protein	KKP00716.1RAN protein kinase
Co-culture vs M10-single-culture (control)	M10	11905	GO:0110165 cellular anatomical entity	-1.47422	0.412479	Cellular Component	0.99	hypothetical protein	EGR47480.1predicted protein
Co-culture vs M10-single-culture (control)	M10	11905	GO:0006807 nitrogen compound m.p.	-1.47422	0.412479	Biological Process	0.99	hypothetical protein	EGR47480.1predicted protein
Co-culture vs M10-single-culture (control)	M10	11905	GO:0140110 transcription regulator activity	-1.47422	0.412479	Molecular Function	0.99	hypothetical protein	EGR47480.1predicted protein
Co-culture vs M10-single-culture (control)	M10	11905	GO:0043226 organelle	-1.47422	0.412479	Cellular Component	0.99	hypothetical protein	EGR47480.1predicted protein
Co-culture vs M10-single-culture (control)	M10	119178	GO:0043226 organelle	0.204631	0.846388	Cellular Component	0.99	Kinase binding protein CGI-121-domain containing protein	KAF3069279.1EKC/KEOPS complex subunit
Co-culture vs M10-single-culture (control)	M10	119178	GO:0110165 cellular anatomical entity	0.204631	0.846388	Cellular Component	0.99	Kinase binding protein CGI-121-domain containing protein	KAF3069279.1EKC/KEOPS complex subunit
Co-culture vs M10-single-culture (control)	M10	119263	GO:0140110 transcription regulator activity	0.630621	0.733019	Molecular Function	0.99	hypothetical protein	KAF3069193.1Activator of stress protein	EC:3.6.1.15	Nucleoside-triphosphate phosphatase
Co-culture vs M10-single-culture (control)	M10	119263	GO:0005515 protein binding	0.630621	0.733019	Molecular Function	0.99	hypothetical protein	KAF3069193.1Activator of stress protein	EC:3.6.1.15	Nucleoside-triphosphate phosphatase
Co-culture vs M10-single-culture (control)	M10	119263	GO:0016021 integral component of membrane	0.630621	0.733019	Cellular Component	0.99	hypothetical protein	KAF3069193.1Activator of stress protein	EC:3.6.1.15	Nucleoside-triphosphate phosphatase
Co-culture vs M10-single-culture (control)	M10	119263	GO:0006807 nitrogen compound m.p.	0.630621	0.733019	Biological Process	0.99	hypothetical protein	KAF3069193.1Activator of stress protein	EC:3.6.1.15	Nucleoside-triphosphate phosphatase
Co-culture vs M10-single-culture (control)	M10	119263	GO:0043226 organelle	0.630621	0.733019	Cellular Component	0.99	hypothetical protein	KAF3069193.1Activator of stress protein	EC:3.6.1.15	Nucleoside-triphosphate phosphatase
Co-culture vs M10-single-culture (control)	M10	119263	GO:0032991 protein-containing complex	0.630621	0.733019	Cellular Component	0.99	hypothetical protein	KAF3069193.1Activator of stress protein	EC:3.6.1.15	Nucleoside-triphosphate phosphatase
Co-culture vs M10-single-culture (control)	M10	119263	GO:0043228 non-memb.-bou. organelle	0.630621	0.733019	Cellular Component	0.99	hypothetical protein	KAF3069193.1Activator of stress protein	EC:3.6.1.15	Nucleoside-triphosphate phosphatase
Co-culture vs M10-single-culture (control)	M10	119263	GO:0110165 cellular anatomical entity	0.630621	0.733019	Cellular Component	0.99	hypothetical protein	KAF3069193.1Activator of stress protein	EC:3.6.1.15	Nucleoside-triphosphate phosphatase
Co-culture vs M10-single-culture (control)	M10	119289	GO:0016491 oxidoreductase activity	-2.11888	0.0647181	Molecular Function	0.99	hypothetical protein	KAF3069575.1Chanoclavine-I aldehyde reductase easA
Co-culture vs M10-single-culture (control)	M10	119292	GO:0016491 oxidoreductase activity	0.500034	0.845219	Molecular Function	0.99	hypothetical protein	OPB42687.1NADH:flavin oxidoreductase/NADH oxidase
Co-culture vs M10-single-culture (control)	M10	436360	GO:0006518 peptide m.p.	-1.29847	0.00683801	Biological Process	8.3e-26	hypothetical protein	KAF3075353.1Arginine--tRNA ligase, cytoplasmic	EC:6.1.1.19	Arginine--tRNA ligase
Co-culture vs M10-single-culture (control)	M10	437104	GO:0006518 peptide m.p.	-2.62378	3.11727e-09	Biological Process	8.3e-26	60S ribosomal protein L23	OPB37798.160S ribosomal protein L23-B
Co-culture vs M10-single-culture (control)	M10	437326	GO:0006518 peptide m.p.	-2.02122	2.56657e-06	Biological Process	8.3e-26	Ribosomal protein L22/L17	KKP00053.160S ribosomal protein L17
Co-culture vs M10-single-culture (control)	M10	1194	GO:0016021 integral component of membrane	0.230343	0.848078	Cellular Component	0.99	General substrate transporter	KAF3062537.1Maltose permease MAL31
Co-culture vs M10-single-culture (control)	M10	350341	GO:0005198 structural molecule activity	-1.96317	7.46266e-05	Molecular Function	5.5e-20	hypothetical protein	KAF3060125.1Nucleoporin NIC96	EC:2.7.1.47	D-ribulokinase
Co-culture vs M10-single-culture (control)	M10	438391	GO:0006518 peptide m.p.	-2.31332	0.0445528	Biological Process	8.3e-26	Mitochondrial ribosomal protein L31-domain containing protein	OPB41555.1mitochondrial ribosomal protein MRPL31
Co-culture vs M10-single-culture (control)	M10	438839	GO:0006518 peptide m.p.	-1.28149	0.00696594	Biological Process	8.3e-26	tRNA synthetases class I %28I%2C L%2C M and V%29-domain containing protein	KKP00808.1valyl-tRNA synthetase	EC:6.1.1.9; EC:3.1.1.1	Valine--tRNA ligase; Carboxylesterase
Co-culture vs M10-single-culture (control)	M10	119904	GO:0016021 integral component of membrane	-0.182875	1	Cellular Component	0.99	expressed protein	EGR49526.1predicted protein
Co-culture vs M10-single-culture (control)	M10	119905	GO:0016740 transferase activity	-0.070254	0.957062	Molecular Function	0.99	Acyl-CoA N-acyltransferase	ETS03061.1acyl-CoA N-acyltransferase	EC:2.3.1.5	Arylamine N-acetyltransferase
Co-culture vs M10-single-culture (control)	M10	119905	GO:0016746 transferase activity ...	-0.070254	0.957062	Molecular Function	0.99	Acyl-CoA N-acyltransferase	ETS03061.1acyl-CoA N-acyltransferase	EC:2.3.1.5	Arylamine N-acetyltransferase
Co-culture vs M10-single-culture (control)	M10	11997	GO:0016021 integral component of membrane	0.248494	0.840774	Cellular Component	0.99	Frag1/DRAM/Sfk1 family-domain containing protein	KAF3055403.1Protein sfk1
Co-culture vs M10-single-culture (control)	M10	120047	GO:0016021 integral component of membrane	0.265673	0.696479	Cellular Component	0.99	Cleft lip and palate transmembrane protein 1 (CLPTM1)-domain containing protein	KAF3077655.1Cleft lip and palate transmembrane protein 1
Co-culture vs M10-single-culture (control)	M10	120270	GO:0016021 integral component of membrane	-0.906833	0.355787	Cellular Component	0.99	General substrate transporter	KAF3077649.1Quinate permease
Co-culture vs M10-single-culture (control)	M10	120859	GO:0016740 transferase activity	-0.611982	0.172297	Molecular Function	0.99	Nucleoside diphosphate kinase	KAF3077251.1Nucleoside diphosphate kinase	EC:2.7.4.6	Nucleoside-diphosphate kinase
Co-culture vs M10-single-culture (control)	M10	120859	GO:0016021 integral component of membrane	-0.611982	0.172297	Cellular Component	0.99	Nucleoside diphosphate kinase	KAF3077251.1Nucleoside diphosphate kinase	EC:2.7.4.6	Nucleoside-diphosphate kinase
Co-culture vs M10-single-culture (control)	M10	120859	GO:0006807 nitrogen compound m.p.	-0.611982	0.172297	Biological Process	0.99	Nucleoside diphosphate kinase	KAF3077251.1Nucleoside diphosphate kinase	EC:2.7.4.6	Nucleoside-diphosphate kinase
Co-culture vs M10-single-culture (control)	M10	120885	GO:0016021 integral component of membrane	-0.253629	0.823945	Cellular Component	0.99	Hypothetical protein FLILHELTA-domain containing protein	EGR49541.1predicted protein
Co-culture vs M10-single-culture (control)	M10	121352	GO:0140110 transcription regulator activity	0.181859	0.881273	Molecular Function	0.99	hypothetical protein	EGR49316.1predicted protein
Co-culture vs M10-single-culture (control)	M10	121352	GO:0043226 organelle	0.181859	0.881273	Cellular Component	0.99	hypothetical protein	EGR49316.1predicted protein
Co-culture vs M10-single-culture (control)	M10	121352	GO:0006807 nitrogen compound m.p.	0.181859	0.881273	Biological Process	0.99	hypothetical protein	EGR49316.1predicted protein
Co-culture vs M10-single-culture (control)	M10	121352	GO:0110165 cellular anatomical entity	0.181859	0.881273	Cellular Component	0.99	hypothetical protein	EGR49316.1predicted protein
Co-culture vs M10-single-culture (control)	M10	121367	GO:0071704 organic substance m.p.	0.15392	0.804972	Biological Process	0.99	glycoside hydrolase family 31 protein	KKP06647.1alpha 1,3-glucosidase
Co-culture vs M10-single-culture (control)	M10	12142	GO:0110165 cellular anatomical entity	0.70422	0.0953847	Cellular Component	0.99	hypothetical protein	KAF3055400.1Reticulocyte-binding protein 2	EC:3.6.1.15	Nucleoside-triphosphate phosphatase
Co-culture vs M10-single-culture (control)	M10	12142	GO:0043226 organelle	0.70422	0.0953847	Cellular Component	0.99	hypothetical protein	KAF3055400.1Reticulocyte-binding protein 2	EC:3.6.1.15	Nucleoside-triphosphate phosphatase
Co-culture vs M10-single-culture (control)	M10	12142	GO:0043228 non-memb.-bou. organelle	0.70422	0.0953847	Cellular Component	0.99	hypothetical protein	KAF3055400.1Reticulocyte-binding protein 2	EC:3.6.1.15	Nucleoside-triphosphate phosphatase
Co-culture vs M10-single-culture (control)	M10	121437	GO:0016740 transferase activity	0.565965	0.725233	Molecular Function	0.99	Ubiquitin-conjugating enzyme/RWD-like protein	OPB37275.1Ubiquitin conjugating enzyme Ubc7
Co-culture vs M10-single-culture (control)	M10	121440	GO:0005515 protein binding	-0.227983	0.738163	Molecular Function	0.99	hypothetical protein	OPB37274.1Ubiquitin associated protein
Co-culture vs M10-single-culture (control)	M10	121529	GO:0003723 RNA binding	0.235508	0.653748	Molecular Function	0.99	hypothetical protein	OPB37265.1putative cell wall biogenesis protein phosphatase Ssd1
Co-culture vs M10-single-culture (control)	M10	121605	GO:0006807 nitrogen compound m.p.	-0.196747	0.812796	Biological Process	0.99	PIN domain-like protein	KAF3077296.1Protein MKT1
Co-culture vs M10-single-culture (control)	M10	121605	GO:0071704 organic substance m.p.	-0.196747	0.812796	Biological Process	0.99	PIN domain-like protein	KAF3077296.1Protein MKT1
Co-culture vs M10-single-culture (control)	M10	122391	GO:0005515 protein binding	0.765343	0.193102	Molecular Function	0.99	hypothetical protein	ETS02966.1DNase I-like protein
Co-culture vs M10-single-culture (control)	M10	122391	GO:0006629 lipid m.p.	0.765343	0.193102	Biological Process	0.99	hypothetical protein	ETS02966.1DNase I-like protein
Co-culture vs M10-single-culture (control)	M10	122391	GO:0071704 organic substance m.p.	0.765343	0.193102	Biological Process	0.99	hypothetical protein	ETS02966.1DNase I-like protein
Co-culture vs M10-single-culture (control)	M10	122621	GO:0044085 cellular component biogenesis	-0.0841823	0.912641	Biological Process	0.99	Armadillo-type fold	OPB37220.1TATA-binding protein interacting (TIP20)
Co-culture vs M10-single-culture (control)	M10	122621	GO:0071840 cellular component organization ...	-0.0841823	0.912641	Biological Process	0.99	Armadillo-type fold	OPB37220.1TATA-binding protein interacting (TIP20)
Co-culture vs M10-single-culture (control)	M10	439596	GO:0006518 peptide m.p.	1.47002	0.0214611	Biological Process	8.3e-26	hypothetical protein	OPB43148.1Ribosomal protein L30
Co-culture vs M10-single-culture (control)	M10	421889	GO:0043232 intracellular non-memb.-bou. organelle	-1.97395	4.14652e-05	Cellular Component	1.3e-11	Ribosomal protein L30%2C ferredoxin-like fold domain-containing protein	OPB46692.160S ribosomal protein L7
Co-culture vs M10-single-culture (control)	M10	421892	GO:0043232 intracellular non-memb.-bou. organelle	-1.27556	0.00125883	Cellular Component	1.3e-11	Eukaryotic translation initiation factor 3 subunit 8 N-terminus-domain containing protein	KKP03028.1eukaryotic translation initiation factor 3 subunit C
Co-culture vs M10-single-culture (control)	M10	439999	GO:0006518 peptide m.p.	2.07888	0.00885714	Biological Process	8.3e-26	hypothetical protein	KAF3071355.1Extracellular serine-rich protein
Co-culture vs M10-single-culture (control)	M10	422012	GO:0043232 intracellular non-memb.-bou. organelle	-1.4044	0.0256922	Cellular Component	1.3e-11	Ribosomal protein S19e	PON23778.140S ribosomal protein S19
Co-culture vs M10-single-culture (control)	M10	422673	GO:0043232 intracellular non-memb.-bou. organelle	1.60896	0.00597991	Cellular Component	1.3e-11	oxidosqualene:lanosterol cyclase	CAJ43621.1oxidosqualene:lanosterol cyclase	EC:5.4.99.7; EC:5.4.99	Lanosterol synthase; Intramolecular transferases
Co-culture vs M10-single-culture (control)	M10	42272	GO:0043232 intracellular non-memb.-bou. organelle	-1.62437	0.0134071	Cellular Component	1.3e-11	Histone-fold-containing protein	OPB36954.1Histone H2B
Co-culture vs M10-single-culture (control)	M10	423118	GO:0043232 intracellular non-memb.-bou. organelle	-2.17846	2.06508e-05	Cellular Component	1.3e-11	Ribosomal protein L13e-domain containing protein	KAF3068129.160S ribosomal protein L13
Co-culture vs M10-single-culture (control)	M10	440304	GO:0006518 peptide m.p.	-1.89265	0.00229897	Biological Process	8.3e-26	Ribosomal protein L23/L15e core domain-containing protein	KKP00416.1ribosomal protein L23
Co-culture vs M10-single-culture (control)	M10	423318	GO:0043232 intracellular non-memb.-bou. organelle	-1.28619	0.0106757	Cellular Component	1.3e-11	50S ribosomal protein L30e-like protein	OPB36542.1Ribosomal protein L8
Co-culture vs M10-single-culture (control)	M10	122789	GO:0016021 integral component of membrane	-0.148604	0.795892	Cellular Component	0.99	hypothetical protein	KAF3077028.1ATP-dependent bile acid permease	EC:3.6.1.3; EC:3.6.1.15	Adenosinetriphosphatase; Nucleoside-triphosphate phosphatase
Co-culture vs M10-single-culture (control)	M10	122789	GO:0043226 organelle	-0.148604	0.795892	Cellular Component	0.99	hypothetical protein	KAF3077028.1ATP-dependent bile acid permease	EC:3.6.1.3; EC:3.6.1.15	Adenosinetriphosphatase; Nucleoside-triphosphate phosphatase
Co-culture vs M10-single-culture (control)	M10	122789	GO:0110165 cellular anatomical entity	-0.148604	0.795892	Cellular Component	0.99	hypothetical protein	KAF3077028.1ATP-dependent bile acid permease	EC:3.6.1.3; EC:3.6.1.15	Adenosinetriphosphatase; Nucleoside-triphosphate phosphatase
Co-culture vs M10-single-culture (control)	M10	122848	GO:0016021 integral component of membrane	0.696199	0.0934928	Cellular Component	0.99	hypothetical protein	RFU75403.1abc transporter
Co-culture vs M10-single-culture (control)	M10	123012	GO:0110165 cellular anatomical entity	0.681268	0.363407	Cellular Component	0.99	Fungal specific transcription factor domain-domain containing protein	KAF3077122.1Transcription factor vrtR1
Co-culture vs M10-single-culture (control)	M10	123012	GO:0140110 transcription regulator activity	0.681268	0.363407	Molecular Function	0.99	Fungal specific transcription factor domain-domain containing protein	KAF3077122.1Transcription factor vrtR1
Co-culture vs M10-single-culture (control)	M10	123012	GO:0006807 nitrogen compound m.p.	0.681268	0.363407	Biological Process	0.99	Fungal specific transcription factor domain-domain containing protein	KAF3077122.1Transcription factor vrtR1
Co-culture vs M10-single-culture (control)	M10	123012	GO:0043226 organelle	0.681268	0.363407	Cellular Component	0.99	Fungal specific transcription factor domain-domain containing protein	KAF3077122.1Transcription factor vrtR1
Co-culture vs M10-single-culture (control)	M10	357853	GO:0005198 structural molecule activity	-2.17566	1.97252e-07	Molecular Function	5.5e-20	Ribosomal protein S9	OPB41098.140S ribosomal protein S16
Co-culture vs M10-single-culture (control)	M10	123286	GO:0043226 organelle	-0.0631676	0.960004	Cellular Component	0.99	Fungal specific transcription factor domain-domain containing protein	OPB37205.1Zn2Cys6 transcriptional regulator
Co-culture vs M10-single-culture (control)	M10	123286	GO:0140110 transcription regulator activity	-0.0631676	0.960004	Molecular Function	0.99	Fungal specific transcription factor domain-domain containing protein	OPB37205.1Zn2Cys6 transcriptional regulator
Co-culture vs M10-single-culture (control)	M10	123286	GO:0110165 cellular anatomical entity	-0.0631676	0.960004	Cellular Component	0.99	Fungal specific transcription factor domain-domain containing protein	OPB37205.1Zn2Cys6 transcriptional regulator
Co-culture vs M10-single-culture (control)	M10	123286	GO:0006807 nitrogen compound m.p.	-0.0631676	0.960004	Biological Process	0.99	Fungal specific transcription factor domain-domain containing protein	OPB37205.1Zn2Cys6 transcriptional regulator
Co-culture vs M10-single-culture (control)	M10	123288	GO:0016021 integral component of membrane	0.121115	0.951806	Cellular Component	0.99	hypothetical protein	EGR49574.1predicted protein
Co-culture vs M10-single-culture (control)	M10	123503	GO:0071704 organic substance m.p.	0.807864	0.563141	Biological Process	0.99	Class I glutamine amidotransferase-like protein	KAF3077355.1Glyoxalase 3
Co-culture vs M10-single-culture (control)	M10	123503	GO:0006082 organic acid m.p.	0.807864	0.563141	Biological Process	0.99	Class I glutamine amidotransferase-like protein	KAF3077355.1Glyoxalase 3
Co-culture vs M10-single-culture (control)	M10	123503	GO:0016740 transferase activity	0.807864	0.563141	Molecular Function	0.99	Class I glutamine amidotransferase-like protein	KAF3077355.1Glyoxalase 3
Co-culture vs M10-single-culture (control)	M10	123503	GO:0006807 nitrogen compound m.p.	0.807864	0.563141	Biological Process	0.99	Class I glutamine amidotransferase-like protein	KAF3077355.1Glyoxalase 3
Co-culture vs M10-single-culture (control)	M10	440522	GO:0006518 peptide m.p.	1.15242	0.0370448	Biological Process	8.3e-26	hypothetical protein	ETS02126.1phenylalanyl-tRNA synthetase	EC:6.1.1.20	Phenylalanine--tRNA ligase
Co-culture vs M10-single-culture (control)	M10	440770	GO:0006518 peptide m.p.	-1.40855	0.00241098	Biological Process	8.3e-26	Ribosomal family S4e-domain containing protein	OPB38519.140S ribosomal protein S4
Co-culture vs M10-single-culture (control)	M10	441177	GO:0006518 peptide m.p.	-2.04313	1.31455e-06	Biological Process	8.3e-26	Ribosomal protein L18e/L15P	OPB36027.1Rpl18, encoding 60sRibosomal protein L18
Co-culture vs M10-single-culture (control)	M10	441567	GO:0006518 peptide m.p.	-1.42982	0.00364746	Biological Process	8.3e-26	Ribosomal protein L37ae	OPB42307.1Ribosomal protein L43A (L37 family)
Co-culture vs M10-single-culture (control)	M10	441747	GO:0006518 peptide m.p.	-1.10754	0.0246758	Biological Process	8.3e-26	hypothetical protein	OPB42924.1splicing factor U2AF 65 kDa subunit
Co-culture vs M10-single-culture (control)	M10	441750	GO:0006518 peptide m.p.	-1.52599	0.00207137	Biological Process	8.3e-26	Ribosomal S13/S15 N-terminal domain-domain containing protein	OPB42925.140S ribosomal protein S13
Co-culture vs M10-single-culture (control)	M10	442146	GO:0006518 peptide m.p.	-1.88368	0.00074071	Biological Process	8.3e-26	Ribosomal protein S10 domain-containing protein	OPB46568.1ribosomal protein S10
Co-culture vs M10-single-culture (control)	M10	442635	GO:0006518 peptide m.p.	-1.53708	0.000490257	Biological Process	8.3e-26	hypothetical protein	OPB45087.1Seryl-tRNASynthetase, class Iia	EC:6.1.1.11	Serine--tRNA ligase
Co-culture vs M10-single-culture (control)	M10	442656	GO:0006518 peptide m.p.	-1.66194	0.000147764	Biological Process	8.3e-26	Ribosomal protein S3Ae	OPB45080.140S ribosomal protein S1
Co-culture vs M10-single-culture (control)	M10	443593	GO:0006518 peptide m.p.	-1.31942	0.02615	Biological Process	8.3e-26	Ribosomal protein L5 domain-containing protein	OPB40138.1Ribosomal protein L5 domain
Co-culture vs M10-single-culture (control)	M10	446059	GO:0006518 peptide m.p.	-1.22018	0.00126634	Biological Process	8.3e-26	tRNA synthetases class I %28E and Q%29%2C catalytic domain-domain containing protein	KKO98464.1glutamyl-tRNA synthetase	EC:6.1.1.17	Glutamate--tRNA ligase
Co-culture vs M10-single-culture (control)	M10	448260	GO:0006518 peptide m.p.	-1.96259	4.45779e-05	Biological Process	8.3e-26	hypothetical protein	OPB43623.160S ribosomal protein L5
Co-culture vs M10-single-culture (control)	M10	123919	GO:0006807 nitrogen compound m.p.	-0.901872	1	Biological Process	0.99	hypothetical protein	KKP07042.1fungal specific transcription factor domain-containing protein
Co-culture vs M10-single-culture (control)	M10	123919	GO:0140110 transcription regulator activity	-0.901872	1	Molecular Function	0.99	hypothetical protein	KKP07042.1fungal specific transcription factor domain-containing protein
Co-culture vs M10-single-culture (control)	M10	123919	GO:0043226 organelle	-0.901872	1	Cellular Component	0.99	hypothetical protein	KKP07042.1fungal specific transcription factor domain-containing protein
Co-culture vs M10-single-culture (control)	M10	123919	GO:0110165 cellular anatomical entity	-0.901872	1	Cellular Component	0.99	hypothetical protein	KKP07042.1fungal specific transcription factor domain-containing protein
Co-culture vs M10-single-culture (control)	M10	123950	GO:0043226 organelle	-0.398251	0.568207	Cellular Component	0.99	Actin family	OPB36805.1actin-like protein
Co-culture vs M10-single-culture (control)	M10	123950	GO:0110165 cellular anatomical entity	-0.398251	0.568207	Cellular Component	0.99	Actin family	OPB36805.1actin-like protein
Co-culture vs M10-single-culture (control)	M10	123950	GO:0043228 non-memb.-bou. organelle	-0.398251	0.568207	Cellular Component	0.99	Actin family	OPB36805.1actin-like protein
Co-culture vs M10-single-culture (control)	M10	123950	GO:0006807 nitrogen compound m.p.	-0.398251	0.568207	Biological Process	0.99	Actin family	OPB36805.1actin-like protein
Co-culture vs M10-single-culture (control)	M10	123950	GO:0071840 cellular component organization ...	-0.398251	0.568207	Biological Process	0.99	Actin family	OPB36805.1actin-like protein
Co-culture vs M10-single-culture (control)	M10	123950	GO:0032991 protein-containing complex	-0.398251	0.568207	Cellular Component	0.99	Actin family	OPB36805.1actin-like protein
Co-culture vs M10-single-culture (control)	M10	398278	GO:0005198 structural molecule activity	-1.34395	0.0300712	Molecular Function	5.5e-20	Ribosomal protein L10e/L16	OPB42461.1ribosomal protein L16
Co-culture vs M10-single-culture (control)	M10	124132	GO:0016021 integral component of membrane	0.661708	0.776259	Cellular Component	0.99	Major facilitator superfamily domain-containing protein	KAF3059077.1High-affinity nicotinic acid transporter
Co-culture vs M10-single-culture (control)	M10	124432	GO:0016740 transferase activity	-0.10124	0.909664	Molecular Function	0.99	S-adenosyl-L-methionine-dependent methyltransferase	KAF3059057.1Secondary metabolism regulator LAE1
Co-culture vs M10-single-culture (control)	M10	124507	GO:0016740 transferase activity	1.18029	0.0536987	Molecular Function	0.99	hypothetical protein	OPB36821.1poly(A) polymerase with similarity to the DNA polymerase sigma family
Co-culture vs M10-single-culture (control)	M10	124571	GO:0016021 integral component of membrane	-0.92895	1	Cellular Component	0.99	Major facilitator superfamily domain-containing protein	OPB36826.1MFS permease
Co-culture vs M10-single-culture (control)	M10	124628	GO:0016021 integral component of membrane	-0.285277	0.805788	Cellular Component	0.99	General substrate transporter	KAF3058968.1Myo-inositol transporter 2
Co-culture vs M10-single-culture (control)	M10	124785	GO:0071704 organic substance m.p.	-0.0639303	0.936263	Biological Process	0.99	Dolichyl-phosphate-mannosyl transferase	OPB36837.1Dolichyl-phosphate mannosyltransferase polypeptide 3
Co-culture vs M10-single-culture (control)	M10	124785	GO:0006807 nitrogen compound m.p.	-0.0639303	0.936263	Biological Process	0.99	Dolichyl-phosphate-mannosyl transferase	OPB36837.1Dolichyl-phosphate mannosyltransferase polypeptide 3
Co-culture vs M10-single-culture (control)	M10	124785	GO:0110165 cellular anatomical entity	-0.0639303	0.936263	Cellular Component	0.99	Dolichyl-phosphate-mannosyl transferase	OPB36837.1Dolichyl-phosphate mannosyltransferase polypeptide 3
Co-culture vs M10-single-culture (control)	M10	124785	GO:0016740 transferase activity	-0.0639303	0.936263	Molecular Function	0.99	Dolichyl-phosphate-mannosyl transferase	OPB36837.1Dolichyl-phosphate mannosyltransferase polypeptide 3
Co-culture vs M10-single-culture (control)	M10	124785	GO:0016021 integral component of membrane	-0.0639303	0.936263	Cellular Component	0.99	Dolichyl-phosphate-mannosyl transferase	OPB36837.1Dolichyl-phosphate mannosyltransferase polypeptide 3
Co-culture vs M10-single-culture (control)	M10	124785	GO:0043226 organelle	-0.0639303	0.936263	Cellular Component	0.99	Dolichyl-phosphate-mannosyl transferase	OPB36837.1Dolichyl-phosphate mannosyltransferase polypeptide 3
Co-culture vs M10-single-culture (control)	M10	124921	GO:0032991 protein-containing complex	0.275443	0.700903	Cellular Component	0.99	hypothetical protein	KAF3059181.1Superkiller protein 3
Co-culture vs M10-single-culture (control)	M10	124921	GO:0005515 protein binding	0.275443	0.700903	Molecular Function	0.99	hypothetical protein	KAF3059181.1Superkiller protein 3
Co-culture vs M10-single-culture (control)	M10	124921	GO:0071704 organic substance m.p.	0.275443	0.700903	Biological Process	0.99	hypothetical protein	KAF3059181.1Superkiller protein 3
Co-culture vs M10-single-culture (control)	M10	124921	GO:0110165 cellular anatomical entity	0.275443	0.700903	Cellular Component	0.99	hypothetical protein	KAF3059181.1Superkiller protein 3
Co-culture vs M10-single-culture (control)	M10	124921	GO:0006807 nitrogen compound m.p.	0.275443	0.700903	Biological Process	0.99	hypothetical protein	KAF3059181.1Superkiller protein 3
Co-culture vs M10-single-culture (control)	M10	124936	GO:0110165 cellular anatomical entity	1.10921	0.538779	Cellular Component	0.99	hypothetical protein	KAF3059081.1RecQ-mediated genome instability protein 1
Co-culture vs M10-single-culture (control)	M10	124936	GO:0032991 protein-containing complex	1.10921	0.538779	Cellular Component	0.99	hypothetical protein	KAF3059081.1RecQ-mediated genome instability protein 1
Co-culture vs M10-single-culture (control)	M10	124936	GO:0043228 non-memb.-bou. organelle	1.10921	0.538779	Cellular Component	0.99	hypothetical protein	KAF3059081.1RecQ-mediated genome instability protein 1
Co-culture vs M10-single-culture (control)	M10	124936	GO:0043226 organelle	1.10921	0.538779	Cellular Component	0.99	hypothetical protein	KAF3059081.1RecQ-mediated genome instability protein 1
Co-culture vs M10-single-culture (control)	M10	412571	GO:0005198 structural molecule activity	-1.6591	0.0347008	Molecular Function	5.5e-20	hypothetical protein	OPB43154.1ribosomal protein YmL32 precursor, Contains possible InterPro domain for ribosomal L32p protein
Co-culture vs M10-single-culture (control)	M10	125648	GO:0110165 cellular anatomical entity	-0.969808	0.173394	Cellular Component	0.99	Mitochondrial biogenesis AIM24-domain containing protein	KAF3059038.1Altered inheritance of mitochondria protein 24
Co-culture vs M10-single-culture (control)	M10	125648	GO:0005739 mitochondrion	-0.969808	0.173394	Cellular Component	0.99	Mitochondrial biogenesis AIM24-domain containing protein	KAF3059038.1Altered inheritance of mitochondria protein 24
Co-culture vs M10-single-culture (control)	M10	125648	GO:0043226 organelle	-0.969808	0.173394	Cellular Component	0.99	Mitochondrial biogenesis AIM24-domain containing protein	KAF3059038.1Altered inheritance of mitochondria protein 24
Co-culture vs M10-single-culture (control)	M10	125778	GO:0071704 organic substance m.p.	-1.88329	0.245484	Biological Process	0.99	hypothetical protein	KKP07764.1eukaryotic and archaeal DNA primase small subunit	EC:2.7.7.101; EC:2.7.7.6	n/a; DNA-directed RNA polymerase
Co-culture vs M10-single-culture (control)	M10	125778	GO:0006807 nitrogen compound m.p.	-1.88329	0.245484	Biological Process	0.99	hypothetical protein	KKP07764.1eukaryotic and archaeal DNA primase small subunit	EC:2.7.7.101; EC:2.7.7.6	n/a; DNA-directed RNA polymerase
Co-culture vs M10-single-culture (control)	M10	125778	GO:0016740 transferase activity	-1.88329	0.245484	Molecular Function	0.99	hypothetical protein	KKP07764.1eukaryotic and archaeal DNA primase small subunit	EC:2.7.7.101; EC:2.7.7.6	n/a; DNA-directed RNA polymerase
Co-culture vs M10-single-culture (control)	M10	125778	GO:0005730 nucleolus	-1.88329	0.245484	Cellular Component	0.99	hypothetical protein	KKP07764.1eukaryotic and archaeal DNA primase small subunit	EC:2.7.7.101; EC:2.7.7.6	n/a; DNA-directed RNA polymerase
Co-culture vs M10-single-culture (control)	M10	125778	GO:0043228 non-memb.-bou. organelle	-1.88329	0.245484	Cellular Component	0.99	hypothetical protein	KKP07764.1eukaryotic and archaeal DNA primase small subunit	EC:2.7.7.101; EC:2.7.7.6	n/a; DNA-directed RNA polymerase
Co-culture vs M10-single-culture (control)	M10	125778	GO:0005737 cytoplasm	-1.88329	0.245484	Cellular Component	0.99	hypothetical protein	KKP07764.1eukaryotic and archaeal DNA primase small subunit	EC:2.7.7.101; EC:2.7.7.6	n/a; DNA-directed RNA polymerase
Co-culture vs M10-single-culture (control)	M10	125778	GO:0110165 cellular anatomical entity	-1.88329	0.245484	Cellular Component	0.99	hypothetical protein	KKP07764.1eukaryotic and archaeal DNA primase small subunit	EC:2.7.7.101; EC:2.7.7.6	n/a; DNA-directed RNA polymerase
Co-culture vs M10-single-culture (control)	M10	125778	GO:0043226 organelle	-1.88329	0.245484	Cellular Component	0.99	hypothetical protein	KKP07764.1eukaryotic and archaeal DNA primase small subunit	EC:2.7.7.101; EC:2.7.7.6	n/a; DNA-directed RNA polymerase
Co-culture vs M10-single-culture (control)	M10	125787	GO:0110165 cellular anatomical entity	0.817441	0.184934	Cellular Component	0.99	stress response regulator	OPB36885.1stress response regulator SrrA
Co-culture vs M10-single-culture (control)	M10	125787	GO:0003700 DNA-binding transcription factor activity	0.817441	0.184934	Molecular Function	0.99	stress response regulator	OPB36885.1stress response regulator SrrA
Co-culture vs M10-single-culture (control)	M10	125787	GO:0006807 nitrogen compound m.p.	0.817441	0.184934	Biological Process	0.99	stress response regulator	OPB36885.1stress response regulator SrrA
Co-culture vs M10-single-culture (control)	M10	125787	GO:0043226 organelle	0.817441	0.184934	Cellular Component	0.99	stress response regulator	OPB36885.1stress response regulator SrrA
Co-culture vs M10-single-culture (control)	M10	125787	GO:0140110 transcription regulator activity	0.817441	0.184934	Molecular Function	0.99	stress response regulator	OPB36885.1stress response regulator SrrA
Co-culture vs M10-single-culture (control)	M10	125787	GO:0032991 protein-containing complex	0.817441	0.184934	Cellular Component	0.99	stress response regulator	OPB36885.1stress response regulator SrrA
Co-culture vs M10-single-culture (control)	M10	125787	GO:0065007 biological regulation	0.817441	0.184934	Biological Process	0.99	stress response regulator	OPB36885.1stress response regulator SrrA
Co-culture vs M10-single-culture (control)	M10	125862	GO:0016740 transferase activity	-1.4741	0.342115	Molecular Function	0.99	Acyl-CoA N-acyltransferase	RFU80799.1acyl- n-acyltransferase	EC:2.3.1.5	Arylamine N-acetyltransferase
Co-culture vs M10-single-culture (control)	M10	125862	GO:0016746 transferase activity ...	-1.4741	0.342115	Molecular Function	0.99	Acyl-CoA N-acyltransferase	RFU80799.1acyl- n-acyltransferase	EC:2.3.1.5	Arylamine N-acetyltransferase
Co-culture vs M10-single-culture (control)	M10	125924	GO:0042592 homeostatic process	0.298119	0.849331	Biological Process	0.99	Sodium/hydrogen exchanger family-domain containing protein	PTB77228.1Sodium/hydrogen exchanger
Co-culture vs M10-single-culture (control)	M10	125924	GO:0016021 integral component of membrane	0.298119	0.849331	Cellular Component	0.99	Sodium/hydrogen exchanger family-domain containing protein	PTB77228.1Sodium/hydrogen exchanger
Co-culture vs M10-single-culture (control)	M10	125924	GO:0065008 regulation of biological quality	0.298119	0.849331	Biological Process	0.99	Sodium/hydrogen exchanger family-domain containing protein	PTB77228.1Sodium/hydrogen exchanger
Co-culture vs M10-single-culture (control)	M10	125924	GO:0065007 biological regulation	0.298119	0.849331	Biological Process	0.99	Sodium/hydrogen exchanger family-domain containing protein	PTB77228.1Sodium/hydrogen exchanger
Co-culture vs M10-single-culture (control)	M10	126056	GO:0005840 ribosome	-0.374324	0.570014	Cellular Component	0.99	Eukaryotic translation initiation factor eIF2A-domain containing protein	ETS02613.1translation initiation factor eIF-2A
Co-culture vs M10-single-culture (control)	M10	126056	GO:0005515 protein binding	-0.374324	0.570014	Molecular Function	0.99	Eukaryotic translation initiation factor eIF2A-domain containing protein	ETS02613.1translation initiation factor eIF-2A
Co-culture vs M10-single-culture (control)	M10	126056	GO:0003723 RNA binding	-0.374324	0.570014	Molecular Function	0.99	Eukaryotic translation initiation factor eIF2A-domain containing protein	ETS02613.1translation initiation factor eIF-2A
Co-culture vs M10-single-culture (control)	M10	126056	GO:0110165 cellular anatomical entity	-0.374324	0.570014	Cellular Component	0.99	Eukaryotic translation initiation factor eIF2A-domain containing protein	ETS02613.1translation initiation factor eIF-2A
Co-culture vs M10-single-culture (control)	M10	126056	GO:0043228 non-memb.-bou. organelle	-0.374324	0.570014	Cellular Component	0.99	Eukaryotic translation initiation factor eIF2A-domain containing protein	ETS02613.1translation initiation factor eIF-2A
Co-culture vs M10-single-culture (control)	M10	126056	GO:0043226 organelle	-0.374324	0.570014	Cellular Component	0.99	Eukaryotic translation initiation factor eIF2A-domain containing protein	ETS02613.1translation initiation factor eIF-2A
Co-culture vs M10-single-culture (control)	M10	126131	GO:0003723 RNA binding	-0.390647	0.637402	Molecular Function	0.99	hypothetical protein	OPB36898.1mitochondrial initiation factor 2 (IF-2)	EC:3.6.1.15	Nucleoside-triphosphate phosphatase
Co-culture vs M10-single-culture (control)	M10	126131	GO:0005840 ribosome	-0.390647	0.637402	Cellular Component	0.99	hypothetical protein	OPB36898.1mitochondrial initiation factor 2 (IF-2)	EC:3.6.1.15	Nucleoside-triphosphate phosphatase
Co-culture vs M10-single-culture (control)	M10	126131	GO:0110165 cellular anatomical entity	-0.390647	0.637402	Cellular Component	0.99	hypothetical protein	OPB36898.1mitochondrial initiation factor 2 (IF-2)	EC:3.6.1.15	Nucleoside-triphosphate phosphatase
Co-culture vs M10-single-culture (control)	M10	126131	GO:0043228 non-memb.-bou. organelle	-0.390647	0.637402	Cellular Component	0.99	hypothetical protein	OPB36898.1mitochondrial initiation factor 2 (IF-2)	EC:3.6.1.15	Nucleoside-triphosphate phosphatase
Co-culture vs M10-single-culture (control)	M10	126131	GO:0043226 organelle	-0.390647	0.637402	Cellular Component	0.99	hypothetical protein	OPB36898.1mitochondrial initiation factor 2 (IF-2)	EC:3.6.1.15	Nucleoside-triphosphate phosphatase
Co-culture vs M10-single-culture (control)	M10	126150	GO:0016021 integral component of membrane	0.528364	0.591189	Cellular Component	0.99	hypothetical protein	EGR49086.1predicted protein
Co-culture vs M10-single-culture (control)	M10	126526	GO:0016021 integral component of membrane	-0.488085	0.696992	Cellular Component	0.99	hypothetical protein	RFU73047.1sugar transporter
Co-culture vs M10-single-culture (control)	M10	126549	GO:0016740 transferase activity	1.02884	0.34587	Molecular Function	0.99	hypothetical protein	RFU73046.1cyclin-dependent kinase
Co-culture vs M10-single-culture (control)	M10	126705	GO:0016740 transferase activity	-0.050438	0.947468	Molecular Function	0.99	Acyl-CoA N-acyltransferase	KAF3059110.1N-alpha-acetyltransferase 30	EC:2.3.1.5	Arylamine N-acetyltransferase
Co-culture vs M10-single-culture (control)	M10	126705	GO:0016746 transferase activity ...	-0.050438	0.947468	Molecular Function	0.99	Acyl-CoA N-acyltransferase	KAF3059110.1N-alpha-acetyltransferase 30	EC:2.3.1.5	Arylamine N-acetyltransferase
Co-culture vs M10-single-culture (control)	M10	126739	GO:0005515 protein binding	0.956937	0.435849	Molecular Function	0.99	hypothetical protein	KAF3059103.1Diphthine methyltransferase
Co-culture vs M10-single-culture (control)	M10	126760	GO:0005515 protein binding	0.268596	0.691575	Molecular Function	0.99	Armadillo-type fold	KAF3059106.1Protein MSN5
Co-culture vs M10-single-culture (control)	M10	126760	GO:0043226 organelle	0.268596	0.691575	Cellular Component	0.99	Armadillo-type fold	KAF3059106.1Protein MSN5
Co-culture vs M10-single-culture (control)	M10	126760	GO:0051641 cellular localization	0.268596	0.691575	Biological Process	0.99	Armadillo-type fold	KAF3059106.1Protein MSN5
Co-culture vs M10-single-culture (control)	M10	126760	GO:0051649 establishment of localization in cell	0.268596	0.691575	Biological Process	0.99	Armadillo-type fold	KAF3059106.1Protein MSN5
Co-culture vs M10-single-culture (control)	M10	126760	GO:0110165 cellular anatomical entity	0.268596	0.691575	Cellular Component	0.99	Armadillo-type fold	KAF3059106.1Protein MSN5
Co-culture vs M10-single-culture (control)	M10	126760	GO:0046907 intracellular transport	0.268596	0.691575	Biological Process	0.99	Armadillo-type fold	KAF3059106.1Protein MSN5
Co-culture vs M10-single-culture (control)	M10	126818	GO:0110165 cellular anatomical entity	0.129326	0.933375	Cellular Component	0.99	hypothetical protein	OPB36929.1Zn2Cys6 transcriptional regulator
Co-culture vs M10-single-culture (control)	M10	126818	GO:0140110 transcription regulator activity	0.129326	0.933375	Molecular Function	0.99	hypothetical protein	OPB36929.1Zn2Cys6 transcriptional regulator
Co-culture vs M10-single-culture (control)	M10	126818	GO:0006807 nitrogen compound m.p.	0.129326	0.933375	Biological Process	0.99	hypothetical protein	OPB36929.1Zn2Cys6 transcriptional regulator
Co-culture vs M10-single-culture (control)	M10	126818	GO:0043226 organelle	0.129326	0.933375	Cellular Component	0.99	hypothetical protein	OPB36929.1Zn2Cys6 transcriptional regulator
Co-culture vs M10-single-culture (control)	M10	127068	GO:0006807 nitrogen compound m.p.	0.404328	0.602211	Biological Process	0.99	Tetrapyrrole biosynthesis%2C uroporphyrinogen III synthase	OPB36934.1uroporphyrinogen synthase	EC:4.2.1.75	Uroporphyrinogen-III synthase
Co-culture vs M10-single-culture (control)	M10	127178	GO:0071704 organic substance m.p.	-0.427775	0.653471	Biological Process	0.99	hypothetical protein	KAF3059009.1Structural maintenance of chromosomes protein 6
Co-culture vs M10-single-culture (control)	M10	127178	GO:0043226 organelle	-0.427775	0.653471	Cellular Component	0.99	hypothetical protein	KAF3059009.1Structural maintenance of chromosomes protein 6
Co-culture vs M10-single-culture (control)	M10	127178	GO:0110165 cellular anatomical entity	-0.427775	0.653471	Cellular Component	0.99	hypothetical protein	KAF3059009.1Structural maintenance of chromosomes protein 6
Co-culture vs M10-single-culture (control)	M10	127178	GO:0032991 protein-containing complex	-0.427775	0.653471	Cellular Component	0.99	hypothetical protein	KAF3059009.1Structural maintenance of chromosomes protein 6
Co-culture vs M10-single-culture (control)	M10	127178	GO:0043228 non-memb.-bou. organelle	-0.427775	0.653471	Cellular Component	0.99	hypothetical protein	KAF3059009.1Structural maintenance of chromosomes protein 6
Co-culture vs M10-single-culture (control)	M10	127178	GO:0006807 nitrogen compound m.p.	-0.427775	0.653471	Biological Process	0.99	hypothetical protein	KAF3059009.1Structural maintenance of chromosomes protein 6
Co-culture vs M10-single-culture (control)	M10	127310	GO:0051641 cellular localization	-1.20048	0.531037	Biological Process	0.99	Signal recognition particle%2C SRP9/SRP14 subunit	KKO96670.1signal recognition particle subunit SRP14
Co-culture vs M10-single-culture (control)	M10	127310	GO:0003723 RNA binding	-1.20048	0.531037	Molecular Function	0.99	Signal recognition particle%2C SRP9/SRP14 subunit	KKO96670.1signal recognition particle subunit SRP14
Co-culture vs M10-single-culture (control)	M10	127310	GO:0046907 intracellular transport	-1.20048	0.531037	Biological Process	0.99	Signal recognition particle%2C SRP9/SRP14 subunit	KKO96670.1signal recognition particle subunit SRP14
Co-culture vs M10-single-culture (control)	M10	127310	GO:0110165 cellular anatomical entity	-1.20048	0.531037	Cellular Component	0.99	Signal recognition particle%2C SRP9/SRP14 subunit	KKO96670.1signal recognition particle subunit SRP14
Co-culture vs M10-single-culture (control)	M10	127310	GO:0051649 establishment of localization in cell	-1.20048	0.531037	Biological Process	0.99	Signal recognition particle%2C SRP9/SRP14 subunit	KKO96670.1signal recognition particle subunit SRP14
Co-culture vs M10-single-culture (control)	M10	127310	GO:0032991 protein-containing complex	-1.20048	0.531037	Cellular Component	0.99	Signal recognition particle%2C SRP9/SRP14 subunit	KKO96670.1signal recognition particle subunit SRP14
Co-culture vs M10-single-culture (control)	M10	127467	GO:0016021 integral component of membrane	-0.334227	0.765696	Cellular Component	0.99	Mitochondrial carrier domain-containing protein	OPB36944.1Mitochondrial carrier protein
Co-culture vs M10-single-culture (control)	M10	127499	GO:0043226 organelle	0.898147	0.263211	Cellular Component	0.99	Autophagy protein Apg9-domain containing protein	KAF3059116.1Autophagy-related protein 9
Co-culture vs M10-single-culture (control)	M10	127499	GO:0016021 integral component of membrane	0.898147	0.263211	Cellular Component	0.99	Autophagy protein Apg9-domain containing protein	KAF3059116.1Autophagy-related protein 9
Co-culture vs M10-single-culture (control)	M10	127499	GO:0110165 cellular anatomical entity	0.898147	0.263211	Cellular Component	0.99	Autophagy protein Apg9-domain containing protein	KAF3059116.1Autophagy-related protein 9
Co-culture vs M10-single-culture (control)	M10	127516	GO:0003723 RNA binding	-0.943948	0.104398	Molecular Function	0.99	hypothetical protein	KAF3059118.1Suppressor of glycerol defect protein 1
Co-culture vs M10-single-culture (control)	M10	127516	GO:0005515 protein binding	-0.943948	0.104398	Molecular Function	0.99	hypothetical protein	KAF3059118.1Suppressor of glycerol defect protein 1
Co-culture vs M10-single-culture (control)	M10	127696	GO:0071704 organic substance m.p.	-1.17816	0.0989635	Biological Process	0.99	hypothetical protein	KAF3066784.1hypothetical protein CFAM422_009018
Co-culture vs M10-single-culture (control)	M10	127696	GO:0016021 integral component of membrane	-1.17816	0.0989635	Cellular Component	0.99	hypothetical protein	KAF3066784.1hypothetical protein CFAM422_009018
Co-culture vs M10-single-culture (control)	M10	128	GO:0016740 transferase activity	1.02655	0.146626	Molecular Function	0.99	Thiamin pyrophosphokinase	KKP00272.1thiamine pyrophosphokinase	EC:2.7.6.2	Thiamine diphosphokinase
Co-culture vs M10-single-culture (control)	M10	128	GO:0006790 sulfur compound m.p.	1.02655	0.146626	Biological Process	0.99	Thiamin pyrophosphokinase	KKP00272.1thiamine pyrophosphokinase	EC:2.7.6.2	Thiamine diphosphokinase
Co-culture vs M10-single-culture (control)	M10	128	GO:0006807 nitrogen compound m.p.	1.02655	0.146626	Biological Process	0.99	Thiamin pyrophosphokinase	KKP00272.1thiamine pyrophosphokinase	EC:2.7.6.2	Thiamine diphosphokinase
Co-culture vs M10-single-culture (control)	M10	128031	GO:0016021 integral component of membrane	1.10053	0.0694534	Cellular Component	0.99	hypothetical protein	KAF3067005.1Sterol O-acyltransferase 2
Co-culture vs M10-single-culture (control)	M10	128192	GO:0005739 mitochondrion	-0.765545	0.245413	Cellular Component	0.99	hypothetical protein	RFU80674.1mitochondrial ribosomal
Co-culture vs M10-single-culture (control)	M10	128192	GO:0032991 protein-containing complex	-0.765545	0.245413	Cellular Component	0.99	hypothetical protein	RFU80674.1mitochondrial ribosomal
Co-culture vs M10-single-culture (control)	M10	128192	GO:0042254 ribosome biogenesis	-0.765545	0.245413	Biological Process	0.99	hypothetical protein	RFU80674.1mitochondrial ribosomal
Co-culture vs M10-single-culture (control)	M10	128192	GO:0010467 gene expression	-0.765545	0.245413	Biological Process	0.99	hypothetical protein	RFU80674.1mitochondrial ribosomal
Co-culture vs M10-single-culture (control)	M10	128192	GO:0003735 structural constituent of ribosome	-0.765545	0.245413	Molecular Function	0.99	hypothetical protein	RFU80674.1mitochondrial ribosomal
Co-culture vs M10-single-culture (control)	M10	128192	GO:0006412 translation	-0.765545	0.245413	Biological Process	0.99	hypothetical protein	RFU80674.1mitochondrial ribosomal
Co-culture vs M10-single-culture (control)	M10	128192	GO:0043228 non-memb.-bou. organelle	-0.765545	0.245413	Cellular Component	0.99	hypothetical protein	RFU80674.1mitochondrial ribosomal
Co-culture vs M10-single-culture (control)	M10	128192	GO:0044085 cellular component biogenesis	-0.765545	0.245413	Biological Process	0.99	hypothetical protein	RFU80674.1mitochondrial ribosomal
Co-culture vs M10-single-culture (control)	M10	128192	GO:0006807 nitrogen compound m.p.	-0.765545	0.245413	Biological Process	0.99	hypothetical protein	RFU80674.1mitochondrial ribosomal
Co-culture vs M10-single-culture (control)	M10	128192	GO:0043226 organelle	-0.765545	0.245413	Cellular Component	0.99	hypothetical protein	RFU80674.1mitochondrial ribosomal
Co-culture vs M10-single-culture (control)	M10	128192	GO:0071840 cellular component organization ...	-0.765545	0.245413	Biological Process	0.99	hypothetical protein	RFU80674.1mitochondrial ribosomal
Co-culture vs M10-single-culture (control)	M10	128192	GO:0071704 organic substance m.p.	-0.765545	0.245413	Biological Process	0.99	hypothetical protein	RFU80674.1mitochondrial ribosomal
Co-culture vs M10-single-culture (control)	M10	128192	GO:0110165 cellular anatomical entity	-0.765545	0.245413	Cellular Component	0.99	hypothetical protein	RFU80674.1mitochondrial ribosomal
Co-culture vs M10-single-culture (control)	M10	128192	GO:0005840 ribosome	-0.765545	0.245413	Cellular Component	0.99	hypothetical protein	RFU80674.1mitochondrial ribosomal
Co-culture vs M10-single-culture (control)	M10	128398	GO:0140110 transcription regulator activity	-0.804687	1	Molecular Function	0.99	hypothetical protein	KAF3066933.1Transcription factor gsfR2
Co-culture vs M10-single-culture (control)	M10	128398	GO:0006807 nitrogen compound m.p.	-0.804687	1	Biological Process	0.99	hypothetical protein	KAF3066933.1Transcription factor gsfR2
Co-culture vs M10-single-culture (control)	M10	128398	GO:0043226 organelle	-0.804687	1	Cellular Component	0.99	hypothetical protein	KAF3066933.1Transcription factor gsfR2
Co-culture vs M10-single-culture (control)	M10	128398	GO:0110165 cellular anatomical entity	-0.804687	1	Cellular Component	0.99	hypothetical protein	KAF3066933.1Transcription factor gsfR2
Co-culture vs M10-single-culture (control)	M10	128409	GO:0016021 integral component of membrane	-1.15967	1	Cellular Component	0.99	hypothetical protein	EGR46305.1predicted protein
Co-culture vs M10-single-culture (control)	M10	128436	GO:0016021 integral component of membrane	-2.09746	1	Cellular Component	0.99	hypothetical protein	KAF3067011.1hypothetical protein CFAM422_008970
Co-culture vs M10-single-culture (control)	M10	128499	GO:0016021 integral component of membrane	0.945699	0.0731363	Cellular Component	0.99	hypothetical protein	KAF3066988.1putative ubiquitination network signaling protein acrB
Co-culture vs M10-single-culture (control)	M10	128603	GO:0006807 nitrogen compound m.p.	-0.0354577	0.965962	Biological Process	0.99	Endonuclease/exonuclease/phosphatase	KAF3066983.1Glucose-repressible alcohol dehydrogenase transcriptional effector	EC:3.1.13; EC:3.1.15; EC:3.1.13.4	Acting on ester bonds; Acting on ester bonds; Poly(A)-specific ribonuclease
Co-culture vs M10-single-culture (control)	M10	128603	GO:0071704 organic substance m.p.	-0.0354577	0.965962	Biological Process	0.99	Endonuclease/exonuclease/phosphatase	KAF3066983.1Glucose-repressible alcohol dehydrogenase transcriptional effector	EC:3.1.13; EC:3.1.15; EC:3.1.13.4	Acting on ester bonds; Acting on ester bonds; Poly(A)-specific ribonuclease
Co-culture vs M10-single-culture (control)	M10	128603	GO:0043226 organelle	-0.0354577	0.965962	Cellular Component	0.99	Endonuclease/exonuclease/phosphatase	KAF3066983.1Glucose-repressible alcohol dehydrogenase transcriptional effector	EC:3.1.13; EC:3.1.15; EC:3.1.13.4	Acting on ester bonds; Acting on ester bonds; Poly(A)-specific ribonuclease
Co-culture vs M10-single-culture (control)	M10	128603	GO:0032991 protein-containing complex	-0.0354577	0.965962	Cellular Component	0.99	Endonuclease/exonuclease/phosphatase	KAF3066983.1Glucose-repressible alcohol dehydrogenase transcriptional effector	EC:3.1.13; EC:3.1.15; EC:3.1.13.4	Acting on ester bonds; Acting on ester bonds; Poly(A)-specific ribonuclease
Co-culture vs M10-single-culture (control)	M10	128603	GO:0110165 cellular anatomical entity	-0.0354577	0.965962	Cellular Component	0.99	Endonuclease/exonuclease/phosphatase	KAF3066983.1Glucose-repressible alcohol dehydrogenase transcriptional effector	EC:3.1.13; EC:3.1.15; EC:3.1.13.4	Acting on ester bonds; Acting on ester bonds; Poly(A)-specific ribonuclease
Co-culture vs M10-single-culture (control)	M10	128603	GO:0005515 protein binding	-0.0354577	0.965962	Molecular Function	0.99	Endonuclease/exonuclease/phosphatase	KAF3066983.1Glucose-repressible alcohol dehydrogenase transcriptional effector	EC:3.1.13; EC:3.1.15; EC:3.1.13.4	Acting on ester bonds; Acting on ester bonds; Poly(A)-specific ribonuclease
Co-culture vs M10-single-culture (control)	M10	128707	GO:0016740 transferase activity	-0.821177	0.304999	Molecular Function	0.99	hypothetical protein	RFU77971.1shikimate kinase
Co-culture vs M10-single-culture (control)	M10	128728	GO:0005739 mitochondrion	-1.08351	0.0686598	Cellular Component	0.99	Succinyl-CoA synthetase-like protein	OPB44920.1putative succinyl-CoA ligase [ADP-forming] subunit alpha, mitochondrial	EC:6.2.1.5; EC:6.2.1.4	Succinate--CoA ligase (ADP-forming); Succinate--CoA ligase (GDP-forming)
Co-culture vs M10-single-culture (control)	M10	128728	GO:0110165 cellular anatomical entity	-1.08351	0.0686598	Cellular Component	0.99	Succinyl-CoA synthetase-like protein	OPB44920.1putative succinyl-CoA ligase [ADP-forming] subunit alpha, mitochondrial	EC:6.2.1.5; EC:6.2.1.4	Succinate--CoA ligase (ADP-forming); Succinate--CoA ligase (GDP-forming)
Co-culture vs M10-single-culture (control)	M10	128728	GO:0006091 generation of precursor metabolites ...	-1.08351	0.0686598	Biological Process	0.99	Succinyl-CoA synthetase-like protein	OPB44920.1putative succinyl-CoA ligase [ADP-forming] subunit alpha, mitochondrial	EC:6.2.1.5; EC:6.2.1.4	Succinate--CoA ligase (ADP-forming); Succinate--CoA ligase (GDP-forming)
Co-culture vs M10-single-culture (control)	M10	128728	GO:0016874 ligase activity	-1.08351	0.0686598	Molecular Function	0.99	Succinyl-CoA synthetase-like protein	OPB44920.1putative succinyl-CoA ligase [ADP-forming] subunit alpha, mitochondrial	EC:6.2.1.5; EC:6.2.1.4	Succinate--CoA ligase (ADP-forming); Succinate--CoA ligase (GDP-forming)
Co-culture vs M10-single-culture (control)	M10	128728	GO:0032991 protein-containing complex	-1.08351	0.0686598	Cellular Component	0.99	Succinyl-CoA synthetase-like protein	OPB44920.1putative succinyl-CoA ligase [ADP-forming] subunit alpha, mitochondrial	EC:6.2.1.5; EC:6.2.1.4	Succinate--CoA ligase (ADP-forming); Succinate--CoA ligase (GDP-forming)
Co-culture vs M10-single-culture (control)	M10	128728	GO:0043226 organelle	-1.08351	0.0686598	Cellular Component	0.99	Succinyl-CoA synthetase-like protein	OPB44920.1putative succinyl-CoA ligase [ADP-forming] subunit alpha, mitochondrial	EC:6.2.1.5; EC:6.2.1.4	Succinate--CoA ligase (ADP-forming); Succinate--CoA ligase (GDP-forming)
Co-culture vs M10-single-culture (control)	M10	416839	GO:0005198 structural molecule activity	-0.860679	0.0193781	Molecular Function	5.5e-20	Actin family	ETR99993.1Actin/actin-like protein	EC:2.3.1.5; EC:2.3.1.48	Arylamine N-acetyltransferase; Histone acetyltransferase
Co-culture vs M10-single-culture (control)	M10	417042	GO:0005198 structural molecule activity	-1.61959	0.000410881	Molecular Function	5.5e-20	Ribosomal protein S14	KKP04019.140S ribosomal protein S29
Co-culture vs M10-single-culture (control)	M10	128861	GO:0016740 transferase activity	-0.583841	0.591189	Molecular Function	0.99	Protein of unknown function DUF89-domain containing protein	ETR99597.1DUF89 domain-containing protein
Co-culture vs M10-single-culture (control)	M10	128861	GO:0006807 nitrogen compound m.p.	-0.583841	0.591189	Biological Process	0.99	Protein of unknown function DUF89-domain containing protein	ETR99597.1DUF89 domain-containing protein
Co-culture vs M10-single-culture (control)	M10	128861	GO:0071704 organic substance m.p.	-0.583841	0.591189	Biological Process	0.99	Protein of unknown function DUF89-domain containing protein	ETR99597.1DUF89 domain-containing protein
Co-culture vs M10-single-culture (control)	M10	129141	GO:0006807 nitrogen compound m.p.	0.412385	0.741807	Biological Process	0.99	hypothetical protein	KAF3066692.1Ankyrin repeat and KH domain-containing protein mask
Co-culture vs M10-single-culture (control)	M10	129428	GO:0110165 cellular anatomical entity	0.433323	0.559008	Cellular Component	0.99	P-loop containing nucleoside triphosphate hydrolase protein	OPB44905.1ABC transporter ATP-binding protein ARB1	EC:3.6.1.3; EC:3.6.1.15	Adenosinetriphosphatase; Nucleoside-triphosphate phosphatase
Co-culture vs M10-single-culture (control)	M10	129428	GO:0044085 cellular component biogenesis	0.433323	0.559008	Biological Process	0.99	P-loop containing nucleoside triphosphate hydrolase protein	OPB44905.1ABC transporter ATP-binding protein ARB1	EC:3.6.1.3; EC:3.6.1.15	Adenosinetriphosphatase; Nucleoside-triphosphate phosphatase
Co-culture vs M10-single-culture (control)	M10	129428	GO:0043226 organelle	0.433323	0.559008	Cellular Component	0.99	P-loop containing nucleoside triphosphate hydrolase protein	OPB44905.1ABC transporter ATP-binding protein ARB1	EC:3.6.1.3; EC:3.6.1.15	Adenosinetriphosphatase; Nucleoside-triphosphate phosphatase
Co-culture vs M10-single-culture (control)	M10	129428	GO:0046907 intracellular transport	0.433323	0.559008	Biological Process	0.99	P-loop containing nucleoside triphosphate hydrolase protein	OPB44905.1ABC transporter ATP-binding protein ARB1	EC:3.6.1.3; EC:3.6.1.15	Adenosinetriphosphatase; Nucleoside-triphosphate phosphatase
Co-culture vs M10-single-culture (control)	M10	129428	GO:0051649 establishment of localization in cell	0.433323	0.559008	Biological Process	0.99	P-loop containing nucleoside triphosphate hydrolase protein	OPB44905.1ABC transporter ATP-binding protein ARB1	EC:3.6.1.3; EC:3.6.1.15	Adenosinetriphosphatase; Nucleoside-triphosphate phosphatase
Co-culture vs M10-single-culture (control)	M10	129428	GO:0042254 ribosome biogenesis	0.433323	0.559008	Biological Process	0.99	P-loop containing nucleoside triphosphate hydrolase protein	OPB44905.1ABC transporter ATP-binding protein ARB1	EC:3.6.1.3; EC:3.6.1.15	Adenosinetriphosphatase; Nucleoside-triphosphate phosphatase
Co-culture vs M10-single-culture (control)	M10	129428	GO:0051641 cellular localization	0.433323	0.559008	Biological Process	0.99	P-loop containing nucleoside triphosphate hydrolase protein	OPB44905.1ABC transporter ATP-binding protein ARB1	EC:3.6.1.3; EC:3.6.1.15	Adenosinetriphosphatase; Nucleoside-triphosphate phosphatase
Co-culture vs M10-single-culture (control)	M10	129428	GO:0071840 cellular component organization ...	0.433323	0.559008	Biological Process	0.99	P-loop containing nucleoside triphosphate hydrolase protein	OPB44905.1ABC transporter ATP-binding protein ARB1	EC:3.6.1.3; EC:3.6.1.15	Adenosinetriphosphatase; Nucleoside-triphosphate phosphatase
Co-culture vs M10-single-culture (control)	M10	129439	GO:0016746 transferase activity ...	-0.210492	0.895326	Molecular Function	0.99	Acyl-CoA N-acyltransferase	ETR99613.1acyl-CoA N-acyltransferase	EC:2.3.1.5	Arylamine N-acetyltransferase
Co-culture vs M10-single-culture (control)	M10	129439	GO:0016740 transferase activity	-0.210492	0.895326	Molecular Function	0.99	Acyl-CoA N-acyltransferase	ETR99613.1acyl-CoA N-acyltransferase	EC:2.3.1.5	Arylamine N-acetyltransferase
Co-culture vs M10-single-culture (control)	M10	129457	GO:0016740 transferase activity	0.373238	0.610532	Molecular Function	0.99	Retinoic acid induced 16-like protein-domain containing protein	RFU72027.1armadillo-like helical	EC:2.3.1.5	Arylamine N-acetyltransferase
Co-culture vs M10-single-culture (control)	M10	129457	GO:0016746 transferase activity ...	0.373238	0.610532	Molecular Function	0.99	Retinoic acid induced 16-like protein-domain containing protein	RFU72027.1armadillo-like helical	EC:2.3.1.5	Arylamine N-acetyltransferase
Co-culture vs M10-single-culture (control)	M10	129481	GO:0016740 transferase activity	0.879006	0.0784734	Molecular Function	0.99	glycosyltransferase family 32 protein	KAF3066759.1Initiation-specific alpha-1,6-mannosyltransferase	EC:2.4.1.232	Initiation-specific alpha-1,6-mannosyltransferase
Co-culture vs M10-single-culture (control)	M10	129481	GO:0043226 organelle	0.879006	0.0784734	Cellular Component	0.99	glycosyltransferase family 32 protein	KAF3066759.1Initiation-specific alpha-1,6-mannosyltransferase	EC:2.4.1.232	Initiation-specific alpha-1,6-mannosyltransferase
Co-culture vs M10-single-culture (control)	M10	129481	GO:0032991 protein-containing complex	0.879006	0.0784734	Cellular Component	0.99	glycosyltransferase family 32 protein	KAF3066759.1Initiation-specific alpha-1,6-mannosyltransferase	EC:2.4.1.232	Initiation-specific alpha-1,6-mannosyltransferase
Co-culture vs M10-single-culture (control)	M10	129481	GO:0110165 cellular anatomical entity	0.879006	0.0784734	Cellular Component	0.99	glycosyltransferase family 32 protein	KAF3066759.1Initiation-specific alpha-1,6-mannosyltransferase	EC:2.4.1.232	Initiation-specific alpha-1,6-mannosyltransferase
Co-culture vs M10-single-culture (control)	M10	129489	GO:0009058 biosynthetic process	1.41718	1	Biological Process	0.99	expressed protein	PKK43301.1hypothetical protein CI102_10792
Co-culture vs M10-single-culture (control)	M10	129504	GO:0016021 integral component of membrane	0.10428	0.966546	Cellular Component	0.99	glucose transporter	OPB44909.1MFS permease (glucose permease HXT1)
Co-culture vs M10-single-culture (control)	M10	129677	GO:0010467 gene expression	-0.852521	1	Biological Process	0.99	hypothetical protein	KKP00906.1aspartyl-tRNA synthetase
Co-culture vs M10-single-culture (control)	M10	129677	GO:0006082 organic acid m.p.	-0.852521	1	Biological Process	0.99	hypothetical protein	KKP00906.1aspartyl-tRNA synthetase
Co-culture vs M10-single-culture (control)	M10	129677	GO:0006412 translation	-0.852521	1	Biological Process	0.99	hypothetical protein	KKP00906.1aspartyl-tRNA synthetase
Co-culture vs M10-single-culture (control)	M10	129677	GO:0016874 ligase activity	-0.852521	1	Molecular Function	0.99	hypothetical protein	KKP00906.1aspartyl-tRNA synthetase
Co-culture vs M10-single-culture (control)	M10	129677	GO:0006807 nitrogen compound m.p.	-0.852521	1	Biological Process	0.99	hypothetical protein	KKP00906.1aspartyl-tRNA synthetase
Co-culture vs M10-single-culture (control)	M10	129677	GO:0071704 organic substance m.p.	-0.852521	1	Biological Process	0.99	hypothetical protein	KKP00906.1aspartyl-tRNA synthetase
Co-culture vs M10-single-culture (control)	M10	130100	GO:0016021 integral component of membrane	0.992867	0.583549	Cellular Component	0.99	hypothetical protein	KAF3074543.1FAD-dependent monooxygenase paxM
Co-culture vs M10-single-culture (control)	M10	130112	GO:0005515 protein binding	1.82125	1	Molecular Function	0.99	hypothetical protein	KKP01509.1hypothetical protein THAR02_06369
Co-culture vs M10-single-culture (control)	M10	130145	GO:0016740 transferase activity	-0.082164	0.970993	Molecular Function	0.99	hypothetical protein	ETR99659.1protein prenylyltransferase
Co-culture vs M10-single-culture (control)	M10	130219	GO:0016021 integral component of membrane	-0.40804	1	Cellular Component	0.99	hypothetical protein	KAF3074510.1hypothetical protein CFAM422_003566
Co-culture vs M10-single-culture (control)	M10	130311	GO:0065007 biological regulation	0.696757	0.0701037	Biological Process	0.99	ras small GTPase Rho1	OPB46208.1GTP-binding protein rhoA	EC:3.6.1.15	Nucleoside-triphosphate phosphatase
Co-culture vs M10-single-culture (control)	M10	130580	GO:0043226 organelle	-2.19711	1	Cellular Component	0.99	expressed protein	OTA03500.1Zn2Cys6 transcriptional regulator
Co-culture vs M10-single-culture (control)	M10	130580	GO:0140110 transcription regulator activity	-2.19711	1	Molecular Function	0.99	expressed protein	OTA03500.1Zn2Cys6 transcriptional regulator
Co-culture vs M10-single-culture (control)	M10	130580	GO:0110165 cellular anatomical entity	-2.19711	1	Cellular Component	0.99	expressed protein	OTA03500.1Zn2Cys6 transcriptional regulator
Co-culture vs M10-single-culture (control)	M10	130580	GO:0006807 nitrogen compound m.p.	-2.19711	1	Biological Process	0.99	expressed protein	OTA03500.1Zn2Cys6 transcriptional regulator
Co-culture vs M10-single-culture (control)	M10	423467	GO:0043232 intracellular non-memb.-bou. organelle	-1.05624	0.0157023	Cellular Component	1.3e-11	Ribosomal protein S26e	OPB36495.140S ribosomal protein S26E
Co-culture vs M10-single-culture (control)	M10	130779	GO:0016740 transferase activity	-1.69056	0.273177	Molecular Function	0.99	hypothetical protein	OPB46162.1Dihydrolipoamide acetyltransferase
Co-culture vs M10-single-culture (control)	M10	131433	GO:0043226 organelle	0.700216	0.507623	Cellular Component	0.99	hypothetical protein	OPB42978.1homeobox transcriptional regulator
Co-culture vs M10-single-culture (control)	M10	131433	GO:0006807 nitrogen compound m.p.	0.700216	0.507623	Biological Process	0.99	hypothetical protein	OPB42978.1homeobox transcriptional regulator
Co-culture vs M10-single-culture (control)	M10	131433	GO:0110165 cellular anatomical entity	0.700216	0.507623	Cellular Component	0.99	hypothetical protein	OPB42978.1homeobox transcriptional regulator
Co-culture vs M10-single-culture (control)	M10	131535	GO:0110165 cellular anatomical entity	0.744277	0.323341	Cellular Component	0.99	P-loop containing nucleoside triphosphate hydrolase protein	OPB42985.1peroxisome biosynthesis protein (PAS1/Peroxin-1)
Co-culture vs M10-single-culture (control)	M10	131535	GO:0046907 intracellular transport	0.744277	0.323341	Biological Process	0.99	P-loop containing nucleoside triphosphate hydrolase protein	OPB42985.1peroxisome biosynthesis protein (PAS1/Peroxin-1)
Co-culture vs M10-single-culture (control)	M10	131535	GO:0051649 establishment of localization in cell	0.744277	0.323341	Biological Process	0.99	P-loop containing nucleoside triphosphate hydrolase protein	OPB42985.1peroxisome biosynthesis protein (PAS1/Peroxin-1)
Co-culture vs M10-single-culture (control)	M10	131535	GO:0051641 cellular localization	0.744277	0.323341	Biological Process	0.99	P-loop containing nucleoside triphosphate hydrolase protein	OPB42985.1peroxisome biosynthesis protein (PAS1/Peroxin-1)
Co-culture vs M10-single-culture (control)	M10	131535	GO:0043226 organelle	0.744277	0.323341	Cellular Component	0.99	P-loop containing nucleoside triphosphate hydrolase protein	OPB42985.1peroxisome biosynthesis protein (PAS1/Peroxin-1)
Co-culture vs M10-single-culture (control)	M10	448287	GO:0006518 peptide m.p.	-2.34916	0.000143649	Biological Process	8.3e-26	ribosomal protein L24/26	ETR98946.160S ribosomal protein L126
Co-culture vs M10-single-culture (control)	M10	452094	GO:0006518 peptide m.p.	-3.84266	0.0483744	Biological Process	8.3e-26	Mitochondrial 39-S ribosomal protein L47 (MRP-L47)-domain containing protein	OPB38440.1ribosomal protein L29, Shows amino acid sequence similarity to mitochondrial ribosomal protein MRPL4
Co-culture vs M10-single-culture (control)	M10	131559	GO:0110165 cellular anatomical entity	-1.86597	0.295668	Cellular Component	0.99	Ribosomal biogenesis regulatory protein	KAF3075104.1Regulator of ribosome biosynthesis
Co-culture vs M10-single-culture (control)	M10	131559	GO:0044085 cellular component biogenesis	-1.86597	0.295668	Biological Process	0.99	Ribosomal biogenesis regulatory protein	KAF3075104.1Regulator of ribosome biosynthesis
Co-culture vs M10-single-culture (control)	M10	131559	GO:0043226 organelle	-1.86597	0.295668	Cellular Component	0.99	Ribosomal biogenesis regulatory protein	KAF3075104.1Regulator of ribosome biosynthesis
Co-culture vs M10-single-culture (control)	M10	131559	GO:0042254 ribosome biogenesis	-1.86597	0.295668	Biological Process	0.99	Ribosomal biogenesis regulatory protein	KAF3075104.1Regulator of ribosome biosynthesis
Co-culture vs M10-single-culture (control)	M10	131559	GO:0071840 cellular component organization ...	-1.86597	0.295668	Biological Process	0.99	Ribosomal biogenesis regulatory protein	KAF3075104.1Regulator of ribosome biosynthesis
Co-culture vs M10-single-culture (control)	M10	131604	GO:0016740 transferase activity	0.973305	0.0955381	Molecular Function	0.99	Terpenoid cyclases/protein prenyltransferase alpha-alpha toroid	KKP07538.1geranylgeranyl transferase type-2 subunit beta	EC:2.5.1.60	Protein geranylgeranyltransferase type II
Co-culture vs M10-single-culture (control)	M10	131604	GO:0032991 protein-containing complex	0.973305	0.0955381	Cellular Component	0.99	Terpenoid cyclases/protein prenyltransferase alpha-alpha toroid	KKP07538.1geranylgeranyl transferase type-2 subunit beta	EC:2.5.1.60	Protein geranylgeranyltransferase type II
Co-culture vs M10-single-culture (control)	M10	131604	GO:0071704 organic substance m.p.	0.973305	0.0955381	Biological Process	0.99	Terpenoid cyclases/protein prenyltransferase alpha-alpha toroid	KKP07538.1geranylgeranyl transferase type-2 subunit beta	EC:2.5.1.60	Protein geranylgeranyltransferase type II
Co-culture vs M10-single-culture (control)	M10	131604	GO:0110165 cellular anatomical entity	0.973305	0.0955381	Cellular Component	0.99	Terpenoid cyclases/protein prenyltransferase alpha-alpha toroid	KKP07538.1geranylgeranyl transferase type-2 subunit beta	EC:2.5.1.60	Protein geranylgeranyltransferase type II
Co-culture vs M10-single-culture (control)	M10	131604	GO:0006807 nitrogen compound m.p.	0.973305	0.0955381	Biological Process	0.99	Terpenoid cyclases/protein prenyltransferase alpha-alpha toroid	KKP07538.1geranylgeranyl transferase type-2 subunit beta	EC:2.5.1.60	Protein geranylgeranyltransferase type II
Co-culture vs M10-single-culture (control)	M10	131659	GO:0006807 nitrogen compound m.p.	0.0431377	0.980004	Biological Process	0.99	MutS domain V-domain containing protein	OPB42992.1MMR,inhibition of homeologous recombination
Co-culture vs M10-single-culture (control)	M10	131659	GO:0071704 organic substance m.p.	0.0431377	0.980004	Biological Process	0.99	MutS domain V-domain containing protein	OPB42992.1MMR,inhibition of homeologous recombination
Co-culture vs M10-single-culture (control)	M10	13182	GO:0016021 integral component of membrane	-0.362707	0.605585	Cellular Component	0.99	Cation efflux family-domain containing protein	OPB39928.1cation diffusion facilitator family transporter
Co-culture vs M10-single-culture (control)	M10	131892	GO:0005515 protein binding	1.03764	0.0542233	Molecular Function	0.99	hypothetical protein	OPB42997.1HMG box protein
Co-culture vs M10-single-culture (control)	M10	131892	GO:0110165 cellular anatomical entity	1.03764	0.0542233	Cellular Component	0.99	hypothetical protein	OPB42997.1HMG box protein
Co-culture vs M10-single-culture (control)	M10	131892	GO:0043226 organelle	1.03764	0.0542233	Cellular Component	0.99	hypothetical protein	OPB42997.1HMG box protein
Co-culture vs M10-single-culture (control)	M10	1319	GO:0016021 integral component of membrane	-0.777109	0.292253	Cellular Component	0.99	Protein of unknown function (DUF3808)-domain containing protein	RFU81957.1mitochondrial outer membrane iml-2
Co-culture vs M10-single-culture (control)	M10	132280	GO:0071704 organic substance m.p.	-0.0716492	0.922364	Biological Process	0.99	Protein kinase-like domain-containing protein	KAF3075206.1putative serine/threonine-protein kinase fhkC
Co-culture vs M10-single-culture (control)	M10	132280	GO:0032991 protein-containing complex	-0.0716492	0.922364	Cellular Component	0.99	Protein kinase-like domain-containing protein	KAF3075206.1putative serine/threonine-protein kinase fhkC
Co-culture vs M10-single-culture (control)	M10	132280	GO:0005840 ribosome	-0.0716492	0.922364	Cellular Component	0.99	Protein kinase-like domain-containing protein	KAF3075206.1putative serine/threonine-protein kinase fhkC
Co-culture vs M10-single-culture (control)	M10	132280	GO:0003723 RNA binding	-0.0716492	0.922364	Molecular Function	0.99	Protein kinase-like domain-containing protein	KAF3075206.1putative serine/threonine-protein kinase fhkC
Co-culture vs M10-single-culture (control)	M10	132280	GO:0110165 cellular anatomical entity	-0.0716492	0.922364	Cellular Component	0.99	Protein kinase-like domain-containing protein	KAF3075206.1putative serine/threonine-protein kinase fhkC
Co-culture vs M10-single-culture (control)	M10	132280	GO:0071840 cellular component organization ...	-0.0716492	0.922364	Biological Process	0.99	Protein kinase-like domain-containing protein	KAF3075206.1putative serine/threonine-protein kinase fhkC
Co-culture vs M10-single-culture (control)	M10	132280	GO:0005515 protein binding	-0.0716492	0.922364	Molecular Function	0.99	Protein kinase-like domain-containing protein	KAF3075206.1putative serine/threonine-protein kinase fhkC
Co-culture vs M10-single-culture (control)	M10	132280	GO:0043226 organelle	-0.0716492	0.922364	Cellular Component	0.99	Protein kinase-like domain-containing protein	KAF3075206.1putative serine/threonine-protein kinase fhkC
Co-culture vs M10-single-culture (control)	M10	132280	GO:0043228 non-memb.-bou. organelle	-0.0716492	0.922364	Cellular Component	0.99	Protein kinase-like domain-containing protein	KAF3075206.1putative serine/threonine-protein kinase fhkC
Co-culture vs M10-single-culture (control)	M10	132280	GO:0016740 transferase activity	-0.0716492	0.922364	Molecular Function	0.99	Protein kinase-like domain-containing protein	KAF3075206.1putative serine/threonine-protein kinase fhkC
Co-culture vs M10-single-culture (control)	M10	132280	GO:0044085 cellular component biogenesis	-0.0716492	0.922364	Biological Process	0.99	Protein kinase-like domain-containing protein	KAF3075206.1putative serine/threonine-protein kinase fhkC
Co-culture vs M10-single-culture (control)	M10	132280	GO:0006807 nitrogen compound m.p.	-0.0716492	0.922364	Biological Process	0.99	Protein kinase-like domain-containing protein	KAF3075206.1putative serine/threonine-protein kinase fhkC
Co-culture vs M10-single-culture (control)	M10	132456	GO:0016021 integral component of membrane	1.00009	0.171871	Cellular Component	0.99	hypothetical protein	EGR50474.1predicted protein
Co-culture vs M10-single-culture (control)	M10	424020	GO:0043232 intracellular non-memb.-bou. organelle	-1.21827	0.0127634	Cellular Component	1.3e-11	beta-tubulin 2	ABK27614.1beta-tubulin 2	EC:3.6.1.15	Nucleoside-triphosphate phosphatase
Co-culture vs M10-single-culture (control)	M10	424142	GO:0043232 intracellular non-memb.-bou. organelle	-1.4247	0.0164963	Cellular Component	1.3e-11	50S ribosomal protein L30e-like protein	OPB42341.1Ribosomal protein S12
Co-culture vs M10-single-culture (control)	M10	424393	GO:0043232 intracellular non-memb.-bou. organelle	-1.98012	7.37714e-05	Cellular Component	1.3e-11	Ribosomal protein L3-domain containing protein	OPB42471.160S ribosomal protein L3
Co-culture vs M10-single-culture (control)	M10	425136	GO:0043232 intracellular non-memb.-bou. organelle	-3.2507	6.13536e-05	Cellular Component	1.3e-11	Pescadillo N-terminus-domain containing protein	OTA05908.1ribosome biogenesis protein Pescadillo, putative
Co-culture vs M10-single-culture (control)	M10	425184	GO:0043232 intracellular non-memb.-bou. organelle	-1.27155	0.00446302	Cellular Component	1.3e-11	Ribosomal protein S17-domain containing protein	KKP02404.140S ribosomal protein S11
Co-culture vs M10-single-culture (control)	M10	425244	GO:0043232 intracellular non-memb.-bou. organelle	0.778252	0.0308119	Cellular Component	1.3e-11	hypothetical protein	KKO98368.1DNA-directed RNA polymerase II subunit RPB1	EC:2.7.7.6	DNA-directed RNA polymerase
Co-culture vs M10-single-culture (control)	M10	132708	GO:0005515 protein binding	0.7887	0.0968455	Molecular Function	0.99	hypothetical protein	KKP07570.1DnaJ domain-containing protein
Co-culture vs M10-single-culture (control)	M10	132708	GO:0006457 protein folding	0.7887	0.0968455	Biological Process	0.99	hypothetical protein	KKP07570.1DnaJ domain-containing protein
Co-culture vs M10-single-culture (control)	M10	132708	GO:0051082 unfolded protein binding	0.7887	0.0968455	Molecular Function	0.99	hypothetical protein	KKP07570.1DnaJ domain-containing protein
Co-culture vs M10-single-culture (control)	M10	132739	GO:0006807 nitrogen compound m.p.	-0.734208	0.328389	Biological Process	0.99	Ribosomal protein L10-domain containing protein	OPB43022.160S acidic ribosomal protein P0
Co-culture vs M10-single-culture (control)	M10	132739	GO:0042254 ribosome biogenesis	-0.734208	0.328389	Biological Process	0.99	Ribosomal protein L10-domain containing protein	OPB43022.160S acidic ribosomal protein P0
Co-culture vs M10-single-culture (control)	M10	132739	GO:0003735 structural constituent of ribosome	-0.734208	0.328389	Molecular Function	0.99	Ribosomal protein L10-domain containing protein	OPB43022.160S acidic ribosomal protein P0
Co-culture vs M10-single-culture (control)	M10	132739	GO:0043228 non-memb.-bou. organelle	-0.734208	0.328389	Cellular Component	0.99	Ribosomal protein L10-domain containing protein	OPB43022.160S acidic ribosomal protein P0
Co-culture vs M10-single-culture (control)	M10	132739	GO:0071840 cellular component organization ...	-0.734208	0.328389	Biological Process	0.99	Ribosomal protein L10-domain containing protein	OPB43022.160S acidic ribosomal protein P0
Co-culture vs M10-single-culture (control)	M10	132739	GO:0010467 gene expression	-0.734208	0.328389	Biological Process	0.99	Ribosomal protein L10-domain containing protein	OPB43022.160S acidic ribosomal protein P0
Co-culture vs M10-single-culture (control)	M10	132739	GO:0043226 organelle	-0.734208	0.328389	Cellular Component	0.99	Ribosomal protein L10-domain containing protein	OPB43022.160S acidic ribosomal protein P0
Co-culture vs M10-single-culture (control)	M10	132739	GO:0005840 ribosome	-0.734208	0.328389	Cellular Component	0.99	Ribosomal protein L10-domain containing protein	OPB43022.160S acidic ribosomal protein P0
Co-culture vs M10-single-culture (control)	M10	132739	GO:0006412 translation	-0.734208	0.328389	Biological Process	0.99	Ribosomal protein L10-domain containing protein	OPB43022.160S acidic ribosomal protein P0
Co-culture vs M10-single-culture (control)	M10	132739	GO:0110165 cellular anatomical entity	-0.734208	0.328389	Cellular Component	0.99	Ribosomal protein L10-domain containing protein	OPB43022.160S acidic ribosomal protein P0
Co-culture vs M10-single-culture (control)	M10	132739	GO:0032991 protein-containing complex	-0.734208	0.328389	Cellular Component	0.99	Ribosomal protein L10-domain containing protein	OPB43022.160S acidic ribosomal protein P0
Co-culture vs M10-single-culture (control)	M10	132739	GO:0005829 cytosol	-0.734208	0.328389	Cellular Component	0.99	Ribosomal protein L10-domain containing protein	OPB43022.160S acidic ribosomal protein P0
Co-culture vs M10-single-culture (control)	M10	132739	GO:0044085 cellular component biogenesis	-0.734208	0.328389	Biological Process	0.99	Ribosomal protein L10-domain containing protein	OPB43022.160S acidic ribosomal protein P0
Co-culture vs M10-single-culture (control)	M10	132739	GO:0003723 RNA binding	-0.734208	0.328389	Molecular Function	0.99	Ribosomal protein L10-domain containing protein	OPB43022.160S acidic ribosomal protein P0
Co-culture vs M10-single-culture (control)	M10	132739	GO:0019843 rRNA binding	-0.734208	0.328389	Molecular Function	0.99	Ribosomal protein L10-domain containing protein	OPB43022.160S acidic ribosomal protein P0
Co-culture vs M10-single-culture (control)	M10	132739	GO:0071704 organic substance m.p.	-0.734208	0.328389	Biological Process	0.99	Ribosomal protein L10-domain containing protein	OPB43022.160S acidic ribosomal protein P0
Co-culture vs M10-single-culture (control)	M10	132808	GO:0071704 organic substance m.p.	-1.15271	0.283617	Biological Process	0.99	hypothetical protein	RFU79125.1trna methyltransferase
Co-culture vs M10-single-culture (control)	M10	132808	GO:0043226 organelle	-1.15271	0.283617	Cellular Component	0.99	hypothetical protein	RFU79125.1trna methyltransferase
Co-culture vs M10-single-culture (control)	M10	132808	GO:0016740 transferase activity	-1.15271	0.283617	Molecular Function	0.99	hypothetical protein	RFU79125.1trna methyltransferase
Co-culture vs M10-single-culture (control)	M10	132808	GO:0006807 nitrogen compound m.p.	-1.15271	0.283617	Biological Process	0.99	hypothetical protein	RFU79125.1trna methyltransferase
Co-culture vs M10-single-culture (control)	M10	132808	GO:0110165 cellular anatomical entity	-1.15271	0.283617	Cellular Component	0.99	hypothetical protein	RFU79125.1trna methyltransferase
Co-culture vs M10-single-culture (control)	M10	132808	GO:0005515 protein binding	-1.15271	0.283617	Molecular Function	0.99	hypothetical protein	RFU79125.1trna methyltransferase
Co-culture vs M10-single-culture (control)	M10	452537	GO:0006518 peptide m.p.	-1.66024	0.00317706	Biological Process	8.3e-26	60S ribosomal protein L2	KAF3075865.154S ribosomal protein RML2
Co-culture vs M10-single-culture (control)	M10	456572	GO:0006518 peptide m.p.	-1.12917	0.0117142	Biological Process	8.3e-26	Ribosomal protein L38e	ETS02991.1ribosomal protein L38e
Co-culture vs M10-single-culture (control)	M10	426794	GO:0043232 intracellular non-memb.-bou. organelle	-1.77179	7.46266e-05	Cellular Component	1.3e-11	Ribosomal protein L24e-domain containing protein	KKO96858.160S ribosomal protein L24
Co-culture vs M10-single-culture (control)	M10	457895	GO:0006518 peptide m.p.	-1.16334	0.0258339	Biological Process	8.3e-26	Ribosomal L28e protein family-domain containing protein	KAF3076526.1putative 60S ribosomal protein L28e
Co-culture vs M10-single-culture (control)	M10	466919	GO:0006518 peptide m.p.	-1.8236	1.43097e-05	Biological Process	8.3e-26	Ribosomal L29e protein family-domain containing protein	OPB46566.160s ribosomal protein L29
Co-culture vs M10-single-culture (control)	M10	133219	GO:0006629 lipid m.p.	0.428923	0.490186	Biological Process	0.99	Acyl transferase/acyl hydrolase/lysophospholipase	OPB43038.1phospholipase of papatin-family	EC:3.1.1.1; EC:3.1.1.3	Carboxylesterase; Triacylglycerol lipase
Co-culture vs M10-single-culture (control)	M10	133219	GO:0043228 non-memb.-bou. organelle	0.428923	0.490186	Cellular Component	0.99	Acyl transferase/acyl hydrolase/lysophospholipase	OPB43038.1phospholipase of papatin-family	EC:3.1.1.1; EC:3.1.1.3	Carboxylesterase; Triacylglycerol lipase
Co-culture vs M10-single-culture (control)	M10	133219	GO:0043226 organelle	0.428923	0.490186	Cellular Component	0.99	Acyl transferase/acyl hydrolase/lysophospholipase	OPB43038.1phospholipase of papatin-family	EC:3.1.1.1; EC:3.1.1.3	Carboxylesterase; Triacylglycerol lipase
Co-culture vs M10-single-culture (control)	M10	133219	GO:0110165 cellular anatomical entity	0.428923	0.490186	Cellular Component	0.99	Acyl transferase/acyl hydrolase/lysophospholipase	OPB43038.1phospholipase of papatin-family	EC:3.1.1.1; EC:3.1.1.3	Carboxylesterase; Triacylglycerol lipase
Co-culture vs M10-single-culture (control)	M10	133219	GO:0071704 organic substance m.p.	0.428923	0.490186	Biological Process	0.99	Acyl transferase/acyl hydrolase/lysophospholipase	OPB43038.1phospholipase of papatin-family	EC:3.1.1.1; EC:3.1.1.3	Carboxylesterase; Triacylglycerol lipase
Co-culture vs M10-single-culture (control)	M10	133219	GO:0016021 integral component of membrane	0.428923	0.490186	Cellular Component	0.99	Acyl transferase/acyl hydrolase/lysophospholipase	OPB43038.1phospholipase of papatin-family	EC:3.1.1.1; EC:3.1.1.3	Carboxylesterase; Triacylglycerol lipase
Co-culture vs M10-single-culture (control)	M10	13322	GO:0016021 integral component of membrane	0.869893	0.286486	Cellular Component	0.99	Ubiquitin-conjugating enzyme/RWD-like protein	KAF3055380.1Ubiquitin-conjugating enzyme
Co-culture vs M10-single-culture (control)	M10	133308	GO:0005737 cytoplasm	-0.50822	0.542407	Cellular Component	0.99	carbohydrate esterase family 1 protein	KAF3074758.1S-formylglutathione hydrolase	EC:3.1.2.12; EC:3.1.1.1	S-formylglutathione hydrolase; Carboxylesterase
Co-culture vs M10-single-culture (control)	M10	133308	GO:0110165 cellular anatomical entity	-0.50822	0.542407	Cellular Component	0.99	carbohydrate esterase family 1 protein	KAF3074758.1S-formylglutathione hydrolase	EC:3.1.2.12; EC:3.1.1.1	S-formylglutathione hydrolase; Carboxylesterase
Co-culture vs M10-single-culture (control)	M10	417821	GO:0005198 structural molecule activity	-1.28559	0.00782669	Molecular Function	5.5e-20	60s Acidic ribosomal protein-domain containing protein	KAF3073721.160S acidic ribosomal protein P1
Co-culture vs M10-single-culture (control)	M10	426998	GO:0043232 intracellular non-memb.-bou. organelle	-1.0237	0.019167	Cellular Component	1.3e-11	transmembrane actin-binding-like protein	OPB38553.1sla2, adaptor protein that links actin to clathrin
Co-culture vs M10-single-culture (control)	M10	133705	GO:0071704 organic substance m.p.	-0.0536182	0.946322	Biological Process	0.99	Isopropylmalate dehydrogenase-like domain-containing protein	KKP05977.13-isopropylmalate dehydrogenase	EC:1.1.1.85	3-isopropylmalate dehydrogenase
Co-culture vs M10-single-culture (control)	M10	133705	GO:0006082 organic acid m.p.	-0.0536182	0.946322	Biological Process	0.99	Isopropylmalate dehydrogenase-like domain-containing protein	KKP05977.13-isopropylmalate dehydrogenase	EC:1.1.1.85	3-isopropylmalate dehydrogenase
Co-culture vs M10-single-culture (control)	M10	133705	GO:0006807 nitrogen compound m.p.	-0.0536182	0.946322	Biological Process	0.99	Isopropylmalate dehydrogenase-like domain-containing protein	KKP05977.13-isopropylmalate dehydrogenase	EC:1.1.1.85	3-isopropylmalate dehydrogenase
Co-culture vs M10-single-culture (control)	M10	13411	GO:0110165 cellular anatomical entity	-1.36843	0.196134	Cellular Component	0.99	Peptidase C1B%2C bleomycin hydrolase	KKO98383.1bleomycin hydrolase	EC:3.4.22	Acting on peptide bonds (peptidases)
Co-culture vs M10-single-culture (control)	M10	13411	GO:0005739 mitochondrion	-1.36843	0.196134	Cellular Component	0.99	Peptidase C1B%2C bleomycin hydrolase	KKO98383.1bleomycin hydrolase	EC:3.4.22	Acting on peptide bonds (peptidases)
Co-culture vs M10-single-culture (control)	M10	13411	GO:0043226 organelle	-1.36843	0.196134	Cellular Component	0.99	Peptidase C1B%2C bleomycin hydrolase	KKO98383.1bleomycin hydrolase	EC:3.4.22	Acting on peptide bonds (peptidases)
Co-culture vs M10-single-culture (control)	M10	428569	GO:0043232 intracellular non-memb.-bou. organelle	-1.54624	6.31474e-06	Cellular Component	1.3e-11	translation elongation factor 1a	PNP49384.1translation elongation factor 1 alpha	EC:3.6.1.15	Nucleoside-triphosphate phosphatase
Co-culture vs M10-single-culture (control)	M10	135380	GO:0016021 integral component of membrane	0.0889493	0.944353	Cellular Component	0.99	hypothetical protein	RFU73560.1gpi anchored serine-rich
Co-culture vs M10-single-culture (control)	M10	135623	GO:0005515 protein binding	-0.524228	0.550098	Molecular Function	0.99	BRO1-like domain-domain containing protein	OPB45804.1pH-response regulator protein palA/RIM20
Co-culture vs M10-single-culture (control)	M10	135819	GO:0016740 transferase activity	-2.13017	0.287925	Molecular Function	0.99	S-adenosyl-L-methionine-dependent methyltransferase	OPB45835.1SAM-dependent methylransferase
Co-culture vs M10-single-culture (control)	M10	135870	GO:0016021 integral component of membrane	1.8165	0.122106	Cellular Component	0.99	ABC-2 type transporter-domain containing protein	KKP02822.1brefeldin A resistance protein	EC:3.6.1.3; EC:3.6.1.15	Adenosinetriphosphatase; Nucleoside-triphosphate phosphatase
Co-culture vs M10-single-culture (control)	M10	135872	GO:0110165 cellular anatomical entity	1.6866	0.299902	Cellular Component	0.99	ERCC4 domain-domain containing protein	KAF3067644.1Crossover junction endonuclease eme1
Co-culture vs M10-single-culture (control)	M10	135872	GO:0032991 protein-containing complex	1.6866	0.299902	Cellular Component	0.99	ERCC4 domain-domain containing protein	KAF3067644.1Crossover junction endonuclease eme1
Co-culture vs M10-single-culture (control)	M10	135872	GO:0071704 organic substance m.p.	1.6866	0.299902	Biological Process	0.99	ERCC4 domain-domain containing protein	KAF3067644.1Crossover junction endonuclease eme1
Co-culture vs M10-single-culture (control)	M10	135872	GO:0043226 organelle	1.6866	0.299902	Cellular Component	0.99	ERCC4 domain-domain containing protein	KAF3067644.1Crossover junction endonuclease eme1
Co-culture vs M10-single-culture (control)	M10	135872	GO:0006807 nitrogen compound m.p.	1.6866	0.299902	Biological Process	0.99	ERCC4 domain-domain containing protein	KAF3067644.1Crossover junction endonuclease eme1
Co-culture vs M10-single-culture (control)	M10	135907	GO:0043228 non-memb.-bou. organelle	-0.86489	0.0594049	Cellular Component	0.99	hypothetical protein	OPB45843.1kinesin-like protein	EC:3.6.1.15	Nucleoside-triphosphate phosphatase
Co-culture vs M10-single-culture (control)	M10	135907	GO:0043226 organelle	-0.86489	0.0594049	Cellular Component	0.99	hypothetical protein	OPB45843.1kinesin-like protein	EC:3.6.1.15	Nucleoside-triphosphate phosphatase
Co-culture vs M10-single-culture (control)	M10	135907	GO:0005515 protein binding	-0.86489	0.0594049	Molecular Function	0.99	hypothetical protein	OPB45843.1kinesin-like protein	EC:3.6.1.15	Nucleoside-triphosphate phosphatase
Co-culture vs M10-single-culture (control)	M10	135907	GO:0110165 cellular anatomical entity	-0.86489	0.0594049	Cellular Component	0.99	hypothetical protein	OPB45843.1kinesin-like protein	EC:3.6.1.15	Nucleoside-triphosphate phosphatase
Co-culture vs M10-single-culture (control)	M10	135907	GO:0032991 protein-containing complex	-0.86489	0.0594049	Cellular Component	0.99	hypothetical protein	OPB45843.1kinesin-like protein	EC:3.6.1.15	Nucleoside-triphosphate phosphatase
Co-culture vs M10-single-culture (control)	M10	136023	GO:0140110 transcription regulator activity	-0.801905	0.52174	Molecular Function	0.99	hypothetical protein	OPB45852.1Zn2Cys6 transcription factor
Co-culture vs M10-single-culture (control)	M10	136023	GO:0006807 nitrogen compound m.p.	-0.801905	0.52174	Biological Process	0.99	hypothetical protein	OPB45852.1Zn2Cys6 transcription factor
Co-culture vs M10-single-culture (control)	M10	136023	GO:0043226 organelle	-0.801905	0.52174	Cellular Component	0.99	hypothetical protein	OPB45852.1Zn2Cys6 transcription factor
Co-culture vs M10-single-culture (control)	M10	136023	GO:0110165 cellular anatomical entity	-0.801905	0.52174	Cellular Component	0.99	hypothetical protein	OPB45852.1Zn2Cys6 transcription factor
Co-culture vs M10-single-culture (control)	M10	136284	GO:0016740 transferase activity	-1.41497	0.629752	Molecular Function	0.99	polyketide synthase	KAF3067794.1Conidial yellow pigment biosynthesis polyketide synthase
Co-culture vs M10-single-culture (control)	M10	136453	GO:0016740 transferase activity	-1.06873	0.617391	Molecular Function	0.99	Protein kinase-like domain-containing protein	KKP04661.1aminoglycoside phosphotransferase
Co-culture vs M10-single-culture (control)	M10	136563	GO:0005515 protein binding	-0.759881	0.549883	Molecular Function	0.99	hypothetical protein	RFU76297.1multiple ankyrin repeats single kh domain-containing
Co-culture vs M10-single-culture (control)	M10	466934	GO:0006518 peptide m.p.	-2.78122	2.74352e-10	Biological Process	8.3e-26	Ribosomal protein S19-domain containing protein	OPB39207.140S ribosomal protein S15
Co-culture vs M10-single-culture (control)	M10	468305	GO:0006518 peptide m.p.	-0.979564	0.035925	Biological Process	8.3e-26	tRNA synthetases class I (C) catalytic domain-domain containing protein	KKP06638.1cysteinyl-tRNA synthetase	EC:6.1.1.16	Cysteine--tRNA ligase
Co-culture vs M10-single-culture (control)	M10	468443	GO:0006518 peptide m.p.	-1.1837	0.00683801	Biological Process	8.3e-26	hypothetical protein	OPB36861.1CBS and PB1 domain protein
Co-culture vs M10-single-culture (control)	M10	471298	GO:0006518 peptide m.p.	-2.41518	6.21044e-09	Biological Process	8.3e-26	Ribosomal protein S17e	OPB45363.140S ribosomal protein S17
Co-culture vs M10-single-culture (control)	M10	471469	GO:0006518 peptide m.p.	-1.11926	0.0224722	Biological Process	8.3e-26	Ribosomal protein L21e-domain containing protein	KAF3068865.160S ribosomal protein L21-B
Co-culture vs M10-single-culture (control)	M10	418110	GO:0005198 structural molecule activity	-2.46432	8.69221e-10	Molecular Function	5.5e-20	50S ribosomal protein L30e-like protein	OPB44094.160S ribosomal protein L30
Co-culture vs M10-single-culture (control)	M10	478350	GO:0006518 peptide m.p.	-1.11558	0.02238	Biological Process	8.3e-26	tRNA synthetases class I (M)-domain containing protein	OPB43991.1methionyl-tRNA synthetase	EC:6.1.1.10	Methionine--tRNA ligase
Co-culture vs M10-single-culture (control)	M10	486398	GO:0006518 peptide m.p.	-0.883566	0.0375686	Biological Process	8.3e-26	hypothetical protein	KKP00583.1leucyl-tRNA synthetase, cytoplasmic	EC:6.1.1.4; EC:3.1.1.1	Leucine--tRNA ligase; Carboxylesterase
Co-culture vs M10-single-culture (control)	M10	492177	GO:0006518 peptide m.p.	-1.41285	0.00949347	Biological Process	8.3e-26	Ribosomal protein L13 domain-containing protein	OPB44829.160S ribosomal protein L16
Co-culture vs M10-single-culture (control)	M10	497790	GO:0006518 peptide m.p.	-1.55756	0.000323361	Biological Process	8.3e-26	60S ribosomal protein L9	KAF3077579.160S ribosomal protein L9-B
Co-culture vs M10-single-culture (control)	M10	428711	GO:0043232 intracellular non-memb.-bou. organelle	-1.68363	0.0313604	Cellular Component	1.3e-11	Ribosomal protein L11%2C N-terminal domain-domain containing protein	ETS03444.160S ribosomal protein L19
Co-culture vs M10-single-culture (control)	M10	136947	GO:0071704 organic substance m.p.	-0.174582	0.934772	Biological Process	0.99	glycoside hydrolase family 3 protein	XP_024771746.1glycoside hydrolase family 3 protein
Co-culture vs M10-single-culture (control)	M10	498070	GO:0006518 peptide m.p.	-1.39052	0.000822225	Biological Process	8.3e-26	hypothetical protein	KAF3072529.1Asparagine--tRNA ligase, cytoplasmic	EC:6.1.1.22	Asparagine--tRNA ligase
Co-culture vs M10-single-culture (control)	M10	51476	GO:0006518 peptide m.p.	1.83916	0.0140816	Biological Process	8.3e-26	Ribosomal protein L36-domain containing protein	OPB44292.1ribosomal protein L36
Co-culture vs M10-single-culture (control)	M10	515608	GO:0006518 peptide m.p.	-2.3015	8.19464e-10	Biological Process	8.3e-26	Ribosomal L27e protein family-domain containing protein	RFU82027.160s ribosomal l27-a
Co-culture vs M10-single-culture (control)	M10	516202	GO:0006518 peptide m.p.	-1.78293	0.0293218	Biological Process	8.3e-26	hypothetical protein	KKP01668.130S ribosomal protein S12
Co-culture vs M10-single-culture (control)	M10	523271	GO:0006518 peptide m.p.	-1.35248	0.0075586	Biological Process	8.3e-26	Ribosomal protein L1-like protein	OPB42214.160S ribosomal protein L10a
Co-culture vs M10-single-culture (control)	M10	67242	GO:0006518 peptide m.p.	-1.9655	0.000375482	Biological Process	8.3e-26	hypothetical protein	OPB38555.140S ribosomal protein S9
Co-culture vs M10-single-culture (control)	M10	71916	GO:0006518 peptide m.p.	-1.60458	0.000781798	Biological Process	8.3e-26	hypothetical protein	KAF3077431.1Translation machinery-associated protein 46
Co-culture vs M10-single-culture (control)	M10	84310	GO:0006518 peptide m.p.	-1.74164	0.00134095	Biological Process	8.3e-26	Ribosomal protein L34Ae	OPB40953.160S ribosomal protein L34-B
Co-culture vs M10-single-culture (control)	M10	150978	GO:0043043 peptide b.p.	1.49064	0.0364931	Biological Process	8.3e-26	hypothetical protein	EGR48480.1predicted protein
Co-culture vs M10-single-culture (control)	M10	156126	GO:0043043 peptide b.p.	-2.19317	2.40062e-06	Biological Process	8.3e-26	Translation protein SH3-like domain-containing protein	KAF3072021.160S ribosomal protein L2
Co-culture vs M10-single-culture (control)	M10	177077	GO:0043043 peptide b.p.	-1.31541	0.0120531	Biological Process	8.3e-26	Ribosomal protein S3	KAF3074018.140S ribosomal protein S3
Co-culture vs M10-single-culture (control)	M10	190634	GO:0043043 peptide b.p.	-1.50237	0.00225118	Biological Process	8.3e-26	ribosomal protein L32	ETS03791.160S ribosomal protein L32
Co-culture vs M10-single-culture (control)	M10	193732	GO:0043043 peptide b.p.	-1.61301	1.33555e-06	Biological Process	8.3e-26	Ribosomal protein S12/S23	ETS01644.1ribosomal protein S12/S23
Co-culture vs M10-single-culture (control)	M10	22039	GO:0043043 peptide b.p.	-1.16517	0.0468337	Biological Process	8.3e-26	hypothetical protein	KAF3069948.1putative 37S ribosomal protein S18
Co-culture vs M10-single-culture (control)	M10	241536	GO:0043043 peptide b.p.	-2.22492	5.26566e-05	Biological Process	8.3e-26	Ribosomal protein L5 domain-containing protein	OPB46748.160S ribosomal protein L11
Co-culture vs M10-single-culture (control)	M10	342157	GO:0043043 peptide b.p.	-1.638	0.00948959	Biological Process	8.3e-26	Ribosomal protein S11	OPB46691.140S ribosomal protein S14
Co-culture vs M10-single-culture (control)	M10	343399	GO:0043043 peptide b.p.	-1.31887	0.000575146	Biological Process	8.3e-26	ubiquitin/small ribosomal subunit protein 31 fusion protein	OPB36496.1Ubiquitin-40S ribosomal protein S27a
Co-culture vs M10-single-culture (control)	M10	348770	GO:0043043 peptide b.p.	-1.31989	0.0231376	Biological Process	8.3e-26	Ribosomal L18ae/LX protein domain-domain containing protein	KKP04873.160S ribosomal protein L20
Co-culture vs M10-single-culture (control)	M10	418113	GO:0005198 structural molecule activity	-1.48319	0.00636272	Molecular Function	5.5e-20	Ribosomal protein L10e/L16	OPB44095.160S ribosomal protein L10-A
Co-culture vs M10-single-culture (control)	M10	349284	GO:0043043 peptide b.p.	-1.87663	1.45367e-05	Biological Process	8.3e-26	Ribosomal protein S8e/ribosomal biogenesis NSA2	KAF3075531.140S ribosomal protein S8-B
Co-culture vs M10-single-culture (control)	M10	138317	GO:0006807 nitrogen compound m.p.	0	1	Biological Process	0.99	homogentisate 1%2C2-dioxygenase	KAF3062980.1Homogentisate 1,2-dioxygenase	EC:1.13.11; EC:1.13.11.5	Acting on single donors with incorporation of molecular oxygen (oxygenases). The oxygen incorporated need not be derived from O(2); Homogentisate 1,2-dioxygenase
Co-culture vs M10-single-culture (control)	M10	138317	GO:0006082 organic acid m.p.	0	1	Biological Process	0.99	homogentisate 1%2C2-dioxygenase	KAF3062980.1Homogentisate 1,2-dioxygenase	EC:1.13.11; EC:1.13.11.5	Acting on single donors with incorporation of molecular oxygen (oxygenases). The oxygen incorporated need not be derived from O(2); Homogentisate 1,2-dioxygenase
Co-culture vs M10-single-culture (control)	M10	138317	GO:0071704 organic substance m.p.	0	1	Biological Process	0.99	homogentisate 1%2C2-dioxygenase	KAF3062980.1Homogentisate 1,2-dioxygenase	EC:1.13.11; EC:1.13.11.5	Acting on single donors with incorporation of molecular oxygen (oxygenases). The oxygen incorporated need not be derived from O(2); Homogentisate 1,2-dioxygenase
Co-culture vs M10-single-culture (control)	M10	138325	GO:0006807 nitrogen compound m.p.	-1.3379	0.447514	Biological Process	0.99	expressed protein	EHK19714.1ankyrin repeat protein
Co-culture vs M10-single-culture (control)	M10	138325	GO:0140110 transcription regulator activity	-1.3379	0.447514	Molecular Function	0.99	expressed protein	EHK19714.1ankyrin repeat protein
Co-culture vs M10-single-culture (control)	M10	138325	GO:0032991 protein-containing complex	-1.3379	0.447514	Cellular Component	0.99	expressed protein	EHK19714.1ankyrin repeat protein
Co-culture vs M10-single-culture (control)	M10	138325	GO:0003700 DNA-binding transcription factor activity	-1.3379	0.447514	Molecular Function	0.99	expressed protein	EHK19714.1ankyrin repeat protein
Co-culture vs M10-single-culture (control)	M10	138325	GO:0005515 protein binding	-1.3379	0.447514	Molecular Function	0.99	expressed protein	EHK19714.1ankyrin repeat protein
Co-culture vs M10-single-culture (control)	M10	138368	GO:0016021 integral component of membrane	0.427954	1	Cellular Component	0.99	amino acid permease	OPB41017.1amino acid permease (GABA)
Co-culture vs M10-single-culture (control)	M10	356058	GO:0043043 peptide b.p.	2.83709	1.567e-11	Biological Process	8.3e-26	hypothetical protein	KAF3072442.1Aspartate--tRNA ligase, cytoplasmic	EC:6.1.1.12	Aspartate--tRNA ligase
Co-culture vs M10-single-culture (control)	M10	356215	GO:0043043 peptide b.p.	-2.03834	0.001495	Biological Process	8.3e-26	hypothetical protein	OPB43798.1aspartyl-tRNA synthetase, class Iib	EC:6.1.1.12	Aspartate--tRNA ligase
Co-culture vs M10-single-culture (control)	M10	357853	GO:0043043 peptide b.p.	-2.17566	1.97252e-07	Biological Process	8.3e-26	Ribosomal protein S9	OPB41098.140S ribosomal protein S16
Co-culture vs M10-single-culture (control)	M10	428975	GO:0043232 intracellular non-memb.-bou. organelle	-1.45397	0.00288634	Cellular Component	1.3e-11	40s ribosomal protein S6	OPB39285.140S ribosomal protein S6-B
Co-culture vs M10-single-culture (control)	M10	360447	GO:0043043 peptide b.p.	-1.46255	0.0015447	Biological Process	8.3e-26	DnaJ domain-containing protein	KKP02130.1DnaJ like subfamily C member 2
Co-culture vs M10-single-culture (control)	M10	398278	GO:0043043 peptide b.p.	-1.34395	0.0300712	Biological Process	8.3e-26	Ribosomal protein L10e/L16	OPB42461.1ribosomal protein L16
Co-culture vs M10-single-culture (control)	M10	412571	GO:0043043 peptide b.p.	-1.6591	0.0347008	Biological Process	8.3e-26	hypothetical protein	OPB43154.1ribosomal protein YmL32 precursor, Contains possible InterPro domain for ribosomal L32p protein
Co-culture vs M10-single-culture (control)	M10	417042	GO:0043043 peptide b.p.	-1.61959	0.000410881	Biological Process	8.3e-26	Ribosomal protein S14	KKP04019.140S ribosomal protein S29
Co-culture vs M10-single-culture (control)	M10	417821	GO:0043043 peptide b.p.	-1.28559	0.00782669	Biological Process	8.3e-26	60s Acidic ribosomal protein-domain containing protein	KAF3073721.160S acidic ribosomal protein P1
Co-culture vs M10-single-culture (control)	M10	418113	GO:0043043 peptide b.p.	-1.48319	0.00636272	Biological Process	8.3e-26	Ribosomal protein L10e/L16	OPB44095.160S ribosomal protein L10-A
Co-culture vs M10-single-culture (control)	M10	418505	GO:0043043 peptide b.p.	-1.39694	0.0111312	Biological Process	8.3e-26	tRNA synthetases class II %28D%2C K and N%29-domain containing protein	OPB44152.1aspartyl-tRNA synthase	EC:6.1.1.12	Aspartate--tRNA ligase
Co-culture vs M10-single-culture (control)	M10	418855	GO:0043043 peptide b.p.	-1.06026	0.0397435	Biological Process	8.3e-26	hypothetical protein	OTA04755.1ribosomal protein L34	EC:6.1.1.10; EC:2.3.1.5	Methionine--tRNA ligase; Arylamine N-acetyltransferase
Co-culture vs M10-single-culture (control)	M10	419723	GO:0043043 peptide b.p.	-1.54802	0.00160389	Biological Process	8.3e-26	Ribosomal protein L18e/L15P	OPB44566.160S ribosomal protein L27a
Co-culture vs M10-single-culture (control)	M10	420639	GO:0043043 peptide b.p.	-1.68912	0.00932359	Biological Process	8.3e-26	Ribosomal protein S7 domain-containing protein	OPB36384.1Ribosomal protein S7
Co-culture vs M10-single-culture (control)	M10	429612	GO:0043232 intracellular non-memb.-bou. organelle	-1.6868	0.000209666	Cellular Component	1.3e-11	Ribosomal protein S10 domain-containing protein	PTB77439.1ribosomal protein S1
Co-culture vs M10-single-culture (control)	M10	429755	GO:0043232 intracellular non-memb.-bou. organelle	-3.34929	0.0157665	Cellular Component	1.3e-11	SDA1-domain containing protein	KAF3067738.1Protein SDA1
Co-culture vs M10-single-culture (control)	M10	431396	GO:0043232 intracellular non-memb.-bou. organelle	-1.30947	0.0270787	Cellular Component	1.3e-11	hypothetical protein	OPB43002.1eukaryotic translation initiation factor 3 subunit M
Co-culture vs M10-single-culture (control)	M10	431474	GO:0043232 intracellular non-memb.-bou. organelle	3.22989	2.46545e-07	Cellular Component	1.3e-11	hypothetical protein	OPB43035.11-acyl-sn-gylcerol-3-phosphate acyltransferase (Lysophosphatidic acid acyltransferase)	EC:2.3.1.51	1-acylglycerol-3-phosphate O-acyltransferase
Co-culture vs M10-single-culture (control)	M10	432955	GO:0043232 intracellular non-memb.-bou. organelle	3.50251	2.6389e-07	Cellular Component	1.3e-11	Ribosomal protein L14b/L23e	OPB39118.1Ribosomal protein L14b
Co-culture vs M10-single-culture (control)	M10	434728	GO:0043232 intracellular non-memb.-bou. organelle	-1.68628	0.00184449	Cellular Component	1.3e-11	hypothetical protein	OPB38041.1ribosomal protein S4
Co-culture vs M10-single-culture (control)	M10	418855	GO:0005198 structural molecule activity	-1.06026	0.0397435	Molecular Function	5.5e-20	hypothetical protein	OTA04755.1ribosomal protein L34	EC:6.1.1.10; EC:2.3.1.5	Methionine--tRNA ligase; Arylamine N-acetyltransferase
Co-culture vs M10-single-culture (control)	M10	138620	GO:0043226 organelle	0.499938	0.260707	Cellular Component	0.99	Fungal specific transcription factor domain-domain containing protein	OPB41025.1C2H2 transcriptional regulator
Co-culture vs M10-single-culture (control)	M10	138620	GO:0006807 nitrogen compound m.p.	0.499938	0.260707	Biological Process	0.99	Fungal specific transcription factor domain-domain containing protein	OPB41025.1C2H2 transcriptional regulator
Co-culture vs M10-single-culture (control)	M10	138620	GO:0110165 cellular anatomical entity	0.499938	0.260707	Cellular Component	0.99	Fungal specific transcription factor domain-domain containing protein	OPB41025.1C2H2 transcriptional regulator
Co-culture vs M10-single-culture (control)	M10	138764	GO:0110165 cellular anatomical entity	1.97445	1	Cellular Component	0.99	beta-1%2C6-glucanase BG16.3	OPB41026.1Endo-1,6-beta-D-glucanase BGN16.3	EC:3.2.1.75; EC:3.2.1.21; EC:3.2.1.45	Glucan endo-1,6-beta-glucosidase; Beta-glucosidase; Glucosylceramidase
Co-culture vs M10-single-culture (control)	M10	138764	GO:0006629 lipid m.p.	1.97445	1	Biological Process	0.99	beta-1%2C6-glucanase BG16.3	OPB41026.1Endo-1,6-beta-D-glucanase BGN16.3	EC:3.2.1.75; EC:3.2.1.21; EC:3.2.1.45	Glucan endo-1,6-beta-glucosidase; Beta-glucosidase; Glucosylceramidase
Co-culture vs M10-single-culture (control)	M10	138764	GO:0071704 organic substance m.p.	1.97445	1	Biological Process	0.99	beta-1%2C6-glucanase BG16.3	OPB41026.1Endo-1,6-beta-D-glucanase BGN16.3	EC:3.2.1.75; EC:3.2.1.21; EC:3.2.1.45	Glucan endo-1,6-beta-glucosidase; Beta-glucosidase; Glucosylceramidase
Co-culture vs M10-single-culture (control)	M10	138843	GO:0016021 integral component of membrane	0.208478	0.856784	Cellular Component	0.99	hypothetical protein	EGR50353.1predicted protein
Co-culture vs M10-single-culture (control)	M10	139046	GO:0005515 protein binding	-1.7864	0.0667371	Molecular Function	0.99	Ankyrin repeat-containing domain protein	OPB41068.1ankyrin repeat protein
Co-culture vs M10-single-culture (control)	M10	139101	GO:0016021 integral component of membrane	0.927237	0.645141	Cellular Component	0.99	hypothetical protein	hypothetical protein LLEC1_00888
Co-culture vs M10-single-culture (control)	M10	139101	GO:0110165 cellular anatomical entity	0.927237	0.645141	Cellular Component	0.99	hypothetical protein	hypothetical protein LLEC1_00888
Co-culture vs M10-single-culture (control)	M10	139101	GO:0031224 intrinsic component of membrane	0.927237	0.645141	Cellular Component	0.99	hypothetical protein	hypothetical protein LLEC1_00888
Co-culture vs M10-single-culture (control)	M10	421507	GO:0043043 peptide b.p.	-1.22551	0.00540491	Biological Process	8.3e-26	hypothetical protein	KAF3077461.1Threonine--tRNA ligase, cytoplasmic	EC:6.1.1.3	Threonine--tRNA ligase
Co-culture vs M10-single-culture (control)	M10	422012	GO:0043043 peptide b.p.	-1.4044	0.0256922	Biological Process	8.3e-26	Ribosomal protein S19e	PON23778.140S ribosomal protein S19
Co-culture vs M10-single-culture (control)	M10	423118	GO:0043043 peptide b.p.	-2.17846	2.06508e-05	Biological Process	8.3e-26	Ribosomal protein L13e-domain containing protein	KAF3068129.160S ribosomal protein L13
Co-culture vs M10-single-culture (control)	M10	423467	GO:0043043 peptide b.p.	-1.05624	0.0157023	Biological Process	8.3e-26	Ribosomal protein S26e	OPB36495.140S ribosomal protein S26E
Co-culture vs M10-single-culture (control)	M10	434908	GO:0043232 intracellular non-memb.-bou. organelle	-2.07646	3.51535e-05	Cellular Component	1.3e-11	Major facilitator superfamily domain-containing protein	KAF3073528.1Peptide chain release factor 1
Co-culture vs M10-single-culture (control)	M10	424142	GO:0043043 peptide b.p.	-1.4247	0.0164963	Biological Process	8.3e-26	50S ribosomal protein L30e-like protein	OPB42341.1Ribosomal protein S12
Co-culture vs M10-single-culture (control)	M10	424393	GO:0043043 peptide b.p.	-1.98012	7.37714e-05	Biological Process	8.3e-26	Ribosomal protein L3-domain containing protein	OPB42471.160S ribosomal protein L3
Co-culture vs M10-single-culture (control)	M10	425038	GO:0043043 peptide b.p.	-1.25752	0.0297126	Biological Process	8.3e-26	tRNA synthetases class II core domain (F)-domain containing protein	KAF3065657.1Phenylalanine--tRNA ligase alpha subunit	EC:6.1.1.20; EC:3.1.1.1	Phenylalanine--tRNA ligase; Carboxylesterase
Co-culture vs M10-single-culture (control)	M10	425184	GO:0043043 peptide b.p.	-1.27155	0.00446302	Biological Process	8.3e-26	Ribosomal protein S17-domain containing protein	KKP02404.140S ribosomal protein S11
Co-culture vs M10-single-culture (control)	M10	425398	GO:0043043 peptide b.p.	-1.3648	0.00554895	Biological Process	8.3e-26	hypothetical protein	KKP05015.1lysyl-tRNA synthetase, class II	EC:6.1.1.6	Lysine--tRNA ligase
Co-culture vs M10-single-culture (control)	M10	427601	GO:0043043 peptide b.p.	-1.36119	0.000822225	Biological Process	8.3e-26	tRNA synthetases class I %28I%2C L%2C M and V%29-domain containing protein	OPB43508.1Isoleucine tRNA synthase	EC:6.1.1.5; EC:3.1.1.1	Isoleucine--tRNA ligase; Carboxylesterase
Co-culture vs M10-single-culture (control)	M10	428711	GO:0043043 peptide b.p.	-1.68363	0.0313604	Biological Process	8.3e-26	Ribosomal protein L11%2C N-terminal domain-domain containing protein	ETS03444.160S ribosomal protein L19
Co-culture vs M10-single-culture (control)	M10	428975	GO:0043043 peptide b.p.	-1.45397	0.00288634	Biological Process	8.3e-26	40s ribosomal protein S6	OPB39285.140S ribosomal protein S6-B
Co-culture vs M10-single-culture (control)	M10	429612	GO:0043043 peptide b.p.	-1.6868	0.000209666	Biological Process	8.3e-26	Ribosomal protein S10 domain-containing protein	PTB77439.1ribosomal protein S1
Co-culture vs M10-single-culture (control)	M10	419723	GO:0005198 structural molecule activity	-1.54802	0.00160389	Molecular Function	5.5e-20	Ribosomal protein L18e/L15P	OPB44566.160S ribosomal protein L27a
Co-culture vs M10-single-culture (control)	M10	139360	GO:0065007 biological regulation	-0.0565815	0.952122	Biological Process	0.99	hypothetical protein	OPB41078.1regulator of MAPKKK STE50
Co-culture vs M10-single-culture (control)	M10	139360	GO:0005515 protein binding	-0.0565815	0.952122	Molecular Function	0.99	hypothetical protein	OPB41078.1regulator of MAPKKK STE50
Co-culture vs M10-single-culture (control)	M10	139360	GO:0016740 transferase activity	-0.0565815	0.952122	Molecular Function	0.99	hypothetical protein	OPB41078.1regulator of MAPKKK STE50
Co-culture vs M10-single-culture (control)	M10	139551	GO:0016874 ligase activity	-0.00551674	0.994294	Molecular Function	0.99	hypothetical protein	KAF3063061.1Malonamoyl-CoA synthetase vrtB	EC:6.2.1.16	Acetoacetate--CoA ligase
Co-culture vs M10-single-culture (control)	M10	139551	GO:0071704 organic substance m.p.	-0.00551674	0.994294	Biological Process	0.99	hypothetical protein	KAF3063061.1Malonamoyl-CoA synthetase vrtB	EC:6.2.1.16	Acetoacetate--CoA ligase
Co-culture vs M10-single-culture (control)	M10	139551	GO:0006629 lipid m.p.	-0.00551674	0.994294	Biological Process	0.99	hypothetical protein	KAF3063061.1Malonamoyl-CoA synthetase vrtB	EC:6.2.1.16	Acetoacetate--CoA ligase
Co-culture vs M10-single-culture (control)	M10	139580	GO:0005515 protein binding	0.177014	0.842473	Molecular Function	0.99	heterotrimeric G protein%2C beta subunit	RFU81539.1guanine nucleotide-binding subunit beta
Co-culture vs M10-single-culture (control)	M10	139580	GO:0065007 biological regulation	0.177014	0.842473	Biological Process	0.99	heterotrimeric G protein%2C beta subunit	RFU81539.1guanine nucleotide-binding subunit beta
Co-culture vs M10-single-culture (control)	M10	139733	GO:0046907 intracellular transport	0.0599844	0.937384	Biological Process	0.99	hypothetical protein	RFU72621.11 domain-containing
Co-culture vs M10-single-culture (control)	M10	430989	GO:0043043 peptide b.p.	-2.27392	0.00765233	Biological Process	8.3e-26	tRNA synthetases class I %28I%2C L%2C M and V%29-domain containing protein	OPB44972.1valyl-tRNA synthetase	EC:6.1.1.9; EC:3.1.1.1	Valine--tRNA ligase; Carboxylesterase
Co-culture vs M10-single-culture (control)	M10	437104	GO:0043232 intracellular non-memb.-bou. organelle	-2.62378	3.11727e-09	Cellular Component	1.3e-11	60S ribosomal protein L23	OPB37798.160S ribosomal protein L23-B
Co-culture vs M10-single-culture (control)	M10	437326	GO:0043232 intracellular non-memb.-bou. organelle	-2.02122	2.56657e-06	Cellular Component	1.3e-11	Ribosomal protein L22/L17	KKP00053.160S ribosomal protein L17
Co-culture vs M10-single-culture (control)	M10	432955	GO:0043043 peptide b.p.	3.50251	2.6389e-07	Biological Process	8.3e-26	Ribosomal protein L14b/L23e	OPB39118.1Ribosomal protein L14b
Co-culture vs M10-single-culture (control)	M10	434728	GO:0043043 peptide b.p.	-1.68628	0.00184449	Biological Process	8.3e-26	hypothetical protein	OPB38041.1ribosomal protein S4
Co-culture vs M10-single-culture (control)	M10	437882	GO:0043232 intracellular non-memb.-bou. organelle	-2.47303	0.00685729	Cellular Component	1.3e-11	Nnf1-domain containing protein	XP_024749697.1Nnf1-domain-containing protein
Co-culture vs M10-single-culture (control)	M10	436360	GO:0043043 peptide b.p.	-1.29847	0.00683801	Biological Process	8.3e-26	hypothetical protein	KAF3075353.1Arginine--tRNA ligase, cytoplasmic	EC:6.1.1.19	Arginine--tRNA ligase
Co-culture vs M10-single-culture (control)	M10	421889	GO:0005198 structural molecule activity	-1.97395	4.14652e-05	Molecular Function	5.5e-20	Ribosomal protein L30%2C ferredoxin-like fold domain-containing protein	OPB46692.160S ribosomal protein L7
Co-culture vs M10-single-culture (control)	M10	437104	GO:0043043 peptide b.p.	-2.62378	3.11727e-09	Biological Process	8.3e-26	60S ribosomal protein L23	OPB37798.160S ribosomal protein L23-B
Co-culture vs M10-single-culture (control)	M10	438391	GO:0043232 intracellular non-memb.-bou. organelle	-2.31332	0.0445528	Cellular Component	1.3e-11	Mitochondrial ribosomal protein L31-domain containing protein	OPB41555.1mitochondrial ribosomal protein MRPL31
Co-culture vs M10-single-culture (control)	M10	437326	GO:0043043 peptide b.p.	-2.02122	2.56657e-06	Biological Process	8.3e-26	Ribosomal protein L22/L17	KKP00053.160S ribosomal protein L17
Co-culture vs M10-single-culture (control)	M10	422012	GO:0005198 structural molecule activity	-1.4044	0.0256922	Molecular Function	5.5e-20	Ribosomal protein S19e	PON23778.140S ribosomal protein S19
Co-culture vs M10-single-culture (control)	M10	139882	GO:0031224 intrinsic component of membrane	-2.18265	1	Cellular Component	0.99	expressed protein	XP_024757856.1hypothetical protein M441DRAFT_248034
Co-culture vs M10-single-culture (control)	M10	139882	GO:0110165 cellular anatomical entity	-2.18265	1	Cellular Component	0.99	expressed protein	XP_024757856.1hypothetical protein M441DRAFT_248034
Co-culture vs M10-single-culture (control)	M10	139882	GO:0016021 integral component of membrane	-2.18265	1	Cellular Component	0.99	expressed protein	XP_024757856.1hypothetical protein M441DRAFT_248034
Co-culture vs M10-single-culture (control)	M10	139944	GO:0032991 protein-containing complex	-0.991883	0.126527	Cellular Component	0.99	Protein phosphatase 2C (PP2C)-like domain-containing protein	OPB41090.1Protein phosphatase 2C type Ptc1	EC:3.1.3.16	Protein-serine/threonine phosphatase
Co-culture vs M10-single-culture (control)	M10	139944	GO:0071704 organic substance m.p.	-0.991883	0.126527	Biological Process	0.99	Protein phosphatase 2C (PP2C)-like domain-containing protein	OPB41090.1Protein phosphatase 2C type Ptc1	EC:3.1.3.16	Protein-serine/threonine phosphatase
Co-culture vs M10-single-culture (control)	M10	139944	GO:0006807 nitrogen compound m.p.	-0.991883	0.126527	Biological Process	0.99	Protein phosphatase 2C (PP2C)-like domain-containing protein	OPB41090.1Protein phosphatase 2C type Ptc1	EC:3.1.3.16	Protein-serine/threonine phosphatase
Co-culture vs M10-single-culture (control)	M10	140058	GO:0110165 cellular anatomical entity	-0.122033	0.899271	Cellular Component	0.99	Mitochondrial outer membrane translocase complex%2C subunit Tom22	KKO97586.1mitochondrial import receptor subunit tom-22
Co-culture vs M10-single-culture (control)	M10	140058	GO:0043226 organelle	-0.122033	0.899271	Cellular Component	0.99	Mitochondrial outer membrane translocase complex%2C subunit Tom22	KKO97586.1mitochondrial import receptor subunit tom-22
Co-culture vs M10-single-culture (control)	M10	140058	GO:0005739 mitochondrion	-0.122033	0.899271	Cellular Component	0.99	Mitochondrial outer membrane translocase complex%2C subunit Tom22	KKO97586.1mitochondrial import receptor subunit tom-22
Co-culture vs M10-single-culture (control)	M10	140519	GO:0006091 generation of precursor metabolites ...	1.22866	0.179822	Biological Process	0.99	Thioredoxin-like fold	KAF3077385.1Monothiol glutaredoxin-7
Co-culture vs M10-single-culture (control)	M10	140519	GO:0042592 homeostatic process	1.22866	0.179822	Biological Process	0.99	Thioredoxin-like fold	KAF3077385.1Monothiol glutaredoxin-7
Co-culture vs M10-single-culture (control)	M10	140519	GO:0065008 regulation of biological quality	1.22866	0.179822	Biological Process	0.99	Thioredoxin-like fold	KAF3077385.1Monothiol glutaredoxin-7
Co-culture vs M10-single-culture (control)	M10	140519	GO:0065007 biological regulation	1.22866	0.179822	Biological Process	0.99	Thioredoxin-like fold	KAF3077385.1Monothiol glutaredoxin-7
Co-culture vs M10-single-culture (control)	M10	140535	GO:0005515 protein binding	0.597534	0.553305	Molecular Function	0.99	hypothetical protein	KAF3077337.1SET domain and MYND-type zinc finger protein 6
Co-culture vs M10-single-culture (control)	M10	140720	GO:0071840 cellular component organization ...	0.297245	0.65042	Biological Process	0.99	hypothetical protein	KAF3077478.1Phosphatidylinositol 4-kinase stt4	EC:2.7.1.67	1-phosphatidylinositol 4-kinase
Co-culture vs M10-single-culture (control)	M10	140720	GO:0006629 lipid m.p.	0.297245	0.65042	Biological Process	0.99	hypothetical protein	KAF3077478.1Phosphatidylinositol 4-kinase stt4	EC:2.7.1.67	1-phosphatidylinositol 4-kinase
Co-culture vs M10-single-culture (control)	M10	140720	GO:0016740 transferase activity	0.297245	0.65042	Molecular Function	0.99	hypothetical protein	KAF3077478.1Phosphatidylinositol 4-kinase stt4	EC:2.7.1.67	1-phosphatidylinositol 4-kinase
Co-culture vs M10-single-culture (control)	M10	140720	GO:0065007 biological regulation	0.297245	0.65042	Biological Process	0.99	hypothetical protein	KAF3077478.1Phosphatidylinositol 4-kinase stt4	EC:2.7.1.67	1-phosphatidylinositol 4-kinase
Co-culture vs M10-single-culture (control)	M10	140720	GO:0071704 organic substance m.p.	0.297245	0.65042	Biological Process	0.99	hypothetical protein	KAF3077478.1Phosphatidylinositol 4-kinase stt4	EC:2.7.1.67	1-phosphatidylinositol 4-kinase
Co-culture vs M10-single-culture (control)	M10	140720	GO:0110165 cellular anatomical entity	0.297245	0.65042	Cellular Component	0.99	hypothetical protein	KAF3077478.1Phosphatidylinositol 4-kinase stt4	EC:2.7.1.67	1-phosphatidylinositol 4-kinase
Co-culture vs M10-single-culture (control)	M10	14131	GO:0016740 transferase activity	-2.75882	0.0745363	Molecular Function	0.99	S-adenosyl-L-methionine-dependent methyltransferase	KAF3072902.1O-methyltransferase gsfB	EC:2.1.1.136	Chlorophenol O-methyltransferase
Co-culture vs M10-single-culture (control)	M10	141666	GO:0110165 cellular anatomical entity	0.00249092	0.998161	Cellular Component	0.99	Vacuolar protein sorting-associated protein 26-domain containing protein	KAF3077091.1Vacuolar protein sorting-associated protein 26B
Co-culture vs M10-single-culture (control)	M10	141666	GO:0032991 protein-containing complex	0.00249092	0.998161	Cellular Component	0.99	Vacuolar protein sorting-associated protein 26-domain containing protein	KAF3077091.1Vacuolar protein sorting-associated protein 26B
Co-culture vs M10-single-culture (control)	M10	141666	GO:0043226 organelle	0.00249092	0.998161	Cellular Component	0.99	Vacuolar protein sorting-associated protein 26-domain containing protein	KAF3077091.1Vacuolar protein sorting-associated protein 26B
Co-culture vs M10-single-culture (control)	M10	141666	GO:0005829 cytosol	0.00249092	0.998161	Cellular Component	0.99	Vacuolar protein sorting-associated protein 26-domain containing protein	KAF3077091.1Vacuolar protein sorting-associated protein 26B
Co-culture vs M10-single-culture (control)	M10	141776	GO:0005739 mitochondrion	-0.868505	0.103423	Cellular Component	0.99	hypothetical protein	KAF3077042.1putative aminomethyltransferase	EC:2.1.2.10; EC:1.4.4.2	Aminomethyltransferase; Glycine dehydrogenase (aminomethyl-transferring)
Co-culture vs M10-single-culture (control)	M10	141776	GO:0006807 nitrogen compound m.p.	-0.868505	0.103423	Biological Process	0.99	hypothetical protein	KAF3077042.1putative aminomethyltransferase	EC:2.1.2.10; EC:1.4.4.2	Aminomethyltransferase; Glycine dehydrogenase (aminomethyl-transferring)
Co-culture vs M10-single-culture (control)	M10	141776	GO:0006082 organic acid m.p.	-0.868505	0.103423	Biological Process	0.99	hypothetical protein	KAF3077042.1putative aminomethyltransferase	EC:2.1.2.10; EC:1.4.4.2	Aminomethyltransferase; Glycine dehydrogenase (aminomethyl-transferring)
Co-culture vs M10-single-culture (control)	M10	141776	GO:0016740 transferase activity	-0.868505	0.103423	Molecular Function	0.99	hypothetical protein	KAF3077042.1putative aminomethyltransferase	EC:2.1.2.10; EC:1.4.4.2	Aminomethyltransferase; Glycine dehydrogenase (aminomethyl-transferring)
Co-culture vs M10-single-culture (control)	M10	141776	GO:0005515 protein binding	-0.868505	0.103423	Molecular Function	0.99	hypothetical protein	KAF3077042.1putative aminomethyltransferase	EC:2.1.2.10; EC:1.4.4.2	Aminomethyltransferase; Glycine dehydrogenase (aminomethyl-transferring)
Co-culture vs M10-single-culture (control)	M10	141776	GO:0043226 organelle	-0.868505	0.103423	Cellular Component	0.99	hypothetical protein	KAF3077042.1putative aminomethyltransferase	EC:2.1.2.10; EC:1.4.4.2	Aminomethyltransferase; Glycine dehydrogenase (aminomethyl-transferring)
Co-culture vs M10-single-culture (control)	M10	141776	GO:0110165 cellular anatomical entity	-0.868505	0.103423	Cellular Component	0.99	hypothetical protein	KAF3077042.1putative aminomethyltransferase	EC:2.1.2.10; EC:1.4.4.2	Aminomethyltransferase; Glycine dehydrogenase (aminomethyl-transferring)
Co-culture vs M10-single-culture (control)	M10	141776	GO:0071704 organic substance m.p.	-0.868505	0.103423	Biological Process	0.99	hypothetical protein	KAF3077042.1putative aminomethyltransferase	EC:2.1.2.10; EC:1.4.4.2	Aminomethyltransferase; Glycine dehydrogenase (aminomethyl-transferring)
Co-culture vs M10-single-culture (control)	M10	141847	GO:0016021 integral component of membrane	-0.473594	0.860811	Cellular Component	0.99	hypothetical protein	KAF3077399.1Salicylate hydroxylase
Co-culture vs M10-single-culture (control)	M10	141855	GO:0016021 integral component of membrane	-1.51596	0.0622333	Cellular Component	0.99	Major facilitator superfamily domain-containing protein	OPB43691.1MSF transporter
Co-culture vs M10-single-culture (control)	M10	141993	GO:0006807 nitrogen compound m.p.	-0.760374	0.613245	Biological Process	0.99	hypothetical protein	OPB43674.1flavonol synthase/flavanone 3-hydroxylase
Co-culture vs M10-single-culture (control)	M10	141993	GO:0043226 organelle	-0.760374	0.613245	Cellular Component	0.99	hypothetical protein	OPB43674.1flavonol synthase/flavanone 3-hydroxylase
Co-culture vs M10-single-culture (control)	M10	141993	GO:0016491 oxidoreductase activity	-0.760374	0.613245	Molecular Function	0.99	hypothetical protein	OPB43674.1flavonol synthase/flavanone 3-hydroxylase
Co-culture vs M10-single-culture (control)	M10	141993	GO:0110165 cellular anatomical entity	-0.760374	0.613245	Cellular Component	0.99	hypothetical protein	OPB43674.1flavonol synthase/flavanone 3-hydroxylase
Co-culture vs M10-single-culture (control)	M10	141993	GO:0140110 transcription regulator activity	-0.760374	0.613245	Molecular Function	0.99	hypothetical protein	OPB43674.1flavonol synthase/flavanone 3-hydroxylase
Co-culture vs M10-single-culture (control)	M10	142204	GO:0071704 organic substance m.p.	-0.599072	0.538779	Biological Process	0.99	Protein kinase-like domain-containing protein	KKP01213.1TTK protein kinase	EC:2.7.12.1	Dual-specificity kinase
Co-culture vs M10-single-culture (control)	M10	142204	GO:0006807 nitrogen compound m.p.	-0.599072	0.538779	Biological Process	0.99	Protein kinase-like domain-containing protein	KKP01213.1TTK protein kinase	EC:2.7.12.1	Dual-specificity kinase
Co-culture vs M10-single-culture (control)	M10	142204	GO:0016740 transferase activity	-0.599072	0.538779	Molecular Function	0.99	Protein kinase-like domain-containing protein	KKP01213.1TTK protein kinase	EC:2.7.12.1	Dual-specificity kinase
Co-culture vs M10-single-culture (control)	M10	438391	GO:0043043 peptide b.p.	-2.31332	0.0445528	Biological Process	8.3e-26	Mitochondrial ribosomal protein L31-domain containing protein	OPB41555.1mitochondrial ribosomal protein MRPL31
Co-culture vs M10-single-culture (control)	M10	438839	GO:0043043 peptide b.p.	-1.28149	0.00696594	Biological Process	8.3e-26	tRNA synthetases class I %28I%2C L%2C M and V%29-domain containing protein	KKP00808.1valyl-tRNA synthetase	EC:6.1.1.9; EC:3.1.1.1	Valine--tRNA ligase; Carboxylesterase
Co-culture vs M10-single-culture (control)	M10	439596	GO:0043043 peptide b.p.	1.47002	0.0214611	Biological Process	8.3e-26	hypothetical protein	OPB43148.1Ribosomal protein L30
Co-culture vs M10-single-culture (control)	M10	439999	GO:0043043 peptide b.p.	2.07888	0.00885714	Biological Process	8.3e-26	hypothetical protein	KAF3071355.1Extracellular serine-rich protein
Co-culture vs M10-single-culture (control)	M10	440304	GO:0043043 peptide b.p.	-1.89265	0.00229897	Biological Process	8.3e-26	Ribosomal protein L23/L15e core domain-containing protein	KKP00416.1ribosomal protein L23
Co-culture vs M10-single-culture (control)	M10	440522	GO:0043043 peptide b.p.	1.15242	0.0370448	Biological Process	8.3e-26	hypothetical protein	ETS02126.1phenylalanyl-tRNA synthetase	EC:6.1.1.20	Phenylalanine--tRNA ligase
Co-culture vs M10-single-culture (control)	M10	440770	GO:0043043 peptide b.p.	-1.40855	0.00241098	Biological Process	8.3e-26	Ribosomal family S4e-domain containing protein	OPB38519.140S ribosomal protein S4
Co-culture vs M10-single-culture (control)	M10	441177	GO:0043043 peptide b.p.	-2.04313	1.31455e-06	Biological Process	8.3e-26	Ribosomal protein L18e/L15P	OPB36027.1Rpl18, encoding 60sRibosomal protein L18
Co-culture vs M10-single-culture (control)	M10	441567	GO:0043043 peptide b.p.	-1.42982	0.00364746	Biological Process	8.3e-26	Ribosomal protein L37ae	OPB42307.1Ribosomal protein L43A (L37 family)
Co-culture vs M10-single-culture (control)	M10	142353	GO:0071704 organic substance m.p.	1.00316	0.166543	Biological Process	0.99	hypothetical protein	OPB43661.1Mus81p, a subunit of the Mus81-Mms4 structure-specific endonuclease	EC:3.1.31; EC:3.1.22; EC:3.1.22.4	Acting on ester bonds; Acting on ester bonds; Crossover junction endodeoxyribonuclease
Co-culture vs M10-single-culture (control)	M10	142353	GO:0032991 protein-containing complex	1.00316	0.166543	Cellular Component	0.99	hypothetical protein	OPB43661.1Mus81p, a subunit of the Mus81-Mms4 structure-specific endonuclease	EC:3.1.31; EC:3.1.22; EC:3.1.22.4	Acting on ester bonds; Acting on ester bonds; Crossover junction endodeoxyribonuclease
Co-culture vs M10-single-culture (control)	M10	142353	GO:0006807 nitrogen compound m.p.	1.00316	0.166543	Biological Process	0.99	hypothetical protein	OPB43661.1Mus81p, a subunit of the Mus81-Mms4 structure-specific endonuclease	EC:3.1.31; EC:3.1.22; EC:3.1.22.4	Acting on ester bonds; Acting on ester bonds; Crossover junction endodeoxyribonuclease
Co-culture vs M10-single-culture (control)	M10	142381	GO:0016021 integral component of membrane	0.767532	0.23575	Cellular Component	0.99	Glycoside hydrolase superfamily	XP_024777070.1glycoside hydrolase family 114 protein
Co-culture vs M10-single-culture (control)	M10	142608	GO:0140110 transcription regulator activity	-0.194445	0.895326	Molecular Function	0.99	Fungal specific transcription factor domain-domain containing protein	OPB43650.1Zn2Cys6 transcriptional regulator
Co-culture vs M10-single-culture (control)	M10	142608	GO:0043226 organelle	-0.194445	0.895326	Cellular Component	0.99	Fungal specific transcription factor domain-domain containing protein	OPB43650.1Zn2Cys6 transcriptional regulator
Co-culture vs M10-single-culture (control)	M10	142608	GO:0006807 nitrogen compound m.p.	-0.194445	0.895326	Biological Process	0.99	Fungal specific transcription factor domain-domain containing protein	OPB43650.1Zn2Cys6 transcriptional regulator
Co-culture vs M10-single-culture (control)	M10	142608	GO:0110165 cellular anatomical entity	-0.194445	0.895326	Cellular Component	0.99	Fungal specific transcription factor domain-domain containing protein	OPB43650.1Zn2Cys6 transcriptional regulator
Co-culture vs M10-single-culture (control)	M10	142608	GO:0016021 integral component of membrane	-0.194445	0.895326	Cellular Component	0.99	Fungal specific transcription factor domain-domain containing protein	OPB43650.1Zn2Cys6 transcriptional regulator
Co-culture vs M10-single-culture (control)	M10	439596	GO:0043232 intracellular non-memb.-bou. organelle	1.47002	0.0214611	Cellular Component	1.3e-11	hypothetical protein	OPB43148.1Ribosomal protein L30
Co-culture vs M10-single-culture (control)	M10	439644	GO:0043232 intracellular non-memb.-bou. organelle	-1.54053	0.00185925	Cellular Component	1.3e-11	WD40-repeat-containing domain protein	OPB46876.1actin-related protein 2/3 complex subunit
Co-culture vs M10-single-culture (control)	M10	439871	GO:0043232 intracellular non-memb.-bou. organelle	-1.22648	0.000284569	Cellular Component	1.3e-11	hypothetical protein	KAF3074206.1Elongation factor 1-beta
Co-culture vs M10-single-culture (control)	M10	441747	GO:0043043 peptide b.p.	-1.10754	0.0246758	Biological Process	8.3e-26	hypothetical protein	OPB42924.1splicing factor U2AF 65 kDa subunit
Co-culture vs M10-single-culture (control)	M10	440304	GO:0043232 intracellular non-memb.-bou. organelle	-1.89265	0.00229897	Cellular Component	1.3e-11	Ribosomal protein L23/L15e core domain-containing protein	KKP00416.1ribosomal protein L23
Co-culture vs M10-single-culture (control)	M10	423118	GO:0005198 structural molecule activity	-2.17846	2.06508e-05	Molecular Function	5.5e-20	Ribosomal protein L13e-domain containing protein	KAF3068129.160S ribosomal protein L13
Co-culture vs M10-single-culture (control)	M10	423467	GO:0005198 structural molecule activity	-1.05624	0.0157023	Molecular Function	5.5e-20	Ribosomal protein S26e	OPB36495.140S ribosomal protein S26E
Co-culture vs M10-single-culture (control)	M10	441750	GO:0043043 peptide b.p.	-1.52599	0.00207137	Biological Process	8.3e-26	Ribosomal S13/S15 N-terminal domain-domain containing protein	OPB42925.140S ribosomal protein S13
Co-culture vs M10-single-culture (control)	M10	440770	GO:0043232 intracellular non-memb.-bou. organelle	-1.40855	0.00241098	Cellular Component	1.3e-11	Ribosomal family S4e-domain containing protein	OPB38519.140S ribosomal protein S4
Co-culture vs M10-single-culture (control)	M10	441177	GO:0043232 intracellular non-memb.-bou. organelle	-2.04313	1.31455e-06	Cellular Component	1.3e-11	Ribosomal protein L18e/L15P	OPB36027.1Rpl18, encoding 60sRibosomal protein L18
Co-culture vs M10-single-culture (control)	M10	14308	GO:0016021 integral component of membrane	-0.432061	0.34587	Cellular Component	0.99	hypothetical protein	EGR46566.1predicted protein
Co-culture vs M10-single-culture (control)	M10	424020	GO:0005198 structural molecule activity	-1.21827	0.0127634	Molecular Function	5.5e-20	beta-tubulin 2	ABK27614.1beta-tubulin 2	EC:3.6.1.15	Nucleoside-triphosphate phosphatase
Co-culture vs M10-single-culture (control)	M10	143188	GO:0005739 mitochondrion	0.331	0.649001	Cellular Component	0.99	Mitochondrial carrier domain-containing protein	OPB42027.1Mitochondrial substrate carrier
Co-culture vs M10-single-culture (control)	M10	143188	GO:0043226 organelle	0.331	0.649001	Cellular Component	0.99	Mitochondrial carrier domain-containing protein	OPB42027.1Mitochondrial substrate carrier
Co-culture vs M10-single-culture (control)	M10	143188	GO:0110165 cellular anatomical entity	0.331	0.649001	Cellular Component	0.99	Mitochondrial carrier domain-containing protein	OPB42027.1Mitochondrial substrate carrier
Co-culture vs M10-single-culture (control)	M10	143188	GO:0016021 integral component of membrane	0.331	0.649001	Cellular Component	0.99	Mitochondrial carrier domain-containing protein	OPB42027.1Mitochondrial substrate carrier
Co-culture vs M10-single-culture (control)	M10	143400	GO:0016021 integral component of membrane	0.595816	0.578284	Cellular Component	0.99	hypothetical protein	KAF3072173.1Kelch repeat-containing protein
Co-culture vs M10-single-culture (control)	M10	143400	GO:0005515 protein binding	0.595816	0.578284	Molecular Function	0.99	hypothetical protein	KAF3072173.1Kelch repeat-containing protein
Co-culture vs M10-single-culture (control)	M10	143484	GO:0006807 nitrogen compound m.p.	0.626327	0.45198	Biological Process	0.99	Fungal specific transcription factor domain-domain containing protein	KAF3071961.1Positive regulator of purine utilization
Co-culture vs M10-single-culture (control)	M10	143484	GO:0140110 transcription regulator activity	0.626327	0.45198	Molecular Function	0.99	Fungal specific transcription factor domain-domain containing protein	KAF3071961.1Positive regulator of purine utilization
Co-culture vs M10-single-culture (control)	M10	143484	GO:0043226 organelle	0.626327	0.45198	Cellular Component	0.99	Fungal specific transcription factor domain-domain containing protein	KAF3071961.1Positive regulator of purine utilization
Co-culture vs M10-single-culture (control)	M10	143484	GO:0110165 cellular anatomical entity	0.626327	0.45198	Cellular Component	0.99	Fungal specific transcription factor domain-domain containing protein	KAF3071961.1Positive regulator of purine utilization
Co-culture vs M10-single-culture (control)	M10	143569	GO:0006807 nitrogen compound m.p.	0.241929	0.864375	Biological Process	0.99	Fungal specific transcription factor domain-domain containing protein	OPB42044.1Zn2Cys6 transcriptional regulator
Co-culture vs M10-single-culture (control)	M10	143569	GO:0043226 organelle	0.241929	0.864375	Cellular Component	0.99	Fungal specific transcription factor domain-domain containing protein	OPB42044.1Zn2Cys6 transcriptional regulator
Co-culture vs M10-single-culture (control)	M10	143569	GO:0140110 transcription regulator activity	0.241929	0.864375	Molecular Function	0.99	Fungal specific transcription factor domain-domain containing protein	OPB42044.1Zn2Cys6 transcriptional regulator
Co-culture vs M10-single-culture (control)	M10	143569	GO:0110165 cellular anatomical entity	0.241929	0.864375	Cellular Component	0.99	Fungal specific transcription factor domain-domain containing protein	OPB42044.1Zn2Cys6 transcriptional regulator
Co-culture vs M10-single-culture (control)	M10	143579	GO:0043226 organelle	1.11387	0.243449	Cellular Component	0.99	SNF5 / SMARCB1 / INI1-domain containing protein	KAF3071959.1Chromatin structure-remodeling complex subunit SFH1
Co-culture vs M10-single-culture (control)	M10	143579	GO:0110165 cellular anatomical entity	1.11387	0.243449	Cellular Component	0.99	SNF5 / SMARCB1 / INI1-domain containing protein	KAF3071959.1Chromatin structure-remodeling complex subunit SFH1
Co-culture vs M10-single-culture (control)	M10	143579	GO:0071840 cellular component organization ...	1.11387	0.243449	Biological Process	0.99	SNF5 / SMARCB1 / INI1-domain containing protein	KAF3071959.1Chromatin structure-remodeling complex subunit SFH1
Co-culture vs M10-single-culture (control)	M10	143579	GO:0043228 non-memb.-bou. organelle	1.11387	0.243449	Cellular Component	0.99	SNF5 / SMARCB1 / INI1-domain containing protein	KAF3071959.1Chromatin structure-remodeling complex subunit SFH1
Co-culture vs M10-single-culture (control)	M10	143626	GO:0071704 organic substance m.p.	1.12776	0.218745	Biological Process	0.99	hypothetical protein	OPB42050.1protein tyrosine phosphatase activity, M phase of mitotic cell cycle	EC:3.1.3.16; EC:3.1.3.48	Protein-serine/threonine phosphatase; Protein-tyrosine-phosphatase
Co-culture vs M10-single-culture (control)	M10	143626	GO:0006082 organic acid m.p.	1.12776	0.218745	Biological Process	0.99	hypothetical protein	OPB42050.1protein tyrosine phosphatase activity, M phase of mitotic cell cycle	EC:3.1.3.16; EC:3.1.3.48	Protein-serine/threonine phosphatase; Protein-tyrosine-phosphatase
Co-culture vs M10-single-culture (control)	M10	143626	GO:0006807 nitrogen compound m.p.	1.12776	0.218745	Biological Process	0.99	hypothetical protein	OPB42050.1protein tyrosine phosphatase activity, M phase of mitotic cell cycle	EC:3.1.3.16; EC:3.1.3.48	Protein-serine/threonine phosphatase; Protein-tyrosine-phosphatase
Co-culture vs M10-single-culture (control)	M10	143722	GO:0046907 intracellular transport	-0.171143	0.886537	Biological Process	0.99	hypothetical protein	KAF3072148.1Ran GTPase-activating protein 1
Co-culture vs M10-single-culture (control)	M10	143722	GO:0051641 cellular localization	-0.171143	0.886537	Biological Process	0.99	hypothetical protein	KAF3072148.1Ran GTPase-activating protein 1
Co-culture vs M10-single-culture (control)	M10	143722	GO:0043226 organelle	-0.171143	0.886537	Cellular Component	0.99	hypothetical protein	KAF3072148.1Ran GTPase-activating protein 1
Co-culture vs M10-single-culture (control)	M10	143722	GO:0005737 cytoplasm	-0.171143	0.886537	Cellular Component	0.99	hypothetical protein	KAF3072148.1Ran GTPase-activating protein 1
Co-culture vs M10-single-culture (control)	M10	143722	GO:0051649 establishment of localization in cell	-0.171143	0.886537	Biological Process	0.99	hypothetical protein	KAF3072148.1Ran GTPase-activating protein 1
Co-culture vs M10-single-culture (control)	M10	143722	GO:0005515 protein binding	-0.171143	0.886537	Molecular Function	0.99	hypothetical protein	KAF3072148.1Ran GTPase-activating protein 1
Co-culture vs M10-single-culture (control)	M10	143722	GO:0110165 cellular anatomical entity	-0.171143	0.886537	Cellular Component	0.99	hypothetical protein	KAF3072148.1Ran GTPase-activating protein 1
Co-culture vs M10-single-culture (control)	M10	143921	GO:0005515 protein binding	-1.74975	1	Molecular Function	0.99	hypothetical protein	KKO98481.1hypothetical protein THAR02_09409
Co-culture vs M10-single-culture (control)	M10	144032	GO:0071840 cellular component organization ...	-0.445456	0.619915	Biological Process	0.99	hypothetical protein	OPB42067.1QDE3, RecQ helicase	EC:3.6.1.3; EC:3.6.4.12; EC:3.6.1.15	Adenosinetriphosphatase; DNA helicase; Nucleoside-triphosphate phosphatase
Co-culture vs M10-single-culture (control)	M10	144032	GO:0043228 non-memb.-bou. organelle	-0.445456	0.619915	Cellular Component	0.99	hypothetical protein	OPB42067.1QDE3, RecQ helicase	EC:3.6.1.3; EC:3.6.4.12; EC:3.6.1.15	Adenosinetriphosphatase; DNA helicase; Nucleoside-triphosphate phosphatase
Co-culture vs M10-single-culture (control)	M10	144032	GO:0110165 cellular anatomical entity	-0.445456	0.619915	Cellular Component	0.99	hypothetical protein	OPB42067.1QDE3, RecQ helicase	EC:3.6.1.3; EC:3.6.4.12; EC:3.6.1.15	Adenosinetriphosphatase; DNA helicase; Nucleoside-triphosphate phosphatase
Co-culture vs M10-single-culture (control)	M10	144032	GO:0006807 nitrogen compound m.p.	-0.445456	0.619915	Biological Process	0.99	hypothetical protein	OPB42067.1QDE3, RecQ helicase	EC:3.6.1.3; EC:3.6.4.12; EC:3.6.1.15	Adenosinetriphosphatase; DNA helicase; Nucleoside-triphosphate phosphatase
Co-culture vs M10-single-culture (control)	M10	144032	GO:0043226 organelle	-0.445456	0.619915	Cellular Component	0.99	hypothetical protein	OPB42067.1QDE3, RecQ helicase	EC:3.6.1.3; EC:3.6.4.12; EC:3.6.1.15	Adenosinetriphosphatase; DNA helicase; Nucleoside-triphosphate phosphatase
Co-culture vs M10-single-culture (control)	M10	144032	GO:0071704 organic substance m.p.	-0.445456	0.619915	Biological Process	0.99	hypothetical protein	OPB42067.1QDE3, RecQ helicase	EC:3.6.1.3; EC:3.6.4.12; EC:3.6.1.15	Adenosinetriphosphatase; DNA helicase; Nucleoside-triphosphate phosphatase
Co-culture vs M10-single-culture (control)	M10	144120	GO:0071840 cellular component organization ...	-0.824477	0.0952064	Biological Process	0.99	hypothetical protein	KAF3072207.1ATP-dependent DNA helicase MPH1	EC:3.6.1.3; EC:3.6.4.12; EC:3.6.1.15	Adenosinetriphosphatase; DNA helicase; Nucleoside-triphosphate phosphatase
Co-culture vs M10-single-culture (control)	M10	144120	GO:0006807 nitrogen compound m.p.	-0.824477	0.0952064	Biological Process	0.99	hypothetical protein	KAF3072207.1ATP-dependent DNA helicase MPH1	EC:3.6.1.3; EC:3.6.4.12; EC:3.6.1.15	Adenosinetriphosphatase; DNA helicase; Nucleoside-triphosphate phosphatase
Co-culture vs M10-single-culture (control)	M10	144120	GO:0043228 non-memb.-bou. organelle	-0.824477	0.0952064	Cellular Component	0.99	hypothetical protein	KAF3072207.1ATP-dependent DNA helicase MPH1	EC:3.6.1.3; EC:3.6.4.12; EC:3.6.1.15	Adenosinetriphosphatase; DNA helicase; Nucleoside-triphosphate phosphatase
Co-culture vs M10-single-culture (control)	M10	144120	GO:0043226 organelle	-0.824477	0.0952064	Cellular Component	0.99	hypothetical protein	KAF3072207.1ATP-dependent DNA helicase MPH1	EC:3.6.1.3; EC:3.6.4.12; EC:3.6.1.15	Adenosinetriphosphatase; DNA helicase; Nucleoside-triphosphate phosphatase
Co-culture vs M10-single-culture (control)	M10	144120	GO:0110165 cellular anatomical entity	-0.824477	0.0952064	Cellular Component	0.99	hypothetical protein	KAF3072207.1ATP-dependent DNA helicase MPH1	EC:3.6.1.3; EC:3.6.4.12; EC:3.6.1.15	Adenosinetriphosphatase; DNA helicase; Nucleoside-triphosphate phosphatase
Co-culture vs M10-single-culture (control)	M10	144120	GO:0071704 organic substance m.p.	-0.824477	0.0952064	Biological Process	0.99	hypothetical protein	KAF3072207.1ATP-dependent DNA helicase MPH1	EC:3.6.1.3; EC:3.6.4.12; EC:3.6.1.15	Adenosinetriphosphatase; DNA helicase; Nucleoside-triphosphate phosphatase
Co-culture vs M10-single-culture (control)	M10	144124	GO:0043226 organelle	0.0706082	0.938632	Cellular Component	0.99	hypothetical protein	KAF3072208.1mRNA export factor MEX67
Co-culture vs M10-single-culture (control)	M10	144124	GO:0110165 cellular anatomical entity	0.0706082	0.938632	Cellular Component	0.99	hypothetical protein	KAF3072208.1mRNA export factor MEX67
Co-culture vs M10-single-culture (control)	M10	144124	GO:0005515 protein binding	0.0706082	0.938632	Molecular Function	0.99	hypothetical protein	KAF3072208.1mRNA export factor MEX67
Co-culture vs M10-single-culture (control)	M10	144148	GO:0005515 protein binding	-0.220761	0.783147	Molecular Function	0.99	hypothetical protein	EGR52166.1predicted protein
Co-culture vs M10-single-culture (control)	M10	144148	GO:0016021 integral component of membrane	-0.220761	0.783147	Cellular Component	0.99	hypothetical protein	EGR52166.1predicted protein
Co-culture vs M10-single-culture (control)	M10	442146	GO:0043043 peptide b.p.	-1.88368	0.00074071	Biological Process	8.3e-26	Ribosomal protein S10 domain-containing protein	OPB46568.1ribosomal protein S10
Co-culture vs M10-single-culture (control)	M10	442635	GO:0043043 peptide b.p.	-1.53708	0.000490257	Biological Process	8.3e-26	hypothetical protein	OPB45087.1Seryl-tRNASynthetase, class Iia	EC:6.1.1.11	Serine--tRNA ligase
Co-culture vs M10-single-culture (control)	M10	442656	GO:0043043 peptide b.p.	-1.66194	0.000147764	Biological Process	8.3e-26	Ribosomal protein S3Ae	OPB45080.140S ribosomal protein S1
Co-culture vs M10-single-culture (control)	M10	443593	GO:0043043 peptide b.p.	-1.31942	0.02615	Biological Process	8.3e-26	Ribosomal protein L5 domain-containing protein	OPB40138.1Ribosomal protein L5 domain
Co-culture vs M10-single-culture (control)	M10	446059	GO:0043043 peptide b.p.	-1.22018	0.00126634	Biological Process	8.3e-26	tRNA synthetases class I %28E and Q%29%2C catalytic domain-domain containing protein	KKO98464.1glutamyl-tRNA synthetase	EC:6.1.1.17	Glutamate--tRNA ligase
Co-culture vs M10-single-culture (control)	M10	448260	GO:0043043 peptide b.p.	-1.96259	4.45779e-05	Biological Process	8.3e-26	hypothetical protein	OPB43623.160S ribosomal protein L5
Co-culture vs M10-single-culture (control)	M10	448287	GO:0043043 peptide b.p.	-2.34916	0.000143649	Biological Process	8.3e-26	ribosomal protein L24/26	ETR98946.160S ribosomal protein L126
Co-culture vs M10-single-culture (control)	M10	452094	GO:0043043 peptide b.p.	-3.84266	0.0483744	Biological Process	8.3e-26	Mitochondrial 39-S ribosomal protein L47 (MRP-L47)-domain containing protein	OPB38440.1ribosomal protein L29, Shows amino acid sequence similarity to mitochondrial ribosomal protein MRPL4
Co-culture vs M10-single-culture (control)	M10	452537	GO:0043043 peptide b.p.	-1.66024	0.00317706	Biological Process	8.3e-26	60S ribosomal protein L2	KAF3075865.154S ribosomal protein RML2
Co-culture vs M10-single-culture (control)	M10	456572	GO:0043043 peptide b.p.	-1.12917	0.0117142	Biological Process	8.3e-26	Ribosomal protein L38e	ETS02991.1ribosomal protein L38e
Co-culture vs M10-single-culture (control)	M10	457895	GO:0043043 peptide b.p.	-1.16334	0.0258339	Biological Process	8.3e-26	Ribosomal L28e protein family-domain containing protein	KAF3076526.1putative 60S ribosomal protein L28e
Co-culture vs M10-single-culture (control)	M10	466919	GO:0043043 peptide b.p.	-1.8236	1.43097e-05	Biological Process	8.3e-26	Ribosomal L29e protein family-domain containing protein	OPB46566.160s ribosomal protein L29
Co-culture vs M10-single-culture (control)	M10	466934	GO:0043043 peptide b.p.	-2.78122	2.74352e-10	Biological Process	8.3e-26	Ribosomal protein S19-domain containing protein	OPB39207.140S ribosomal protein S15
Co-culture vs M10-single-culture (control)	M10	468305	GO:0043043 peptide b.p.	-0.979564	0.035925	Biological Process	8.3e-26	tRNA synthetases class I (C) catalytic domain-domain containing protein	KKP06638.1cysteinyl-tRNA synthetase	EC:6.1.1.16	Cysteine--tRNA ligase
Co-culture vs M10-single-culture (control)	M10	468443	GO:0043043 peptide b.p.	-1.1837	0.00683801	Biological Process	8.3e-26	hypothetical protein	OPB36861.1CBS and PB1 domain protein
Co-culture vs M10-single-culture (control)	M10	144247	GO:0016740 transferase activity	-0.223057	0.868213	Molecular Function	0.99	Prion-inhibition and propagation-domain containing protein	EGR52676.1predicted protein
Co-culture vs M10-single-culture (control)	M10	144247	GO:0071704 organic substance m.p.	-0.223057	0.868213	Biological Process	0.99	Prion-inhibition and propagation-domain containing protein	EGR52676.1predicted protein
Co-culture vs M10-single-culture (control)	M10	144247	GO:0006807 nitrogen compound m.p.	-0.223057	0.868213	Biological Process	0.99	Prion-inhibition and propagation-domain containing protein	EGR52676.1predicted protein
Co-culture vs M10-single-culture (control)	M10	144298	GO:0031224 intrinsic component of membrane	0.0282605	1	Cellular Component	0.99	Caspase domain-domain containing protein	PON27279.1caspase domain-containing protein
Co-culture vs M10-single-culture (control)	M10	144298	GO:0110165 cellular anatomical entity	0.0282605	1	Cellular Component	0.99	Caspase domain-domain containing protein	PON27279.1caspase domain-containing protein
Co-culture vs M10-single-culture (control)	M10	144298	GO:0016021 integral component of membrane	0.0282605	1	Cellular Component	0.99	Caspase domain-domain containing protein	PON27279.1caspase domain-containing protein
Co-culture vs M10-single-culture (control)	M10	144436	GO:0071704 organic substance m.p.	0.43357	0.467956	Biological Process	0.99	hypothetical protein	RFU74080.1methyl- -binding domain-containing 4
Co-culture vs M10-single-culture (control)	M10	144436	GO:0006807 nitrogen compound m.p.	0.43357	0.467956	Biological Process	0.99	hypothetical protein	RFU74080.1methyl- -binding domain-containing 4
Co-culture vs M10-single-culture (control)	M10	144535	GO:0006807 nitrogen compound m.p.	0.0407081	0.969617	Biological Process	0.99	hypothetical protein	RFU74076.1tyrosine- kinase, active site
Co-culture vs M10-single-culture (control)	M10	144535	GO:0016740 transferase activity	0.0407081	0.969617	Molecular Function	0.99	hypothetical protein	RFU74076.1tyrosine- kinase, active site
Co-culture vs M10-single-culture (control)	M10	144535	GO:0071704 organic substance m.p.	0.0407081	0.969617	Biological Process	0.99	hypothetical protein	RFU74076.1tyrosine- kinase, active site
Co-culture vs M10-single-culture (control)	M10	441567	GO:0043232 intracellular non-memb.-bou. organelle	-1.42982	0.00364746	Cellular Component	1.3e-11	Ribosomal protein L37ae	OPB42307.1Ribosomal protein L43A (L37 family)
Co-culture vs M10-single-culture (control)	M10	471298	GO:0043043 peptide b.p.	-2.41518	6.21044e-09	Biological Process	8.3e-26	Ribosomal protein S17e	OPB45363.140S ribosomal protein S17
Co-culture vs M10-single-culture (control)	M10	471469	GO:0043043 peptide b.p.	-1.11926	0.0224722	Biological Process	8.3e-26	Ribosomal protein L21e-domain containing protein	KAF3068865.160S ribosomal protein L21-B
Co-culture vs M10-single-culture (control)	M10	478350	GO:0043043 peptide b.p.	-1.11558	0.02238	Biological Process	8.3e-26	tRNA synthetases class I (M)-domain containing protein	OPB43991.1methionyl-tRNA synthetase	EC:6.1.1.10	Methionine--tRNA ligase
Co-culture vs M10-single-culture (control)	M10	486398	GO:0043043 peptide b.p.	-0.883566	0.0375686	Biological Process	8.3e-26	hypothetical protein	KKP00583.1leucyl-tRNA synthetase, cytoplasmic	EC:6.1.1.4; EC:3.1.1.1	Leucine--tRNA ligase; Carboxylesterase
Co-culture vs M10-single-culture (control)	M10	424142	GO:0005198 structural molecule activity	-1.4247	0.0164963	Molecular Function	5.5e-20	50S ribosomal protein L30e-like protein	OPB42341.1Ribosomal protein S12
Co-culture vs M10-single-culture (control)	M10	492177	GO:0043043 peptide b.p.	-1.41285	0.00949347	Biological Process	8.3e-26	Ribosomal protein L13 domain-containing protein	OPB44829.160S ribosomal protein L16
Co-culture vs M10-single-culture (control)	M10	497790	GO:0043043 peptide b.p.	-1.55756	0.000323361	Biological Process	8.3e-26	60S ribosomal protein L9	KAF3077579.160S ribosomal protein L9-B
Co-culture vs M10-single-culture (control)	M10	498070	GO:0043043 peptide b.p.	-1.39052	0.000822225	Biological Process	8.3e-26	hypothetical protein	KAF3072529.1Asparagine--tRNA ligase, cytoplasmic	EC:6.1.1.22	Asparagine--tRNA ligase
Co-culture vs M10-single-culture (control)	M10	51476	GO:0043043 peptide b.p.	1.83916	0.0140816	Biological Process	8.3e-26	Ribosomal protein L36-domain containing protein	OPB44292.1ribosomal protein L36
Co-culture vs M10-single-culture (control)	M10	515608	GO:0043043 peptide b.p.	-2.3015	8.19464e-10	Biological Process	8.3e-26	Ribosomal L27e protein family-domain containing protein	RFU82027.160s ribosomal l27-a
Co-culture vs M10-single-culture (control)	M10	516202	GO:0043043 peptide b.p.	-1.78293	0.0293218	Biological Process	8.3e-26	hypothetical protein	KKP01668.130S ribosomal protein S12
Co-culture vs M10-single-culture (control)	M10	523271	GO:0043043 peptide b.p.	-1.35248	0.0075586	Biological Process	8.3e-26	Ribosomal protein L1-like protein	OPB42214.160S ribosomal protein L10a
Co-culture vs M10-single-culture (control)	M10	67242	GO:0043043 peptide b.p.	-1.9655	0.000375482	Biological Process	8.3e-26	hypothetical protein	OPB38555.140S ribosomal protein S9
Co-culture vs M10-single-culture (control)	M10	71916	GO:0043043 peptide b.p.	-1.60458	0.000781798	Biological Process	8.3e-26	hypothetical protein	KAF3077431.1Translation machinery-associated protein 46
Co-culture vs M10-single-culture (control)	M10	84310	GO:0043043 peptide b.p.	-1.74164	0.00134095	Biological Process	8.3e-26	Ribosomal protein L34Ae	OPB40953.160S ribosomal protein L34-B
Co-culture vs M10-single-culture (control)	M10	150978	GO:0043603 cellular amide m.p.	1.49064	0.0364931	Biological Process	1.1e-25	hypothetical protein	EGR48480.1predicted protein
Co-culture vs M10-single-culture (control)	M10	441747	GO:0043232 intracellular non-memb.-bou. organelle	-1.10754	0.0246758	Cellular Component	1.3e-11	hypothetical protein	OPB42924.1splicing factor U2AF 65 kDa subunit
Co-culture vs M10-single-culture (control)	M10	441750	GO:0043232 intracellular non-memb.-bou. organelle	-1.52599	0.00207137	Cellular Component	1.3e-11	Ribosomal S13/S15 N-terminal domain-domain containing protein	OPB42925.140S ribosomal protein S13
Co-culture vs M10-single-culture (control)	M10	145914	GO:0016746 transferase activity ...	0.272923	0.869784	Molecular Function	0.99	hypothetical protein	RFU77859.1gcn5-related n-acetyltransferase gnat domain-containing	EC:2.3.1.5	Arylamine N-acetyltransferase
Co-culture vs M10-single-culture (control)	M10	145914	GO:0016740 transferase activity	0.272923	0.869784	Molecular Function	0.99	hypothetical protein	RFU77859.1gcn5-related n-acetyltransferase gnat domain-containing	EC:2.3.1.5	Arylamine N-acetyltransferase
Co-culture vs M10-single-culture (control)	M10	145914	GO:0016021 integral component of membrane	0.272923	0.869784	Cellular Component	0.99	hypothetical protein	RFU77859.1gcn5-related n-acetyltransferase gnat domain-containing	EC:2.3.1.5	Arylamine N-acetyltransferase
Co-culture vs M10-single-culture (control)	M10	145931	GO:0043226 organelle	0.27165	0.835956	Cellular Component	0.99	zinc finger protein	OTA07675.1transcriptional regulator GATA-type zinc finger protein ASD-4 (ascospore development protein 4)
Co-culture vs M10-single-culture (control)	M10	145931	GO:0140110 transcription regulator activity	0.27165	0.835956	Molecular Function	0.99	zinc finger protein	OTA07675.1transcriptional regulator GATA-type zinc finger protein ASD-4 (ascospore development protein 4)
Co-culture vs M10-single-culture (control)	M10	145931	GO:0032991 protein-containing complex	0.27165	0.835956	Cellular Component	0.99	zinc finger protein	OTA07675.1transcriptional regulator GATA-type zinc finger protein ASD-4 (ascospore development protein 4)
Co-culture vs M10-single-culture (control)	M10	145931	GO:0003700 DNA-binding transcription factor activity	0.27165	0.835956	Molecular Function	0.99	zinc finger protein	OTA07675.1transcriptional regulator GATA-type zinc finger protein ASD-4 (ascospore development protein 4)
Co-culture vs M10-single-culture (control)	M10	145931	GO:0006807 nitrogen compound m.p.	0.27165	0.835956	Biological Process	0.99	zinc finger protein	OTA07675.1transcriptional regulator GATA-type zinc finger protein ASD-4 (ascospore development protein 4)
Co-culture vs M10-single-culture (control)	M10	145931	GO:0110165 cellular anatomical entity	0.27165	0.835956	Cellular Component	0.99	zinc finger protein	OTA07675.1transcriptional regulator GATA-type zinc finger protein ASD-4 (ascospore development protein 4)
Co-culture vs M10-single-culture (control)	M10	146004	GO:0005515 protein binding	-1.30469	0.234803	Molecular Function	0.99	Lactonase%2C 7-bladed beta-propeller-domain containing protein	KAF3072317.1putative 6-phosphogluconolactonase
Co-culture vs M10-single-culture (control)	M10	146136	GO:0016740 transferase activity	0.964218	0.0563154	Molecular Function	0.99	Phospholipid methyltransferase-domain containing protein	KAF3072318.1Phosphatidylethanolamine N-methyltransferase	EC:2.1.1.17	Phosphatidylethanolamine N-methyltransferase
Co-culture vs M10-single-culture (control)	M10	146136	GO:0110165 cellular anatomical entity	0.964218	0.0563154	Cellular Component	0.99	Phospholipid methyltransferase-domain containing protein	KAF3072318.1Phosphatidylethanolamine N-methyltransferase	EC:2.1.1.17	Phosphatidylethanolamine N-methyltransferase
Co-culture vs M10-single-culture (control)	M10	146136	GO:0006629 lipid m.p.	0.964218	0.0563154	Biological Process	0.99	Phospholipid methyltransferase-domain containing protein	KAF3072318.1Phosphatidylethanolamine N-methyltransferase	EC:2.1.1.17	Phosphatidylethanolamine N-methyltransferase
Co-culture vs M10-single-culture (control)	M10	146136	GO:0016021 integral component of membrane	0.964218	0.0563154	Cellular Component	0.99	Phospholipid methyltransferase-domain containing protein	KAF3072318.1Phosphatidylethanolamine N-methyltransferase	EC:2.1.1.17	Phosphatidylethanolamine N-methyltransferase
Co-culture vs M10-single-culture (control)	M10	146136	GO:0071704 organic substance m.p.	0.964218	0.0563154	Biological Process	0.99	Phospholipid methyltransferase-domain containing protein	KAF3072318.1Phosphatidylethanolamine N-methyltransferase	EC:2.1.1.17	Phosphatidylethanolamine N-methyltransferase
Co-culture vs M10-single-culture (control)	M10	146136	GO:0043226 organelle	0.964218	0.0563154	Cellular Component	0.99	Phospholipid methyltransferase-domain containing protein	KAF3072318.1Phosphatidylethanolamine N-methyltransferase	EC:2.1.1.17	Phosphatidylethanolamine N-methyltransferase
Co-culture vs M10-single-culture (control)	M10	146136	GO:0006807 nitrogen compound m.p.	0.964218	0.0563154	Biological Process	0.99	Phospholipid methyltransferase-domain containing protein	KAF3072318.1Phosphatidylethanolamine N-methyltransferase	EC:2.1.1.17	Phosphatidylethanolamine N-methyltransferase
Co-culture vs M10-single-culture (control)	M10	146136	GO:0006082 organic acid m.p.	0.964218	0.0563154	Biological Process	0.99	Phospholipid methyltransferase-domain containing protein	KAF3072318.1Phosphatidylethanolamine N-methyltransferase	EC:2.1.1.17	Phosphatidylethanolamine N-methyltransferase
Co-culture vs M10-single-culture (control)	M10	146139	GO:0003723 RNA binding	-0.802118	0.092208	Molecular Function	0.99	Eukaryotic translation initiation factor 3 subunit G-domain containing protein	OPB38328.1Eukaryotic translation initiation factor 3 subunit G
Co-culture vs M10-single-culture (control)	M10	146139	GO:0071840 cellular component organization ...	-0.802118	0.092208	Biological Process	0.99	Eukaryotic translation initiation factor 3 subunit G-domain containing protein	OPB38328.1Eukaryotic translation initiation factor 3 subunit G
Co-culture vs M10-single-culture (control)	M10	146139	GO:0032991 protein-containing complex	-0.802118	0.092208	Cellular Component	0.99	Eukaryotic translation initiation factor 3 subunit G-domain containing protein	OPB38328.1Eukaryotic translation initiation factor 3 subunit G
Co-culture vs M10-single-culture (control)	M10	146139	GO:0043226 organelle	-0.802118	0.092208	Cellular Component	0.99	Eukaryotic translation initiation factor 3 subunit G-domain containing protein	OPB38328.1Eukaryotic translation initiation factor 3 subunit G
Co-culture vs M10-single-culture (control)	M10	146139	GO:0044085 cellular component biogenesis	-0.802118	0.092208	Biological Process	0.99	Eukaryotic translation initiation factor 3 subunit G-domain containing protein	OPB38328.1Eukaryotic translation initiation factor 3 subunit G
Co-culture vs M10-single-culture (control)	M10	146139	GO:0005840 ribosome	-0.802118	0.092208	Cellular Component	0.99	Eukaryotic translation initiation factor 3 subunit G-domain containing protein	OPB38328.1Eukaryotic translation initiation factor 3 subunit G
Co-culture vs M10-single-culture (control)	M10	146139	GO:0043228 non-memb.-bou. organelle	-0.802118	0.092208	Cellular Component	0.99	Eukaryotic translation initiation factor 3 subunit G-domain containing protein	OPB38328.1Eukaryotic translation initiation factor 3 subunit G
Co-culture vs M10-single-culture (control)	M10	146139	GO:0110165 cellular anatomical entity	-0.802118	0.092208	Cellular Component	0.99	Eukaryotic translation initiation factor 3 subunit G-domain containing protein	OPB38328.1Eukaryotic translation initiation factor 3 subunit G
Co-culture vs M10-single-culture (control)	M10	146274	GO:0016021 integral component of membrane	1.25191	0.458253	Cellular Component	0.99	hypothetical protein	KAF3072533.1hypothetical protein CFAM422_005182
Co-culture vs M10-single-culture (control)	M10	146386	GO:0006790 sulfur compound m.p.	-0.0334074	0.97346	Biological Process	0.99	hypothetical protein	OPB38335.1t-SNARE Ufe1, ER membrane fusion and vesicular traffic	EC:2.6.1.1	Aspartate transaminase
Co-culture vs M10-single-culture (control)	M10	146386	GO:0016021 integral component of membrane	-0.0334074	0.97346	Cellular Component	0.99	hypothetical protein	OPB38335.1t-SNARE Ufe1, ER membrane fusion and vesicular traffic	EC:2.6.1.1	Aspartate transaminase
Co-culture vs M10-single-culture (control)	M10	146386	GO:0006807 nitrogen compound m.p.	-0.0334074	0.97346	Biological Process	0.99	hypothetical protein	OPB38335.1t-SNARE Ufe1, ER membrane fusion and vesicular traffic	EC:2.6.1.1	Aspartate transaminase
Co-culture vs M10-single-culture (control)	M10	146386	GO:0006082 organic acid m.p.	-0.0334074	0.97346	Biological Process	0.99	hypothetical protein	OPB38335.1t-SNARE Ufe1, ER membrane fusion and vesicular traffic	EC:2.6.1.1	Aspartate transaminase
Co-culture vs M10-single-culture (control)	M10	146386	GO:0071704 organic substance m.p.	-0.0334074	0.97346	Biological Process	0.99	hypothetical protein	OPB38335.1t-SNARE Ufe1, ER membrane fusion and vesicular traffic	EC:2.6.1.1	Aspartate transaminase
Co-culture vs M10-single-culture (control)	M10	146416	GO:0016021 integral component of membrane	-0.707343	0.428318	Cellular Component	0.99	Protein of unknown function (DUF1077)-domain containing protein	RFU74529.1er membrane duf1077 domain protein
Co-culture vs M10-single-culture (control)	M10	146499	GO:0016021 integral component of membrane	-0.468238	0.705266	Cellular Component	0.99	Domain of unknown function (DUF202)-domain containing protein	XP_024780515.1hypothetical protein M431DRAFT_489624
Co-culture vs M10-single-culture (control)	M10	146504	GO:0016740 transferase activity	0.162132	0.903031	Molecular Function	0.99	hypothetical protein	RFU74523.1glycosyltransferase 2
Co-culture vs M10-single-culture (control)	M10	146504	GO:0016021 integral component of membrane	0.162132	0.903031	Cellular Component	0.99	hypothetical protein	RFU74523.1glycosyltransferase 2
Co-culture vs M10-single-culture (control)	M10	442146	GO:0043232 intracellular non-memb.-bou. organelle	-1.88368	0.00074071	Cellular Component	1.3e-11	Ribosomal protein S10 domain-containing protein	OPB46568.1ribosomal protein S10
Co-culture vs M10-single-culture (control)	M10	156126	GO:0043603 cellular amide m.p.	-2.19317	2.40062e-06	Biological Process	1.1e-25	Translation protein SH3-like domain-containing protein	KAF3072021.160S ribosomal protein L2
Co-culture vs M10-single-culture (control)	M10	177077	GO:0043603 cellular amide m.p.	-1.31541	0.0120531	Biological Process	1.1e-25	Ribosomal protein S3	KAF3074018.140S ribosomal protein S3
Co-culture vs M10-single-culture (control)	M10	190634	GO:0043603 cellular amide m.p.	-1.50237	0.00225118	Biological Process	1.1e-25	ribosomal protein L32	ETS03791.160S ribosomal protein L32
Co-culture vs M10-single-culture (control)	M10	193732	GO:0043603 cellular amide m.p.	-1.61301	1.33555e-06	Biological Process	1.1e-25	Ribosomal protein S12/S23	ETS01644.1ribosomal protein S12/S23
Co-culture vs M10-single-culture (control)	M10	22039	GO:0043603 cellular amide m.p.	-1.16517	0.0468337	Biological Process	1.1e-25	hypothetical protein	KAF3069948.1putative 37S ribosomal protein S18
Co-culture vs M10-single-culture (control)	M10	442656	GO:0043232 intracellular non-memb.-bou. organelle	-1.66194	0.000147764	Cellular Component	1.3e-11	Ribosomal protein S3Ae	OPB45080.140S ribosomal protein S1
Co-culture vs M10-single-culture (control)	M10	442889	GO:0043232 intracellular non-memb.-bou. organelle	-1.89253	0.00215351	Cellular Component	1.3e-11	Histone-fold-containing protein	OPB36953.1Histone H2A
Co-culture vs M10-single-culture (control)	M10	241536	GO:0043603 cellular amide m.p.	-2.22492	5.26566e-05	Biological Process	1.1e-25	Ribosomal protein L5 domain-containing protein	OPB46748.160S ribosomal protein L11
Co-culture vs M10-single-culture (control)	M10	342157	GO:0043603 cellular amide m.p.	-1.638	0.00948959	Biological Process	1.1e-25	Ribosomal protein S11	OPB46691.140S ribosomal protein S14
Co-culture vs M10-single-culture (control)	M10	443593	GO:0043232 intracellular non-memb.-bou. organelle	-1.31942	0.02615	Cellular Component	1.3e-11	Ribosomal protein L5 domain-containing protein	OPB40138.1Ribosomal protein L5 domain
Co-culture vs M10-single-culture (control)	M10	448260	GO:0043232 intracellular non-memb.-bou. organelle	-1.96259	4.45779e-05	Cellular Component	1.3e-11	hypothetical protein	OPB43623.160S ribosomal protein L5
Co-culture vs M10-single-culture (control)	M10	343399	GO:0043603 cellular amide m.p.	-1.31887	0.000575146	Biological Process	1.1e-25	ubiquitin/small ribosomal subunit protein 31 fusion protein	OPB36496.1Ubiquitin-40S ribosomal protein S27a
Co-culture vs M10-single-culture (control)	M10	348770	GO:0043603 cellular amide m.p.	-1.31989	0.0231376	Biological Process	1.1e-25	Ribosomal L18ae/LX protein domain-domain containing protein	KKP04873.160S ribosomal protein L20
Co-culture vs M10-single-culture (control)	M10	349284	GO:0043603 cellular amide m.p.	-1.87663	1.45367e-05	Biological Process	1.1e-25	Ribosomal protein S8e/ribosomal biogenesis NSA2	KAF3075531.140S ribosomal protein S8-B
Co-culture vs M10-single-culture (control)	M10	356058	GO:0043603 cellular amide m.p.	2.83709	1.567e-11	Biological Process	1.1e-25	hypothetical protein	KAF3072442.1Aspartate--tRNA ligase, cytoplasmic	EC:6.1.1.12	Aspartate--tRNA ligase
Co-culture vs M10-single-culture (control)	M10	356215	GO:0043603 cellular amide m.p.	-2.03834	0.001495	Biological Process	1.1e-25	hypothetical protein	OPB43798.1aspartyl-tRNA synthetase, class Iib	EC:6.1.1.12	Aspartate--tRNA ligase
Co-culture vs M10-single-culture (control)	M10	146716	GO:0016746 transferase activity ...	-0.452057	1	Molecular Function	0.99	hypothetical protein	EGR51939.1predicted protein	EC:2.3.1.5	Arylamine N-acetyltransferase
Co-culture vs M10-single-culture (control)	M10	146716	GO:0016740 transferase activity	-0.452057	1	Molecular Function	0.99	hypothetical protein	EGR51939.1predicted protein	EC:2.3.1.5	Arylamine N-acetyltransferase
Co-culture vs M10-single-culture (control)	M10	146739	GO:0043226 organelle	-0.421331	0.715497	Cellular Component	0.99	hypothetical protein	KAF3072664.1Replication factor A protein 2
Co-culture vs M10-single-culture (control)	M10	146739	GO:0110165 cellular anatomical entity	-0.421331	0.715497	Cellular Component	0.99	hypothetical protein	KAF3072664.1Replication factor A protein 2
Co-culture vs M10-single-culture (control)	M10	146739	GO:0071704 organic substance m.p.	-0.421331	0.715497	Biological Process	0.99	hypothetical protein	KAF3072664.1Replication factor A protein 2
Co-culture vs M10-single-culture (control)	M10	146739	GO:0006807 nitrogen compound m.p.	-0.421331	0.715497	Biological Process	0.99	hypothetical protein	KAF3072664.1Replication factor A protein 2
Co-culture vs M10-single-culture (control)	M10	146753	GO:0006629 lipid m.p.	-0.208774	0.782773	Biological Process	0.99	NUDIX hydrolase domain-like protein	OPB38350.1Isopentenyl diphosphate: dimethylallyl diphosphate isomerase	EC:5.3.3.2	Isopentenyl-diphosphate Delta-isomerase
Co-culture vs M10-single-culture (control)	M10	146753	GO:0071704 organic substance m.p.	-0.208774	0.782773	Biological Process	0.99	NUDIX hydrolase domain-like protein	OPB38350.1Isopentenyl diphosphate: dimethylallyl diphosphate isomerase	EC:5.3.3.2	Isopentenyl-diphosphate Delta-isomerase
Co-culture vs M10-single-culture (control)	M10	146810	GO:0016021 integral component of membrane	1.73835	0.140401	Cellular Component	0.99	P-loop containing nucleoside triphosphate hydrolase protein	KAF3072666.1Metal resistance protein YCF1	EC:3.6.1.3; EC:3.6.1.15	Adenosinetriphosphatase; Nucleoside-triphosphate phosphatase
Co-culture vs M10-single-culture (control)	M10	147228	GO:0006807 nitrogen compound m.p.	-0.112694	0.905693	Biological Process	0.99	hypothetical protein	KKP04219.1cutinase palindrome-binding protein
Co-culture vs M10-single-culture (control)	M10	147228	GO:0005515 protein binding	-0.112694	0.905693	Molecular Function	0.99	hypothetical protein	KKP04219.1cutinase palindrome-binding protein
Co-culture vs M10-single-culture (control)	M10	147449	GO:0006807 nitrogen compound m.p.	-0.923937	0.487391	Biological Process	0.99	Amidase signature domain-containing protein	KAF3063351.1Fatty acid amide hydrolase	EC:3.5.1.4	Amidase
Co-culture vs M10-single-culture (control)	M10	147449	GO:0071704 organic substance m.p.	-0.923937	0.487391	Biological Process	0.99	Amidase signature domain-containing protein	KAF3063351.1Fatty acid amide hydrolase	EC:3.5.1.4	Amidase
Co-culture vs M10-single-culture (control)	M10	147449	GO:0006082 organic acid m.p.	-0.923937	0.487391	Biological Process	0.99	Amidase signature domain-containing protein	KAF3063351.1Fatty acid amide hydrolase	EC:3.5.1.4	Amidase
Co-culture vs M10-single-culture (control)	M10	147480	GO:0016021 integral component of membrane	-0.529092	0.536009	Cellular Component	0.99	hypothetical protein	KAF3063354.1hypothetical protein CFAM422_010007
Co-culture vs M10-single-culture (control)	M10	147510	GO:0005515 protein binding	0.32924	0.64801	Molecular Function	0.99	CTLH/CRA C-terminal to LisH motif domain-domain containing protein	KAF3063352.1Protein RMD5
Co-culture vs M10-single-culture (control)	M10	147557	GO:0046907 intracellular transport	-0.0189692	0.980048	Biological Process	0.99	Tim10/DDP family zinc finger-domain containing protein	OPB44418.1Mitochondrial import inner membrane translocase subunit TIM10
Co-culture vs M10-single-culture (control)	M10	147557	GO:0005739 mitochondrion	-0.0189692	0.980048	Cellular Component	0.99	Tim10/DDP family zinc finger-domain containing protein	OPB44418.1Mitochondrial import inner membrane translocase subunit TIM10
Co-culture vs M10-single-culture (control)	M10	147557	GO:0051649 establishment of localization in cell	-0.0189692	0.980048	Biological Process	0.99	Tim10/DDP family zinc finger-domain containing protein	OPB44418.1Mitochondrial import inner membrane translocase subunit TIM10
Co-culture vs M10-single-culture (control)	M10	147557	GO:0043226 organelle	-0.0189692	0.980048	Cellular Component	0.99	Tim10/DDP family zinc finger-domain containing protein	OPB44418.1Mitochondrial import inner membrane translocase subunit TIM10
Co-culture vs M10-single-culture (control)	M10	147557	GO:0032991 protein-containing complex	-0.0189692	0.980048	Cellular Component	0.99	Tim10/DDP family zinc finger-domain containing protein	OPB44418.1Mitochondrial import inner membrane translocase subunit TIM10
Co-culture vs M10-single-culture (control)	M10	147557	GO:0110165 cellular anatomical entity	-0.0189692	0.980048	Cellular Component	0.99	Tim10/DDP family zinc finger-domain containing protein	OPB44418.1Mitochondrial import inner membrane translocase subunit TIM10
Co-culture vs M10-single-culture (control)	M10	147557	GO:0051641 cellular localization	-0.0189692	0.980048	Biological Process	0.99	Tim10/DDP family zinc finger-domain containing protein	OPB44418.1Mitochondrial import inner membrane translocase subunit TIM10
Co-culture vs M10-single-culture (control)	M10	147557	GO:0071840 cellular component organization ...	-0.0189692	0.980048	Biological Process	0.99	Tim10/DDP family zinc finger-domain containing protein	OPB44418.1Mitochondrial import inner membrane translocase subunit TIM10
Co-culture vs M10-single-culture (control)	M10	147601	GO:0071704 organic substance m.p.	0.664719	0.118019	Biological Process	0.99	glycoside hydrolase family 47 protein	KAF3063357.1ER degradation-enhancing alpha-mannosidase	EC:3.2.1.113; EC:3.2.1.24	Mannosyl-oligosaccharide 1,2-alpha-mannosidase; Alpha-mannosidase
Co-culture vs M10-single-culture (control)	M10	147707	GO:0071704 organic substance m.p.	5.7583	0.342115	Biological Process	0.99	glycoside hydrolase family 3 protein	OPB41188.1GH3 protein	EC:3.2.1.21	Beta-glucosidase
Co-culture vs M10-single-culture (control)	M10	424335	GO:0005198 structural molecule activity	-2.28037	0.0121169	Molecular Function	5.5e-20	Nucleoporin FG repeat region-domain containing protein	KAF3069403.1Nucleoporin NUP49
Co-culture vs M10-single-culture (control)	M10	424393	GO:0005198 structural molecule activity	-1.98012	7.37714e-05	Molecular Function	5.5e-20	Ribosomal protein L3-domain containing protein	OPB42471.160S ribosomal protein L3
Co-culture vs M10-single-culture (control)	M10	448287	GO:0043232 intracellular non-memb.-bou. organelle	-2.34916	0.000143649	Cellular Component	1.3e-11	ribosomal protein L24/26	ETR98946.160S ribosomal protein L126
Co-culture vs M10-single-culture (control)	M10	357853	GO:0043603 cellular amide m.p.	-2.17566	1.97252e-07	Biological Process	1.1e-25	Ribosomal protein S9	OPB41098.140S ribosomal protein S16
Co-culture vs M10-single-culture (control)	M10	360447	GO:0043603 cellular amide m.p.	-1.46255	0.0015447	Biological Process	1.1e-25	DnaJ domain-containing protein	KKP02130.1DnaJ like subfamily C member 2
Co-culture vs M10-single-culture (control)	M10	398278	GO:0043603 cellular amide m.p.	-1.34395	0.0300712	Biological Process	1.1e-25	Ribosomal protein L10e/L16	OPB42461.1ribosomal protein L16
Co-culture vs M10-single-culture (control)	M10	448606	GO:0043232 intracellular non-memb.-bou. organelle	0.997715	0.013695	Cellular Component	1.3e-11	NGP1NT (NUC091) domain-domain containing protein	OPB37923.1GTP-binding protein, HSR1-related, member ofGTP1/OBG family
Co-culture vs M10-single-culture (control)	M10	412571	GO:0043603 cellular amide m.p.	-1.6591	0.0347008	Biological Process	1.1e-25	hypothetical protein	OPB43154.1ribosomal protein YmL32 precursor, Contains possible InterPro domain for ribosomal L32p protein
Co-culture vs M10-single-culture (control)	M10	452094	GO:0043232 intracellular non-memb.-bou. organelle	-3.84266	0.0483744	Cellular Component	1.3e-11	Mitochondrial 39-S ribosomal protein L47 (MRP-L47)-domain containing protein	OPB38440.1ribosomal protein L29, Shows amino acid sequence similarity to mitochondrial ribosomal protein MRPL4
Co-culture vs M10-single-culture (control)	M10	148238	GO:0016491 oxidoreductase activity	-0.766215	0.559812	Molecular Function	0.99	Cupredoxin	AYD59708.1iron transport multicopper ferroxidase
Co-culture vs M10-single-culture (control)	M10	148238	GO:0016021 integral component of membrane	-0.766215	0.559812	Cellular Component	0.99	Cupredoxin	AYD59708.1iron transport multicopper ferroxidase
Co-culture vs M10-single-culture (control)	M10	148269	GO:0032991 protein-containing complex	0.0857661	0.959513	Cellular Component	0.99	high-affinity iron permease-like protein	KAF3072955.1Plasma membrane iron permease
Co-culture vs M10-single-culture (control)	M10	148269	GO:0110165 cellular anatomical entity	0.0857661	0.959513	Cellular Component	0.99	high-affinity iron permease-like protein	KAF3072955.1Plasma membrane iron permease
Co-culture vs M10-single-culture (control)	M10	148384	GO:0016021 integral component of membrane	1.73806	0.0751527	Cellular Component	0.99	NUDIX hydrolase domain-like protein	KKO99045.1NUDIX domain-containing protein	EC:3.6.1.13; EC:6.3.1.2	ADP-ribose diphosphatase; Glutamine synthetase
Co-culture vs M10-single-culture (control)	M10	148384	GO:0016740 transferase activity	1.73806	0.0751527	Molecular Function	0.99	NUDIX hydrolase domain-like protein	KKO99045.1NUDIX domain-containing protein	EC:3.6.1.13; EC:6.3.1.2	ADP-ribose diphosphatase; Glutamine synthetase
Co-culture vs M10-single-culture (control)	M10	148384	GO:0016874 ligase activity	1.73806	0.0751527	Molecular Function	0.99	NUDIX hydrolase domain-like protein	KKO99045.1NUDIX domain-containing protein	EC:3.6.1.13; EC:6.3.1.2	ADP-ribose diphosphatase; Glutamine synthetase
Co-culture vs M10-single-culture (control)	M10	148384	GO:0005739 mitochondrion	1.73806	0.0751527	Cellular Component	0.99	NUDIX hydrolase domain-like protein	KKO99045.1NUDIX domain-containing protein	EC:3.6.1.13; EC:6.3.1.2	ADP-ribose diphosphatase; Glutamine synthetase
Co-culture vs M10-single-culture (control)	M10	148384	GO:0043226 organelle	1.73806	0.0751527	Cellular Component	0.99	NUDIX hydrolase domain-like protein	KKO99045.1NUDIX domain-containing protein	EC:3.6.1.13; EC:6.3.1.2	ADP-ribose diphosphatase; Glutamine synthetase
Co-culture vs M10-single-culture (control)	M10	148384	GO:0006807 nitrogen compound m.p.	1.73806	0.0751527	Biological Process	0.99	NUDIX hydrolase domain-like protein	KKO99045.1NUDIX domain-containing protein	EC:3.6.1.13; EC:6.3.1.2	ADP-ribose diphosphatase; Glutamine synthetase
Co-culture vs M10-single-culture (control)	M10	148384	GO:0110165 cellular anatomical entity	1.73806	0.0751527	Cellular Component	0.99	NUDIX hydrolase domain-like protein	KKO99045.1NUDIX domain-containing protein	EC:3.6.1.13; EC:6.3.1.2	ADP-ribose diphosphatase; Glutamine synthetase
Co-culture vs M10-single-culture (control)	M10	14848	GO:0110165 cellular anatomical entity	0.784653	1	Cellular Component	0.99	SOH1-domain containing protein	OPB41616.1mediator of RNA polymerase II transcription subunit 31
Co-culture vs M10-single-culture (control)	M10	14848	GO:0032991 protein-containing complex	0.784653	1	Cellular Component	0.99	SOH1-domain containing protein	OPB41616.1mediator of RNA polymerase II transcription subunit 31
Co-culture vs M10-single-culture (control)	M10	14848	GO:0071704 organic substance m.p.	0.784653	1	Biological Process	0.99	SOH1-domain containing protein	OPB41616.1mediator of RNA polymerase II transcription subunit 31
Co-culture vs M10-single-culture (control)	M10	14848	GO:0071840 cellular component organization ...	0.784653	1	Biological Process	0.99	SOH1-domain containing protein	OPB41616.1mediator of RNA polymerase II transcription subunit 31
Co-culture vs M10-single-culture (control)	M10	14848	GO:0043226 organelle	0.784653	1	Cellular Component	0.99	SOH1-domain containing protein	OPB41616.1mediator of RNA polymerase II transcription subunit 31
Co-culture vs M10-single-culture (control)	M10	14848	GO:0006807 nitrogen compound m.p.	0.784653	1	Biological Process	0.99	SOH1-domain containing protein	OPB41616.1mediator of RNA polymerase II transcription subunit 31
Co-culture vs M10-single-culture (control)	M10	14859	GO:0006807 nitrogen compound m.p.	0.645725	0.563364	Biological Process	0.99	hypothetical protein	OPB41617.1putative DNA-directed RNA polymerase III subunit C11	EC:2.7.7.6	DNA-directed RNA polymerase
Co-culture vs M10-single-culture (control)	M10	14859	GO:0043226 organelle	0.645725	0.563364	Cellular Component	0.99	hypothetical protein	OPB41617.1putative DNA-directed RNA polymerase III subunit C11	EC:2.7.7.6	DNA-directed RNA polymerase
Co-culture vs M10-single-culture (control)	M10	14859	GO:0043228 non-memb.-bou. organelle	0.645725	0.563364	Cellular Component	0.99	hypothetical protein	OPB41617.1putative DNA-directed RNA polymerase III subunit C11	EC:2.7.7.6	DNA-directed RNA polymerase
Co-culture vs M10-single-culture (control)	M10	14859	GO:0005730 nucleolus	0.645725	0.563364	Cellular Component	0.99	hypothetical protein	OPB41617.1putative DNA-directed RNA polymerase III subunit C11	EC:2.7.7.6	DNA-directed RNA polymerase
Co-culture vs M10-single-culture (control)	M10	14859	GO:0016740 transferase activity	0.645725	0.563364	Molecular Function	0.99	hypothetical protein	OPB41617.1putative DNA-directed RNA polymerase III subunit C11	EC:2.7.7.6	DNA-directed RNA polymerase
Co-culture vs M10-single-culture (control)	M10	14859	GO:0110165 cellular anatomical entity	0.645725	0.563364	Cellular Component	0.99	hypothetical protein	OPB41617.1putative DNA-directed RNA polymerase III subunit C11	EC:2.7.7.6	DNA-directed RNA polymerase
Co-culture vs M10-single-culture (control)	M10	14859	GO:0071704 organic substance m.p.	0.645725	0.563364	Biological Process	0.99	hypothetical protein	OPB41617.1putative DNA-directed RNA polymerase III subunit C11	EC:2.7.7.6	DNA-directed RNA polymerase
Co-culture vs M10-single-culture (control)	M10	148593	GO:0016491 oxidoreductase activity	-0.23197	0.828528	Molecular Function	0.99	hypothetical protein	KAF3054733.1Iterative polyketide synthase CazM
Co-culture vs M10-single-culture (control)	M10	148593	GO:0016740 transferase activity	-0.23197	0.828528	Molecular Function	0.99	hypothetical protein	KAF3054733.1Iterative polyketide synthase CazM
Co-culture vs M10-single-culture (control)	M10	14867	GO:0006629 lipid m.p.	-0.423862	0.628614	Biological Process	0.99	Phosphatidylinositol N-acetylglucosaminyltransferase subunit C	KAF3073034.1Phosphatidylinositol N-acetylglucosaminyltransferase GPI2 subunit	EC:2.4.1.198	Phosphatidylinositol N-acetylglucosaminyltransferase
Co-culture vs M10-single-culture (control)	M10	14867	GO:0006807 nitrogen compound m.p.	-0.423862	0.628614	Biological Process	0.99	Phosphatidylinositol N-acetylglucosaminyltransferase subunit C	KAF3073034.1Phosphatidylinositol N-acetylglucosaminyltransferase GPI2 subunit	EC:2.4.1.198	Phosphatidylinositol N-acetylglucosaminyltransferase
Co-culture vs M10-single-culture (control)	M10	14867	GO:0016021 integral component of membrane	-0.423862	0.628614	Cellular Component	0.99	Phosphatidylinositol N-acetylglucosaminyltransferase subunit C	KAF3073034.1Phosphatidylinositol N-acetylglucosaminyltransferase GPI2 subunit	EC:2.4.1.198	Phosphatidylinositol N-acetylglucosaminyltransferase
Co-culture vs M10-single-culture (control)	M10	14867	GO:0016740 transferase activity	-0.423862	0.628614	Molecular Function	0.99	Phosphatidylinositol N-acetylglucosaminyltransferase subunit C	KAF3073034.1Phosphatidylinositol N-acetylglucosaminyltransferase GPI2 subunit	EC:2.4.1.198	Phosphatidylinositol N-acetylglucosaminyltransferase
Co-culture vs M10-single-culture (control)	M10	14867	GO:0071704 organic substance m.p.	-0.423862	0.628614	Biological Process	0.99	Phosphatidylinositol N-acetylglucosaminyltransferase subunit C	KAF3073034.1Phosphatidylinositol N-acetylglucosaminyltransferase GPI2 subunit	EC:2.4.1.198	Phosphatidylinositol N-acetylglucosaminyltransferase
Co-culture vs M10-single-culture (control)	M10	149	GO:0016021 integral component of membrane	-0.396403	0.792305	Cellular Component	0.99	Cytochrome P450	OTA06268.1cytochrome P450
Co-culture vs M10-single-culture (control)	M10	452537	GO:0043232 intracellular non-memb.-bou. organelle	-1.66024	0.00317706	Cellular Component	1.3e-11	60S ribosomal protein L2	KAF3075865.154S ribosomal protein RML2
Co-culture vs M10-single-culture (control)	M10	453436	GO:0043232 intracellular non-memb.-bou. organelle	2.31778	0.00568639	Cellular Component	1.3e-11	hypothetical protein	EHK48038.1serine/threonine protein kinase, AGC family
Co-culture vs M10-single-culture (control)	M10	454620	GO:0043232 intracellular non-memb.-bou. organelle	-1.13018	0.00471033	Cellular Component	1.3e-11	Calponin homology domain-containing protein	OPB36036.1Ca2+-binding actin-bundling protein (fimbrin/plastin), EF-Hand protein superfamily
Co-culture vs M10-single-culture (control)	M10	456572	GO:0043232 intracellular non-memb.-bou. organelle	-1.12917	0.0117142	Cellular Component	1.3e-11	Ribosomal protein L38e	ETS02991.1ribosomal protein L38e
Co-culture vs M10-single-culture (control)	M10	457895	GO:0043232 intracellular non-memb.-bou. organelle	-1.16334	0.0258339	Cellular Component	1.3e-11	Ribosomal L28e protein family-domain containing protein	KAF3076526.1putative 60S ribosomal protein L28e
Co-culture vs M10-single-culture (control)	M10	463102	GO:0043232 intracellular non-memb.-bou. organelle	-1.39695	0.045779	Cellular Component	1.3e-11	DNA-directed RNA polymerase%2C RBP11-like dimerisation domain-containing protein	KKP05239.1DNA-directed RNA polymerase I and III subunit RPAC2	EC:2.7.7.6	DNA-directed RNA polymerase
Co-culture vs M10-single-culture (control)	M10	149722	GO:0016021 integral component of membrane	-0.877474	0.687491	Cellular Component	0.99	Major facilitator superfamily domain-containing protein	OPB44680.1MSF transporter
Co-culture vs M10-single-culture (control)	M10	425184	GO:0005198 structural molecule activity	-1.27155	0.00446302	Molecular Function	5.5e-20	Ribosomal protein S17-domain containing protein	KKP02404.140S ribosomal protein S11
Co-culture vs M10-single-culture (control)	M10	417042	GO:0043603 cellular amide m.p.	-1.61959	0.000410881	Biological Process	1.1e-25	Ribosomal protein S14	KKP04019.140S ribosomal protein S29
Co-culture vs M10-single-culture (control)	M10	417821	GO:0043603 cellular amide m.p.	-1.28559	0.00782669	Biological Process	1.1e-25	60s Acidic ribosomal protein-domain containing protein	KAF3073721.160S acidic ribosomal protein P1
Co-culture vs M10-single-culture (control)	M10	418113	GO:0043603 cellular amide m.p.	-1.48319	0.00636272	Biological Process	1.1e-25	Ribosomal protein L10e/L16	OPB44095.160S ribosomal protein L10-A
Co-culture vs M10-single-culture (control)	M10	149869	GO:0016021 integral component of membrane	-1.41992	1	Cellular Component	0.99	Permease family-domain containing protein	KAF3056766.1Uric acid-xanthine permease
Co-culture vs M10-single-culture (control)	M10	149897	GO:0005515 protein binding	0.368542	0.776987	Molecular Function	0.99	WD40-repeat-containing domain protein	KAF3056795.1WD repeat-containing protein jip5
Co-culture vs M10-single-culture (control)	M10	149928	GO:0071704 organic substance m.p.	-0.0273668	0.987927	Biological Process	0.99	glycoside hydrolase family 18 protein	KAF3056804.1Chitinase 1	EC:3.2.1.14	Chitinase
Co-culture vs M10-single-culture (control)	M10	149938	GO:0071704 organic substance m.p.	1.66935	0.0512533	Biological Process	0.99	PLC-like phosphodiesterase%2C TIM beta/alpha-barrel-containing protein domain-containing protein	OPB44661.1glycerophosphoryl diester phosphodiesterase family protein
Co-culture vs M10-single-culture (control)	M10	149938	GO:0006629 lipid m.p.	1.66935	0.0512533	Biological Process	0.99	PLC-like phosphodiesterase%2C TIM beta/alpha-barrel-containing protein domain-containing protein	OPB44661.1glycerophosphoryl diester phosphodiesterase family protein
Co-culture vs M10-single-culture (control)	M10	149943	GO:0032991 protein-containing complex	1.78244	0.283637	Cellular Component	0.99	Alpha/Beta hydrolase fold	KAF3056801.1putative 1-alkyl-2-acetylglycerophosphocholine esterase	EC:3.1.1.47; EC:3.1.1.1	1-alkyl-2-acetylglycerophosphocholine esterase; Carboxylesterase
Co-culture vs M10-single-culture (control)	M10	149943	GO:0071704 organic substance m.p.	1.78244	0.283637	Biological Process	0.99	Alpha/Beta hydrolase fold	KAF3056801.1putative 1-alkyl-2-acetylglycerophosphocholine esterase	EC:3.1.1.47; EC:3.1.1.1	1-alkyl-2-acetylglycerophosphocholine esterase; Carboxylesterase
Co-culture vs M10-single-culture (control)	M10	149943	GO:0006629 lipid m.p.	1.78244	0.283637	Biological Process	0.99	Alpha/Beta hydrolase fold	KAF3056801.1putative 1-alkyl-2-acetylglycerophosphocholine esterase	EC:3.1.1.47; EC:3.1.1.1	1-alkyl-2-acetylglycerophosphocholine esterase; Carboxylesterase
Co-culture vs M10-single-culture (control)	M10	149943	GO:0016021 integral component of membrane	1.78244	0.283637	Cellular Component	0.99	Alpha/Beta hydrolase fold	KAF3056801.1putative 1-alkyl-2-acetylglycerophosphocholine esterase	EC:3.1.1.47; EC:3.1.1.1	1-alkyl-2-acetylglycerophosphocholine esterase; Carboxylesterase
Co-culture vs M10-single-culture (control)	M10	149951	GO:0043226 organelle	0.188005	0.900889	Cellular Component	0.99	Fungal specific transcription factor domain-domain containing protein	KAF3056799.1Threonine synthase
Co-culture vs M10-single-culture (control)	M10	149951	GO:0140110 transcription regulator activity	0.188005	0.900889	Molecular Function	0.99	Fungal specific transcription factor domain-domain containing protein	KAF3056799.1Threonine synthase
Co-culture vs M10-single-culture (control)	M10	149951	GO:0006807 nitrogen compound m.p.	0.188005	0.900889	Biological Process	0.99	Fungal specific transcription factor domain-domain containing protein	KAF3056799.1Threonine synthase
Co-culture vs M10-single-culture (control)	M10	149951	GO:0110165 cellular anatomical entity	0.188005	0.900889	Cellular Component	0.99	Fungal specific transcription factor domain-domain containing protein	KAF3056799.1Threonine synthase
Co-culture vs M10-single-culture (control)	M10	464619	GO:0043232 intracellular non-memb.-bou. organelle	-3.6505	0.00579617	Cellular Component	1.3e-11	SPOC like C-terminal domain-containing protein	OPB39422.1Ku80p (Hdf2p)	EC:3.6.1.3; EC:3.6.4.12; EC:3.6.1.15	Adenosinetriphosphatase; DNA helicase; Nucleoside-triphosphate phosphatase
Co-culture vs M10-single-culture (control)	M10	15014	GO:0005515 protein binding	0.330716	0.609547	Molecular Function	0.99	hypothetical protein	ETS00147.1WD repeat protein
Co-culture vs M10-single-culture (control)	M10	150214	GO:0110165 cellular anatomical entity	-0.262158	1	Cellular Component	0.99	expressed protein	PKK53008.1hypothetical protein CI102_2737
Co-culture vs M10-single-culture (control)	M10	150214	GO:0031224 intrinsic component of membrane	-0.262158	1	Cellular Component	0.99	expressed protein	PKK53008.1hypothetical protein CI102_2737
Co-culture vs M10-single-culture (control)	M10	150214	GO:0016021 integral component of membrane	-0.262158	1	Cellular Component	0.99	expressed protein	PKK53008.1hypothetical protein CI102_2737
Co-culture vs M10-single-culture (control)	M10	15028	GO:0016740 transferase activity	-0.447303	0.542374	Molecular Function	0.99	Ubiquitin-conjugating enzyme/RWD-like protein	OPB41607.1Ubiquitin-conjugating enzyme E2 N
Co-culture vs M10-single-culture (control)	M10	150403	GO:0016491 oxidoreductase activity	1.1242	1	Molecular Function	0.99	hypothetical protein	KAF3056791.1Galactose/lactose metabolism regulatory protein GAL80
Co-culture vs M10-single-culture (control)	M10	150426	GO:0071704 organic substance m.p.	0.587691	0.567721	Biological Process	0.99	Acyl transferase/acyl hydrolase/lysophospholipase	KAF3056793.1Lipase 4	EC:3.1.1.1; EC:3.1.1.3	Carboxylesterase; Triacylglycerol lipase
Co-culture vs M10-single-culture (control)	M10	150426	GO:0006629 lipid m.p.	0.587691	0.567721	Biological Process	0.99	Acyl transferase/acyl hydrolase/lysophospholipase	KAF3056793.1Lipase 4	EC:3.1.1.1; EC:3.1.1.3	Carboxylesterase; Triacylglycerol lipase
Co-culture vs M10-single-culture (control)	M10	150473	GO:0016874 ligase activity	1.45784	0.0500423	Molecular Function	0.99	hypothetical protein	OPB44634.1long-chain fatty acid transporter	EC:7.6.2.4; EC:6.2.1.3	n/a; Long-chain-fatty-acid--CoA ligase
Co-culture vs M10-single-culture (control)	M10	150473	GO:0043228 non-memb.-bou. organelle	1.45784	0.0500423	Cellular Component	0.99	hypothetical protein	OPB44634.1long-chain fatty acid transporter	EC:7.6.2.4; EC:6.2.1.3	n/a; Long-chain-fatty-acid--CoA ligase
Co-culture vs M10-single-culture (control)	M10	150473	GO:0043226 organelle	1.45784	0.0500423	Cellular Component	0.99	hypothetical protein	OPB44634.1long-chain fatty acid transporter	EC:7.6.2.4; EC:6.2.1.3	n/a; Long-chain-fatty-acid--CoA ligase
Co-culture vs M10-single-culture (control)	M10	150473	GO:0071704 organic substance m.p.	1.45784	0.0500423	Biological Process	0.99	hypothetical protein	OPB44634.1long-chain fatty acid transporter	EC:7.6.2.4; EC:6.2.1.3	n/a; Long-chain-fatty-acid--CoA ligase
Co-culture vs M10-single-culture (control)	M10	150473	GO:0110165 cellular anatomical entity	1.45784	0.0500423	Cellular Component	0.99	hypothetical protein	OPB44634.1long-chain fatty acid transporter	EC:7.6.2.4; EC:6.2.1.3	n/a; Long-chain-fatty-acid--CoA ligase
Co-culture vs M10-single-culture (control)	M10	150473	GO:0006629 lipid m.p.	1.45784	0.0500423	Biological Process	0.99	hypothetical protein	OPB44634.1long-chain fatty acid transporter	EC:7.6.2.4; EC:6.2.1.3	n/a; Long-chain-fatty-acid--CoA ligase
Co-culture vs M10-single-culture (control)	M10	150527	GO:0016021 integral component of membrane	-0.802941	1	Cellular Component	0.99	Amino acid/polyamine transporter I	OPB44629.1amino acid permease
Co-culture vs M10-single-culture (control)	M10	150738	GO:0016021 integral component of membrane	-1.01516	0.0708389	Cellular Component	0.99	Major facilitator superfamily domain-containing protein	OPB44597.1MFS permease
Co-culture vs M10-single-culture (control)	M10	150842	GO:0016874 ligase activity	1.25199	1	Molecular Function	0.99	hypothetical protein	KKO97188.14-coumarate-CoA ligase 1
Co-culture vs M10-single-culture (control)	M10	150867	GO:0016491 oxidoreductase activity	-2.72254	0.275667	Molecular Function	0.99	GroES (chaperonin 10)-like protein	OPB38745.1Zinc-containing alcohol dehydrogenase
Co-culture vs M10-single-culture (control)	M10	150914	GO:0016021 integral component of membrane	-1.88956	0.393715	Cellular Component	0.99	hypothetical protein	OPB44585.1SSCRP protein
Co-culture vs M10-single-culture (control)	M10	150921	GO:0006082 organic acid m.p.	-1.63075	0.260984	Biological Process	0.99	Class I glutamine amidotransferase-like protein	KAF3056778.1Isonitrile hydratase
Co-culture vs M10-single-culture (control)	M10	150921	GO:0016740 transferase activity	-1.63075	0.260984	Molecular Function	0.99	Class I glutamine amidotransferase-like protein	KAF3056778.1Isonitrile hydratase
Co-culture vs M10-single-culture (control)	M10	150921	GO:0006807 nitrogen compound m.p.	-1.63075	0.260984	Biological Process	0.99	Class I glutamine amidotransferase-like protein	KAF3056778.1Isonitrile hydratase
Co-culture vs M10-single-culture (control)	M10	150921	GO:0071704 organic substance m.p.	-1.63075	0.260984	Biological Process	0.99	Class I glutamine amidotransferase-like protein	KAF3056778.1Isonitrile hydratase
Co-culture vs M10-single-culture (control)	M10	418505	GO:0043603 cellular amide m.p.	-1.39694	0.0111312	Biological Process	1.1e-25	tRNA synthetases class II %28D%2C K and N%29-domain containing protein	OPB44152.1aspartyl-tRNA synthase	EC:6.1.1.12	Aspartate--tRNA ligase
Co-culture vs M10-single-culture (control)	M10	465847	GO:0043232 intracellular non-memb.-bou. organelle	-1.73326	7.46266e-05	Cellular Component	1.3e-11	Ribosomal protein S25	OPB43168.140S ribosomal protein S25
Co-culture vs M10-single-culture (control)	M10	418855	GO:0043603 cellular amide m.p.	-1.06026	0.0397435	Biological Process	1.1e-25	hypothetical protein	OTA04755.1ribosomal protein L34	EC:6.1.1.10; EC:2.3.1.5	Methionine--tRNA ligase; Arylamine N-acetyltransferase
Co-culture vs M10-single-culture (control)	M10	419723	GO:0043603 cellular amide m.p.	-1.54802	0.00160389	Biological Process	1.1e-25	Ribosomal protein L18e/L15P	OPB44566.160S ribosomal protein L27a
Co-culture vs M10-single-culture (control)	M10	420639	GO:0043603 cellular amide m.p.	-1.68912	0.00932359	Biological Process	1.1e-25	Ribosomal protein S7 domain-containing protein	OPB36384.1Ribosomal protein S7
Co-culture vs M10-single-culture (control)	M10	421507	GO:0043603 cellular amide m.p.	-1.22551	0.00540491	Biological Process	1.1e-25	hypothetical protein	KAF3077461.1Threonine--tRNA ligase, cytoplasmic	EC:6.1.1.3	Threonine--tRNA ligase
Co-culture vs M10-single-culture (control)	M10	422012	GO:0043603 cellular amide m.p.	-1.4044	0.0256922	Biological Process	1.1e-25	Ribosomal protein S19e	PON23778.140S ribosomal protein S19
Co-culture vs M10-single-culture (control)	M10	423118	GO:0043603 cellular amide m.p.	-2.17846	2.06508e-05	Biological Process	1.1e-25	Ribosomal protein L13e-domain containing protein	KAF3068129.160S ribosomal protein L13
Co-culture vs M10-single-culture (control)	M10	423467	GO:0043603 cellular amide m.p.	-1.05624	0.0157023	Biological Process	1.1e-25	Ribosomal protein S26e	OPB36495.140S ribosomal protein S26E
Co-culture vs M10-single-culture (control)	M10	424142	GO:0043603 cellular amide m.p.	-1.4247	0.0164963	Biological Process	1.1e-25	50S ribosomal protein L30e-like protein	OPB42341.1Ribosomal protein S12
Co-culture vs M10-single-culture (control)	M10	424393	GO:0043603 cellular amide m.p.	-1.98012	7.37714e-05	Biological Process	1.1e-25	Ribosomal protein L3-domain containing protein	OPB42471.160S ribosomal protein L3
Co-culture vs M10-single-culture (control)	M10	425038	GO:0043603 cellular amide m.p.	-1.25752	0.0297126	Biological Process	1.1e-25	tRNA synthetases class II core domain (F)-domain containing protein	KAF3065657.1Phenylalanine--tRNA ligase alpha subunit	EC:6.1.1.20; EC:3.1.1.1	Phenylalanine--tRNA ligase; Carboxylesterase
Co-culture vs M10-single-culture (control)	M10	425184	GO:0043603 cellular amide m.p.	-1.27155	0.00446302	Biological Process	1.1e-25	Ribosomal protein S17-domain containing protein	KKP02404.140S ribosomal protein S11
Co-culture vs M10-single-culture (control)	M10	425398	GO:0043603 cellular amide m.p.	-1.3648	0.00554895	Biological Process	1.1e-25	hypothetical protein	KKP05015.1lysyl-tRNA synthetase, class II	EC:6.1.1.6	Lysine--tRNA ligase
Co-culture vs M10-single-culture (control)	M10	427601	GO:0043603 cellular amide m.p.	-1.36119	0.000822225	Biological Process	1.1e-25	tRNA synthetases class I %28I%2C L%2C M and V%29-domain containing protein	OPB43508.1Isoleucine tRNA synthase	EC:6.1.1.5; EC:3.1.1.1	Isoleucine--tRNA ligase; Carboxylesterase
Co-culture vs M10-single-culture (control)	M10	428711	GO:0043603 cellular amide m.p.	-1.68363	0.0313604	Biological Process	1.1e-25	Ribosomal protein L11%2C N-terminal domain-domain containing protein	ETS03444.160S ribosomal protein L19
Co-culture vs M10-single-culture (control)	M10	428975	GO:0043603 cellular amide m.p.	-1.45397	0.00288634	Biological Process	1.1e-25	40s ribosomal protein S6	OPB39285.140S ribosomal protein S6-B
Co-culture vs M10-single-culture (control)	M10	429612	GO:0043603 cellular amide m.p.	-1.6868	0.000209666	Biological Process	1.1e-25	Ribosomal protein S10 domain-containing protein	PTB77439.1ribosomal protein S1
Co-culture vs M10-single-culture (control)	M10	466919	GO:0043232 intracellular non-memb.-bou. organelle	-1.8236	1.43097e-05	Cellular Component	1.3e-11	Ribosomal L29e protein family-domain containing protein	OPB46566.160s ribosomal protein L29
Co-culture vs M10-single-culture (control)	M10	430989	GO:0043603 cellular amide m.p.	-2.27392	0.00765233	Biological Process	1.1e-25	tRNA synthetases class I %28I%2C L%2C M and V%29-domain containing protein	OPB44972.1valyl-tRNA synthetase	EC:6.1.1.9; EC:3.1.1.1	Valine--tRNA ligase; Carboxylesterase
Co-culture vs M10-single-culture (control)	M10	466934	GO:0043232 intracellular non-memb.-bou. organelle	-2.78122	2.74352e-10	Cellular Component	1.3e-11	Ribosomal protein S19-domain containing protein	OPB39207.140S ribosomal protein S15
Co-culture vs M10-single-culture (control)	M10	432955	GO:0043603 cellular amide m.p.	3.50251	2.6389e-07	Biological Process	1.1e-25	Ribosomal protein L14b/L23e	OPB39118.1Ribosomal protein L14b
Co-culture vs M10-single-culture (control)	M10	434728	GO:0043603 cellular amide m.p.	-1.68628	0.00184449	Biological Process	1.1e-25	hypothetical protein	OPB38041.1ribosomal protein S4
Co-culture vs M10-single-culture (control)	M10	436360	GO:0043603 cellular amide m.p.	-1.29847	0.00683801	Biological Process	1.1e-25	hypothetical protein	KAF3075353.1Arginine--tRNA ligase, cytoplasmic	EC:6.1.1.19	Arginine--tRNA ligase
Co-culture vs M10-single-culture (control)	M10	468443	GO:0043232 intracellular non-memb.-bou. organelle	-1.1837	0.00683801	Cellular Component	1.3e-11	hypothetical protein	OPB36861.1CBS and PB1 domain protein
Co-culture vs M10-single-culture (control)	M10	437104	GO:0043603 cellular amide m.p.	-2.62378	3.11727e-09	Biological Process	1.1e-25	60S ribosomal protein L23	OPB37798.160S ribosomal protein L23-B
Co-culture vs M10-single-culture (control)	M10	437326	GO:0043603 cellular amide m.p.	-2.02122	2.56657e-06	Biological Process	1.1e-25	Ribosomal protein L22/L17	KKP00053.160S ribosomal protein L17
Co-culture vs M10-single-culture (control)	M10	438391	GO:0043603 cellular amide m.p.	-2.31332	0.0445528	Biological Process	1.1e-25	Mitochondrial ribosomal protein L31-domain containing protein	OPB41555.1mitochondrial ribosomal protein MRPL31
Co-culture vs M10-single-culture (control)	M10	438839	GO:0043603 cellular amide m.p.	-1.28149	0.00696594	Biological Process	1.1e-25	tRNA synthetases class I %28I%2C L%2C M and V%29-domain containing protein	KKP00808.1valyl-tRNA synthetase	EC:6.1.1.9; EC:3.1.1.1	Valine--tRNA ligase; Carboxylesterase
Co-culture vs M10-single-culture (control)	M10	469786	GO:0043232 intracellular non-memb.-bou. organelle	-1.53911	0.0123985	Cellular Component	1.3e-11	Ribosomal protein L1-like protein	OPB37496.160S ribosomal protein L1
Co-culture vs M10-single-culture (control)	M10	439596	GO:0043603 cellular amide m.p.	1.47002	0.0214611	Biological Process	1.1e-25	hypothetical protein	OPB43148.1Ribosomal protein L30
Co-culture vs M10-single-culture (control)	M10	469912	GO:0043232 intracellular non-memb.-bou. organelle	-1.72232	0.00556505	Cellular Component	1.3e-11	Translation protein SH3-like domain-containing protein	PTB71985.1woronin body major protein
Co-culture vs M10-single-culture (control)	M10	439999	GO:0043603 cellular amide m.p.	2.07888	0.00885714	Biological Process	1.1e-25	hypothetical protein	KAF3071355.1Extracellular serine-rich protein
Co-culture vs M10-single-culture (control)	M10	151216	GO:0071704 organic substance m.p.	-0.57444	0.498025	Biological Process	0.99	Acyl carrier protein-like protein	OPB44574.1acyl carrier protein precursor, mitochondrial
Co-culture vs M10-single-culture (control)	M10	151216	GO:0006629 lipid m.p.	-0.57444	0.498025	Biological Process	0.99	Acyl carrier protein-like protein	OPB44574.1acyl carrier protein precursor, mitochondrial
Co-culture vs M10-single-culture (control)	M10	151404	GO:0016021 integral component of membrane	-0.736734	0.347154	Cellular Component	0.99	Permease for cytosine/purines%2C uracil%2C thiamine%2C allantoin-domain containing protein	OPB44568.1Cytosine-purine permease
Co-culture vs M10-single-culture (control)	M10	151450	GO:0043226 organelle	-0.812822	0.722686	Cellular Component	0.99	Helicase C-terminal domain-domain containing protein	KAF3063249.1ATP-dependent DNA helicase chl1	EC:3.6.1.3; EC:3.6.4.12; EC:3.6.1.15	Adenosinetriphosphatase; DNA helicase; Nucleoside-triphosphate phosphatase
Co-culture vs M10-single-culture (control)	M10	151450	GO:0071840 cellular component organization ...	-0.812822	0.722686	Biological Process	0.99	Helicase C-terminal domain-domain containing protein	KAF3063249.1ATP-dependent DNA helicase chl1	EC:3.6.1.3; EC:3.6.4.12; EC:3.6.1.15	Adenosinetriphosphatase; DNA helicase; Nucleoside-triphosphate phosphatase
Co-culture vs M10-single-culture (control)	M10	151450	GO:0006807 nitrogen compound m.p.	-0.812822	0.722686	Biological Process	0.99	Helicase C-terminal domain-domain containing protein	KAF3063249.1ATP-dependent DNA helicase chl1	EC:3.6.1.3; EC:3.6.4.12; EC:3.6.1.15	Adenosinetriphosphatase; DNA helicase; Nucleoside-triphosphate phosphatase
Co-culture vs M10-single-culture (control)	M10	151450	GO:0043228 non-memb.-bou. organelle	-0.812822	0.722686	Cellular Component	0.99	Helicase C-terminal domain-domain containing protein	KAF3063249.1ATP-dependent DNA helicase chl1	EC:3.6.1.3; EC:3.6.4.12; EC:3.6.1.15	Adenosinetriphosphatase; DNA helicase; Nucleoside-triphosphate phosphatase
Co-culture vs M10-single-culture (control)	M10	151450	GO:0110165 cellular anatomical entity	-0.812822	0.722686	Cellular Component	0.99	Helicase C-terminal domain-domain containing protein	KAF3063249.1ATP-dependent DNA helicase chl1	EC:3.6.1.3; EC:3.6.4.12; EC:3.6.1.15	Adenosinetriphosphatase; DNA helicase; Nucleoside-triphosphate phosphatase
Co-culture vs M10-single-culture (control)	M10	440304	GO:0043603 cellular amide m.p.	-1.89265	0.00229897	Biological Process	1.1e-25	Ribosomal protein L23/L15e core domain-containing protein	KKP00416.1ribosomal protein L23
Co-culture vs M10-single-culture (control)	M10	440522	GO:0043603 cellular amide m.p.	1.15242	0.0370448	Biological Process	1.1e-25	hypothetical protein	ETS02126.1phenylalanyl-tRNA synthetase	EC:6.1.1.20	Phenylalanine--tRNA ligase
Co-culture vs M10-single-culture (control)	M10	440770	GO:0043603 cellular amide m.p.	-1.40855	0.00241098	Biological Process	1.1e-25	Ribosomal family S4e-domain containing protein	OPB38519.140S ribosomal protein S4
Co-culture vs M10-single-culture (control)	M10	441177	GO:0043603 cellular amide m.p.	-2.04313	1.31455e-06	Biological Process	1.1e-25	Ribosomal protein L18e/L15P	OPB36027.1Rpl18, encoding 60sRibosomal protein L18
Co-culture vs M10-single-culture (control)	M10	428711	GO:0005198 structural molecule activity	-1.68363	0.0313604	Molecular Function	5.5e-20	Ribosomal protein L11%2C N-terminal domain-domain containing protein	ETS03444.160S ribosomal protein L19
Co-culture vs M10-single-culture (control)	M10	441567	GO:0043603 cellular amide m.p.	-1.42982	0.00364746	Biological Process	1.1e-25	Ribosomal protein L37ae	OPB42307.1Ribosomal protein L43A (L37 family)
Co-culture vs M10-single-culture (control)	M10	441747	GO:0043603 cellular amide m.p.	-1.10754	0.0246758	Biological Process	1.1e-25	hypothetical protein	OPB42924.1splicing factor U2AF 65 kDa subunit
Co-culture vs M10-single-culture (control)	M10	441750	GO:0043603 cellular amide m.p.	-1.52599	0.00207137	Biological Process	1.1e-25	Ribosomal S13/S15 N-terminal domain-domain containing protein	OPB42925.140S ribosomal protein S13
Co-culture vs M10-single-culture (control)	M10	442146	GO:0043603 cellular amide m.p.	-1.88368	0.00074071	Biological Process	1.1e-25	Ribosomal protein S10 domain-containing protein	OPB46568.1ribosomal protein S10
Co-culture vs M10-single-culture (control)	M10	151654	GO:0005515 protein binding	-1.07461	0.423017	Molecular Function	0.99	WD40-repeat-containing domain protein	KKP06154.1WD repeat-containing protein
Co-culture vs M10-single-culture (control)	M10	151671	GO:0006807 nitrogen compound m.p.	-0.351012	0.755281	Biological Process	0.99	glucosamine 6-phosphate N-acetyltransferase	KAF3063422.1Glucosamine 6-phosphate N-acetyltransferase	EC:2.3.1.5; EC:2.3.1.4	Arylamine N-acetyltransferase; Glucosamine-phosphate N-acetyltransferase
Co-culture vs M10-single-culture (control)	M10	151671	GO:0016746 transferase activity ...	-0.351012	0.755281	Molecular Function	0.99	glucosamine 6-phosphate N-acetyltransferase	KAF3063422.1Glucosamine 6-phosphate N-acetyltransferase	EC:2.3.1.5; EC:2.3.1.4	Arylamine N-acetyltransferase; Glucosamine-phosphate N-acetyltransferase
Co-culture vs M10-single-culture (control)	M10	151671	GO:0016740 transferase activity	-0.351012	0.755281	Molecular Function	0.99	glucosamine 6-phosphate N-acetyltransferase	KAF3063422.1Glucosamine 6-phosphate N-acetyltransferase	EC:2.3.1.5; EC:2.3.1.4	Arylamine N-acetyltransferase; Glucosamine-phosphate N-acetyltransferase
Co-culture vs M10-single-culture (control)	M10	151967	GO:0016021 integral component of membrane	0.54205	0.609667	Cellular Component	0.99	putative PTH11-type G-protein coupled receptor protein	OPB44547.1PTH11 GPCR protein
Co-culture vs M10-single-culture (control)	M10	470315	GO:0043232 intracellular non-memb.-bou. organelle	-0.989414	0.0484053	Cellular Component	1.3e-11	myosin regulatory light chain cdc4	KAF3071806.1Myosin regulatory light chain cdc4
Co-culture vs M10-single-culture (control)	M10	152091	GO:0140110 transcription regulator activity	-1.69591	1	Molecular Function	0.99	fungal-specific transcription factor	KAF3063443.1Bikaverin cluster transcription factor bik5
Co-culture vs M10-single-culture (control)	M10	152091	GO:0043226 organelle	-1.69591	1	Cellular Component	0.99	fungal-specific transcription factor	KAF3063443.1Bikaverin cluster transcription factor bik5
Co-culture vs M10-single-culture (control)	M10	152091	GO:0110165 cellular anatomical entity	-1.69591	1	Cellular Component	0.99	fungal-specific transcription factor	KAF3063443.1Bikaverin cluster transcription factor bik5
Co-culture vs M10-single-culture (control)	M10	152091	GO:0006807 nitrogen compound m.p.	-1.69591	1	Biological Process	0.99	fungal-specific transcription factor	KAF3063443.1Bikaverin cluster transcription factor bik5
Co-culture vs M10-single-culture (control)	M10	152269	GO:0071704 organic substance m.p.	0.753284	0.206372	Biological Process	0.99	glycosyltransferase family 20 protein	OPB44519.1Bifunctional trehalose-6-phosphate synthase/trehalose-6-phosphate phosphatase
Co-culture vs M10-single-culture (control)	M10	152269	GO:0016740 transferase activity	0.753284	0.206372	Molecular Function	0.99	glycosyltransferase family 20 protein	OPB44519.1Bifunctional trehalose-6-phosphate synthase/trehalose-6-phosphate phosphatase
Co-culture vs M10-single-culture (control)	M10	152290	GO:0006807 nitrogen compound m.p.	-0.179042	0.864336	Biological Process	0.99	hypothetical protein	OPB44518.1Zn2Cys6 transcriptional regulator
Co-culture vs M10-single-culture (control)	M10	152290	GO:0140110 transcription regulator activity	-0.179042	0.864336	Molecular Function	0.99	hypothetical protein	OPB44518.1Zn2Cys6 transcriptional regulator
Co-culture vs M10-single-culture (control)	M10	152290	GO:0110165 cellular anatomical entity	-0.179042	0.864336	Cellular Component	0.99	hypothetical protein	OPB44518.1Zn2Cys6 transcriptional regulator
Co-culture vs M10-single-culture (control)	M10	152290	GO:0043226 organelle	-0.179042	0.864336	Cellular Component	0.99	hypothetical protein	OPB44518.1Zn2Cys6 transcriptional regulator
Co-culture vs M10-single-culture (control)	M10	152301	GO:0016491 oxidoreductase activity	-0.178111	1	Molecular Function	0.99	hypothetical protein	OPB44517.1oxidoreductase, zinc-binding
Co-culture vs M10-single-culture (control)	M10	152317	GO:0016740 transferase activity	0.213472	0.845958	Molecular Function	0.99	putative polyketide synthase	KKO99098.1beta-ketoacyl synthase domain-containing protein
Co-culture vs M10-single-culture (control)	M10	152317	GO:0016491 oxidoreductase activity	0.213472	0.845958	Molecular Function	0.99	putative polyketide synthase	KKO99098.1beta-ketoacyl synthase domain-containing protein
Co-culture vs M10-single-culture (control)	M10	152657	GO:0071840 cellular component organization ...	1.41532	0.0676017	Biological Process	0.99	Like-Sm (LSM) domain-containing protein	OPB44466.1small nuclear ribonucleoprotein
Co-culture vs M10-single-culture (control)	M10	152657	GO:0003723 RNA binding	1.41532	0.0676017	Molecular Function	0.99	Like-Sm (LSM) domain-containing protein	OPB44466.1small nuclear ribonucleoprotein
Co-culture vs M10-single-culture (control)	M10	152657	GO:0010467 gene expression	1.41532	0.0676017	Biological Process	0.99	Like-Sm (LSM) domain-containing protein	OPB44466.1small nuclear ribonucleoprotein
Co-culture vs M10-single-culture (control)	M10	152657	GO:0044085 cellular component biogenesis	1.41532	0.0676017	Biological Process	0.99	Like-Sm (LSM) domain-containing protein	OPB44466.1small nuclear ribonucleoprotein
Co-culture vs M10-single-culture (control)	M10	152657	GO:0006807 nitrogen compound m.p.	1.41532	0.0676017	Biological Process	0.99	Like-Sm (LSM) domain-containing protein	OPB44466.1small nuclear ribonucleoprotein
Co-culture vs M10-single-culture (control)	M10	152657	GO:0071704 organic substance m.p.	1.41532	0.0676017	Biological Process	0.99	Like-Sm (LSM) domain-containing protein	OPB44466.1small nuclear ribonucleoprotein
Co-culture vs M10-single-culture (control)	M10	152657	GO:0032991 protein-containing complex	1.41532	0.0676017	Cellular Component	0.99	Like-Sm (LSM) domain-containing protein	OPB44466.1small nuclear ribonucleoprotein
Co-culture vs M10-single-culture (control)	M10	152657	GO:0043226 organelle	1.41532	0.0676017	Cellular Component	0.99	Like-Sm (LSM) domain-containing protein	OPB44466.1small nuclear ribonucleoprotein
Co-culture vs M10-single-culture (control)	M10	152657	GO:0110165 cellular anatomical entity	1.41532	0.0676017	Cellular Component	0.99	Like-Sm (LSM) domain-containing protein	OPB44466.1small nuclear ribonucleoprotein
Co-culture vs M10-single-culture (control)	M10	152733	GO:0071840 cellular component organization ...	-0.359377	0.720978	Biological Process	0.99	Bromodomain-containing protein	XP_024751498.1Bromodomain-containing protein
Co-culture vs M10-single-culture (control)	M10	152733	GO:0032991 protein-containing complex	-0.359377	0.720978	Cellular Component	0.99	Bromodomain-containing protein	XP_024751498.1Bromodomain-containing protein
Co-culture vs M10-single-culture (control)	M10	152733	GO:0005515 protein binding	-0.359377	0.720978	Molecular Function	0.99	Bromodomain-containing protein	XP_024751498.1Bromodomain-containing protein
Co-culture vs M10-single-culture (control)	M10	152733	GO:0043226 organelle	-0.359377	0.720978	Cellular Component	0.99	Bromodomain-containing protein	XP_024751498.1Bromodomain-containing protein
Co-culture vs M10-single-culture (control)	M10	152733	GO:0110165 cellular anatomical entity	-0.359377	0.720978	Cellular Component	0.99	Bromodomain-containing protein	XP_024751498.1Bromodomain-containing protein
Co-culture vs M10-single-culture (control)	M10	152733	GO:0043228 non-memb.-bou. organelle	-0.359377	0.720978	Cellular Component	0.99	Bromodomain-containing protein	XP_024751498.1Bromodomain-containing protein
Co-culture vs M10-single-culture (control)	M10	152774	GO:0010467 gene expression	0.1801	0.877459	Biological Process	0.99	hypothetical protein	KKO99597.1threonyl-tRNA synthetase	EC:6.1.1.3	Threonine--tRNA ligase
Co-culture vs M10-single-culture (control)	M10	152774	GO:0071704 organic substance m.p.	0.1801	0.877459	Biological Process	0.99	hypothetical protein	KKO99597.1threonyl-tRNA synthetase	EC:6.1.1.3	Threonine--tRNA ligase
Co-culture vs M10-single-culture (control)	M10	152774	GO:0006807 nitrogen compound m.p.	0.1801	0.877459	Biological Process	0.99	hypothetical protein	KKO99597.1threonyl-tRNA synthetase	EC:6.1.1.3	Threonine--tRNA ligase
Co-culture vs M10-single-culture (control)	M10	152774	GO:0110165 cellular anatomical entity	0.1801	0.877459	Cellular Component	0.99	hypothetical protein	KKO99597.1threonyl-tRNA synthetase	EC:6.1.1.3	Threonine--tRNA ligase
Co-culture vs M10-single-culture (control)	M10	152774	GO:0005737 cytoplasm	0.1801	0.877459	Cellular Component	0.99	hypothetical protein	KKO99597.1threonyl-tRNA synthetase	EC:6.1.1.3	Threonine--tRNA ligase
Co-culture vs M10-single-culture (control)	M10	152774	GO:0016874 ligase activity	0.1801	0.877459	Molecular Function	0.99	hypothetical protein	KKO99597.1threonyl-tRNA synthetase	EC:6.1.1.3	Threonine--tRNA ligase
Co-culture vs M10-single-culture (control)	M10	152774	GO:0006412 translation	0.1801	0.877459	Biological Process	0.99	hypothetical protein	KKO99597.1threonyl-tRNA synthetase	EC:6.1.1.3	Threonine--tRNA ligase
Co-culture vs M10-single-culture (control)	M10	152774	GO:0006082 organic acid m.p.	0.1801	0.877459	Biological Process	0.99	hypothetical protein	KKO99597.1threonyl-tRNA synthetase	EC:6.1.1.3	Threonine--tRNA ligase
Co-culture vs M10-single-culture (control)	M10	428975	GO:0005198 structural molecule activity	-1.45397	0.00288634	Molecular Function	5.5e-20	40s ribosomal protein S6	OPB39285.140S ribosomal protein S6-B
Co-culture vs M10-single-culture (control)	M10	153020	GO:0006807 nitrogen compound m.p.	2.44664	1	Biological Process	0.99	expressed protein	hypothetical protein
Co-culture vs M10-single-culture (control)	M10	153020	GO:0071704 organic substance m.p.	2.44664	1	Biological Process	0.99	expressed protein	hypothetical protein
Co-culture vs M10-single-culture (control)	M10	153021	GO:0016740 transferase activity	0.513148	0.790834	Molecular Function	0.99	Protein kinase-like domain-containing protein	EHK48406.1putative serine/threonine protein kinase, variant 1
Co-culture vs M10-single-culture (control)	M10	153021	GO:0071704 organic substance m.p.	0.513148	0.790834	Biological Process	0.99	Protein kinase-like domain-containing protein	EHK48406.1putative serine/threonine protein kinase, variant 1
Co-culture vs M10-single-culture (control)	M10	153021	GO:0006807 nitrogen compound m.p.	0.513148	0.790834	Biological Process	0.99	Protein kinase-like domain-containing protein	EHK48406.1putative serine/threonine protein kinase, variant 1
Co-culture vs M10-single-culture (control)	M10	153047	GO:0043226 organelle	-0.649518	0.342343	Cellular Component	0.99	hypothetical protein	EGR47464.1predicted protein
Co-culture vs M10-single-culture (control)	M10	153047	GO:0110165 cellular anatomical entity	-0.649518	0.342343	Cellular Component	0.99	hypothetical protein	EGR47464.1predicted protein
Co-culture vs M10-single-culture (control)	M10	153255	GO:0016740 transferase activity	-0.432946	0.477776	Molecular Function	0.99	Ca2+ transporter	KKO96948.1CAMK/CAMKL/KIN4 protein kinase
Co-culture vs M10-single-culture (control)	M10	153255	GO:0071704 organic substance m.p.	-0.432946	0.477776	Biological Process	0.99	Ca2+ transporter	KKO96948.1CAMK/CAMKL/KIN4 protein kinase
Co-culture vs M10-single-culture (control)	M10	153255	GO:0006807 nitrogen compound m.p.	-0.432946	0.477776	Biological Process	0.99	Ca2+ transporter	KKO96948.1CAMK/CAMKL/KIN4 protein kinase
Co-culture vs M10-single-culture (control)	M10	153340	GO:0016740 transferase activity	0.791554	0.590897	Molecular Function	0.99	glycosyltransferase family 2 protein	OPB44435.1GT2 Glycosyltransferase Family 2 protein
Co-culture vs M10-single-culture (control)	M10	153340	GO:0016021 integral component of membrane	0.791554	0.590897	Cellular Component	0.99	glycosyltransferase family 2 protein	OPB44435.1GT2 Glycosyltransferase Family 2 protein
Co-culture vs M10-single-culture (control)	M10	153393	GO:0016021 integral component of membrane	0.0559904	0.983526	Cellular Component	0.99	expressed protein	PKK52201.1hypothetical protein CI102_4696
Co-culture vs M10-single-culture (control)	M10	471298	GO:0043232 intracellular non-memb.-bou. organelle	-2.41518	6.21044e-09	Cellular Component	1.3e-11	Ribosomal protein S17e	OPB45363.140S ribosomal protein S17
Co-culture vs M10-single-culture (control)	M10	442635	GO:0043603 cellular amide m.p.	-1.53708	0.000490257	Biological Process	1.1e-25	hypothetical protein	OPB45087.1Seryl-tRNASynthetase, class Iia	EC:6.1.1.11	Serine--tRNA ligase
Co-culture vs M10-single-culture (control)	M10	471469	GO:0043232 intracellular non-memb.-bou. organelle	-1.11926	0.0224722	Cellular Component	1.3e-11	Ribosomal protein L21e-domain containing protein	KAF3068865.160S ribosomal protein L21-B
Co-culture vs M10-single-culture (control)	M10	442656	GO:0043603 cellular amide m.p.	-1.66194	0.000147764	Biological Process	1.1e-25	Ribosomal protein S3Ae	OPB45080.140S ribosomal protein S1
Co-culture vs M10-single-culture (control)	M10	475583	GO:0043232 intracellular non-memb.-bou. organelle	-1.44243	0.0285171	Cellular Component	1.3e-11	hypothetical protein	OPB47018.1Methylthioribose-1-phosphate isomerase	EC:5.3.1.23	S-methyl-5-thioribose-1-phosphate isomerase
Co-culture vs M10-single-culture (control)	M10	443593	GO:0043603 cellular amide m.p.	-1.31942	0.02615	Biological Process	1.1e-25	Ribosomal protein L5 domain-containing protein	OPB40138.1Ribosomal protein L5 domain
Co-culture vs M10-single-culture (control)	M10	446059	GO:0043603 cellular amide m.p.	-1.22018	0.00126634	Biological Process	1.1e-25	tRNA synthetases class I %28E and Q%29%2C catalytic domain-domain containing protein	KKO98464.1glutamyl-tRNA synthetase	EC:6.1.1.17	Glutamate--tRNA ligase
Co-culture vs M10-single-culture (control)	M10	448260	GO:0043603 cellular amide m.p.	-1.96259	4.45779e-05	Biological Process	1.1e-25	hypothetical protein	OPB43623.160S ribosomal protein L5
Co-culture vs M10-single-culture (control)	M10	476889	GO:0043232 intracellular non-memb.-bou. organelle	-1.82313	0.00815413	Cellular Component	1.3e-11	50S ribosomal protein L30e-like protein	OPB36009.1Ribosomal protein L7Ae/L30e/S12e/Gadd45
Co-culture vs M10-single-culture (control)	M10	429612	GO:0005198 structural molecule activity	-1.6868	0.000209666	Molecular Function	5.5e-20	Ribosomal protein S10 domain-containing protein	PTB77439.1ribosomal protein S1
Co-culture vs M10-single-culture (control)	M10	448287	GO:0043603 cellular amide m.p.	-2.34916	0.000143649	Biological Process	1.1e-25	ribosomal protein L24/26	ETR98946.160S ribosomal protein L126
Co-culture vs M10-single-culture (control)	M10	477899	GO:0043232 intracellular non-memb.-bou. organelle	-1.49575	0.0144865	Cellular Component	1.3e-11	hypothetical protein	OPB40260.1replication factor A, large subunit
Co-culture vs M10-single-culture (control)	M10	483811	GO:0043232 intracellular non-memb.-bou. organelle	-2.07229	0.0473284	Cellular Component	1.3e-11	DNA polymerase phi-domain containing protein	KAF3071954.1DNA polymerase V
Co-culture vs M10-single-culture (control)	M10	452094	GO:0043603 cellular amide m.p.	-3.84266	0.0483744	Biological Process	1.1e-25	Mitochondrial 39-S ribosomal protein L47 (MRP-L47)-domain containing protein	OPB38440.1ribosomal protein L29, Shows amino acid sequence similarity to mitochondrial ribosomal protein MRPL4
Co-culture vs M10-single-culture (control)	M10	487395	GO:0043232 intracellular non-memb.-bou. organelle	-1.20245	0.00333226	Cellular Component	1.3e-11	hypothetical protein	OPB37977.1translation factor eIF2	EC:3.6.1.15	Nucleoside-triphosphate phosphatase
Co-culture vs M10-single-culture (control)	M10	488898	GO:0043232 intracellular non-memb.-bou. organelle	-3.78661	0.0486269	Cellular Component	1.3e-11	DNA-directed RNA polymerase%2C insert domain-containing protein	KAF3075164.1DNA-directed RNA polymerases I and III subunit RPAC1	EC:2.7.7.6	DNA-directed RNA polymerase
Co-culture vs M10-single-culture (control)	M10	452537	GO:0043603 cellular amide m.p.	-1.66024	0.00317706	Biological Process	1.1e-25	60S ribosomal protein L2	KAF3075865.154S ribosomal protein RML2
Co-culture vs M10-single-culture (control)	M10	492177	GO:0043232 intracellular non-memb.-bou. organelle	-1.41285	0.00949347	Cellular Component	1.3e-11	Ribosomal protein L13 domain-containing protein	OPB44829.160S ribosomal protein L16
Co-culture vs M10-single-culture (control)	M10	456572	GO:0043603 cellular amide m.p.	-1.12917	0.0117142	Biological Process	1.1e-25	Ribosomal protein L38e	ETS02991.1ribosomal protein L38e
Co-culture vs M10-single-culture (control)	M10	457895	GO:0043603 cellular amide m.p.	-1.16334	0.0258339	Biological Process	1.1e-25	Ribosomal L28e protein family-domain containing protein	KAF3076526.1putative 60S ribosomal protein L28e
Co-culture vs M10-single-culture (control)	M10	466919	GO:0043603 cellular amide m.p.	-1.8236	1.43097e-05	Biological Process	1.1e-25	Ribosomal L29e protein family-domain containing protein	OPB46566.160s ribosomal protein L29
Co-culture vs M10-single-culture (control)	M10	466934	GO:0043603 cellular amide m.p.	-2.78122	2.74352e-10	Biological Process	1.1e-25	Ribosomal protein S19-domain containing protein	OPB39207.140S ribosomal protein S15
Co-culture vs M10-single-culture (control)	M10	153841	GO:0005515 protein binding	0.513463	0.520088	Molecular Function	0.99	hypothetical protein	OPB39116.1peptidyl-prolyl cis/trans isomerase	EC:5.2.1.8	Peptidylprolyl isomerase
Co-culture vs M10-single-culture (control)	M10	153841	GO:0006807 nitrogen compound m.p.	0.513463	0.520088	Biological Process	0.99	hypothetical protein	OPB39116.1peptidyl-prolyl cis/trans isomerase	EC:5.2.1.8	Peptidylprolyl isomerase
Co-culture vs M10-single-culture (control)	M10	153841	GO:0071704 organic substance m.p.	0.513463	0.520088	Biological Process	0.99	hypothetical protein	OPB39116.1peptidyl-prolyl cis/trans isomerase	EC:5.2.1.8	Peptidylprolyl isomerase
Co-culture vs M10-single-culture (control)	M10	432955	GO:0005198 structural molecule activity	3.50251	2.6389e-07	Molecular Function	5.5e-20	Ribosomal protein L14b/L23e	OPB39118.1Ribosomal protein L14b
Co-culture vs M10-single-culture (control)	M10	497790	GO:0043232 intracellular non-memb.-bou. organelle	-1.55756	0.000323361	Cellular Component	1.3e-11	60S ribosomal protein L9	KAF3077579.160S ribosomal protein L9-B
Co-culture vs M10-single-culture (control)	M10	154215	GO:0016491 oxidoreductase activity	0.138888	1	Molecular Function	0.99	hypothetical protein	OPB39090.1FAD-linked oxidase
Co-culture vs M10-single-culture (control)	M10	434728	GO:0005198 structural molecule activity	-1.68628	0.00184449	Molecular Function	5.5e-20	hypothetical protein	OPB38041.1ribosomal protein S4
Co-culture vs M10-single-culture (control)	M10	154535	GO:0005515 protein binding	-0.613654	0.304351	Molecular Function	0.99	Ankyrin repeat-containing domain protein	KAF3075514.1putative ankyrin repeat protein
Co-culture vs M10-single-culture (control)	M10	154554	GO:0043226 organelle	-0.38647	0.74688	Cellular Component	0.99	hypothetical protein	OPB39070.1Zn2Cys6 transcriptional regulator
Co-culture vs M10-single-culture (control)	M10	154554	GO:0110165 cellular anatomical entity	-0.38647	0.74688	Cellular Component	0.99	hypothetical protein	OPB39070.1Zn2Cys6 transcriptional regulator
Co-culture vs M10-single-culture (control)	M10	154554	GO:0006807 nitrogen compound m.p.	-0.38647	0.74688	Biological Process	0.99	hypothetical protein	OPB39070.1Zn2Cys6 transcriptional regulator
Co-culture vs M10-single-culture (control)	M10	154554	GO:0140110 transcription regulator activity	-0.38647	0.74688	Molecular Function	0.99	hypothetical protein	OPB39070.1Zn2Cys6 transcriptional regulator
Co-culture vs M10-single-culture (control)	M10	154596	GO:0016021 integral component of membrane	-1.6077	0.217349	Cellular Component	0.99	Major facilitator superfamily domain-containing protein	KAF3075517.1putative peptide/nitrate transporter
Co-culture vs M10-single-culture (control)	M10	154735	GO:0016021 integral component of membrane	-0.382118	0.675297	Cellular Component	0.99	hypothetical protein	EGR48688.1predicted protein
Co-culture vs M10-single-culture (control)	M10	154782	GO:0016021 integral component of membrane	-0.124009	0.879131	Cellular Component	0.99	Mannose-6-phosphate receptor binding domain-containing protein	ETS01347.1mannose 6-phosphate receptor domain-containing protein
Co-culture vs M10-single-culture (control)	M10	154822	GO:0071704 organic substance m.p.	1.07845	0.415229	Biological Process	0.99	glycoside hydrolase family 3 protein	XP_024778790.1glycoside hydrolase family 3 protein
Co-culture vs M10-single-culture (control)	M10	154839	GO:0016021 integral component of membrane	-1.40732	0.0872156	Cellular Component	0.99	hypothetical protein	EGR48518.1predicted protein
Co-culture vs M10-single-culture (control)	M10	154894	GO:0016491 oxidoreductase activity	-0.500956	0.462008	Molecular Function	0.99	hypothetical protein	OPB39053.1Zinc-binding oxidoreductase
Co-culture vs M10-single-culture (control)	M10	155052	GO:0016021 integral component of membrane	0.366564	0.699162	Cellular Component	0.99	hypothetical protein	RFU74977.1c6 transcription factor
Co-culture vs M10-single-culture (control)	M10	437104	GO:0005198 structural molecule activity	-2.62378	3.11727e-09	Molecular Function	5.5e-20	60S ribosomal protein L23	OPB37798.160S ribosomal protein L23-B
Co-culture vs M10-single-culture (control)	M10	503999	GO:0043232 intracellular non-memb.-bou. organelle	1.097	0.0409277	Cellular Component	1.3e-11	serine/threonine-protein kinase sck1	KAF3071907.1Serine/threonine-protein kinase SCH9
Co-culture vs M10-single-culture (control)	M10	155197	GO:0016021 integral component of membrane	1.63693	0.121363	Cellular Component	0.99	General substrate transporter	OPB39050.1MFS permease
Co-culture vs M10-single-culture (control)	M10	155341	GO:0065007 biological regulation	0.879729	0.0845589	Biological Process	0.99	hypothetical protein	OPB42207.1cAMP phosphodiesterase PDE2, high affinity	EC:3.1.4.17	3',5'-cyclic-nucleotide phosphodiesterase
Co-culture vs M10-single-culture (control)	M10	155341	GO:0006807 nitrogen compound m.p.	0.879729	0.0845589	Biological Process	0.99	hypothetical protein	OPB42207.1cAMP phosphodiesterase PDE2, high affinity	EC:3.1.4.17	3',5'-cyclic-nucleotide phosphodiesterase
Co-culture vs M10-single-culture (control)	M10	155671	GO:0051641 cellular localization	0.354562	0.628614	Biological Process	0.99	ADP-ribosylation factor family-domain containing protein	OPB42211.1ADP-ribosylation factor-like protein 1	EC:3.6.1.15	Nucleoside-triphosphate phosphatase
Co-culture vs M10-single-culture (control)	M10	155671	GO:0071840 cellular component organization ...	0.354562	0.628614	Biological Process	0.99	ADP-ribosylation factor family-domain containing protein	OPB42211.1ADP-ribosylation factor-like protein 1	EC:3.6.1.15	Nucleoside-triphosphate phosphatase
Co-culture vs M10-single-culture (control)	M10	155671	GO:0110165 cellular anatomical entity	0.354562	0.628614	Cellular Component	0.99	ADP-ribosylation factor family-domain containing protein	OPB42211.1ADP-ribosylation factor-like protein 1	EC:3.6.1.15	Nucleoside-triphosphate phosphatase
Co-culture vs M10-single-culture (control)	M10	155671	GO:0051649 establishment of localization in cell	0.354562	0.628614	Biological Process	0.99	ADP-ribosylation factor family-domain containing protein	OPB42211.1ADP-ribosylation factor-like protein 1	EC:3.6.1.15	Nucleoside-triphosphate phosphatase
Co-culture vs M10-single-culture (control)	M10	155671	GO:0044085 cellular component biogenesis	0.354562	0.628614	Biological Process	0.99	ADP-ribosylation factor family-domain containing protein	OPB42211.1ADP-ribosylation factor-like protein 1	EC:3.6.1.15	Nucleoside-triphosphate phosphatase
Co-culture vs M10-single-culture (control)	M10	155671	GO:0046907 intracellular transport	0.354562	0.628614	Biological Process	0.99	ADP-ribosylation factor family-domain containing protein	OPB42211.1ADP-ribosylation factor-like protein 1	EC:3.6.1.15	Nucleoside-triphosphate phosphatase
Co-culture vs M10-single-culture (control)	M10	155671	GO:0005829 cytosol	0.354562	0.628614	Cellular Component	0.99	ADP-ribosylation factor family-domain containing protein	OPB42211.1ADP-ribosylation factor-like protein 1	EC:3.6.1.15	Nucleoside-triphosphate phosphatase
Co-culture vs M10-single-culture (control)	M10	155671	GO:0043226 organelle	0.354562	0.628614	Cellular Component	0.99	ADP-ribosylation factor family-domain containing protein	OPB42211.1ADP-ribosylation factor-like protein 1	EC:3.6.1.15	Nucleoside-triphosphate phosphatase
Co-culture vs M10-single-culture (control)	M10	155945	GO:0043228 non-memb.-bou. organelle	-0.61343	0.384431	Cellular Component	0.99	peptide chain release factor%2C subunit 1	KAF3072027.1Eukaryotic peptide chain release factor subunit 1
Co-culture vs M10-single-culture (control)	M10	155945	GO:0043226 organelle	-0.61343	0.384431	Cellular Component	0.99	peptide chain release factor%2C subunit 1	KAF3072027.1Eukaryotic peptide chain release factor subunit 1
Co-culture vs M10-single-culture (control)	M10	155945	GO:0003723 RNA binding	-0.61343	0.384431	Molecular Function	0.99	peptide chain release factor%2C subunit 1	KAF3072027.1Eukaryotic peptide chain release factor subunit 1
Co-culture vs M10-single-culture (control)	M10	155945	GO:0005840 ribosome	-0.61343	0.384431	Cellular Component	0.99	peptide chain release factor%2C subunit 1	KAF3072027.1Eukaryotic peptide chain release factor subunit 1
Co-culture vs M10-single-culture (control)	M10	155945	GO:0006457 protein folding	-0.61343	0.384431	Biological Process	0.99	peptide chain release factor%2C subunit 1	KAF3072027.1Eukaryotic peptide chain release factor subunit 1
Co-culture vs M10-single-culture (control)	M10	155945	GO:0110165 cellular anatomical entity	-0.61343	0.384431	Cellular Component	0.99	peptide chain release factor%2C subunit 1	KAF3072027.1Eukaryotic peptide chain release factor subunit 1
Co-culture vs M10-single-culture (control)	M10	155945	GO:0032991 protein-containing complex	-0.61343	0.384431	Cellular Component	0.99	peptide chain release factor%2C subunit 1	KAF3072027.1Eukaryotic peptide chain release factor subunit 1
Co-culture vs M10-single-culture (control)	M10	15605	GO:0032991 protein-containing complex	0.0672891	0.915695	Cellular Component	0.99	hypothetical protein	OPB41594.1transcription factor Snd1/p100
Co-culture vs M10-single-culture (control)	M10	15605	GO:0005737 cytoplasm	0.0672891	0.915695	Cellular Component	0.99	hypothetical protein	OPB41594.1transcription factor Snd1/p100
Co-culture vs M10-single-culture (control)	M10	15605	GO:0110165 cellular anatomical entity	0.0672891	0.915695	Cellular Component	0.99	hypothetical protein	OPB41594.1transcription factor Snd1/p100
Co-culture vs M10-single-culture (control)	M10	468305	GO:0043603 cellular amide m.p.	-0.979564	0.035925	Biological Process	1.1e-25	tRNA synthetases class I (C) catalytic domain-domain containing protein	KKP06638.1cysteinyl-tRNA synthetase	EC:6.1.1.16	Cysteine--tRNA ligase
Co-culture vs M10-single-culture (control)	M10	514243	GO:0043232 intracellular non-memb.-bou. organelle	-0.864733	0.0324527	Cellular Component	1.3e-11	hypothetical protein	OPB46089.1Eukaryotic translation initiation factor 6
Co-culture vs M10-single-culture (control)	M10	468443	GO:0043603 cellular amide m.p.	-1.1837	0.00683801	Biological Process	1.1e-25	hypothetical protein	OPB36861.1CBS and PB1 domain protein
Co-culture vs M10-single-culture (control)	M10	471298	GO:0043603 cellular amide m.p.	-2.41518	6.21044e-09	Biological Process	1.1e-25	Ribosomal protein S17e	OPB45363.140S ribosomal protein S17
Co-culture vs M10-single-culture (control)	M10	51476	GO:0043232 intracellular non-memb.-bou. organelle	1.83916	0.0140816	Cellular Component	1.3e-11	Ribosomal protein L36-domain containing protein	OPB44292.1ribosomal protein L36
Co-culture vs M10-single-culture (control)	M10	471469	GO:0043603 cellular amide m.p.	-1.11926	0.0224722	Biological Process	1.1e-25	Ribosomal protein L21e-domain containing protein	KAF3068865.160S ribosomal protein L21-B
Co-culture vs M10-single-culture (control)	M10	478350	GO:0043603 cellular amide m.p.	-1.11558	0.02238	Biological Process	1.1e-25	tRNA synthetases class I (M)-domain containing protein	OPB43991.1methionyl-tRNA synthetase	EC:6.1.1.10	Methionine--tRNA ligase
Co-culture vs M10-single-culture (control)	M10	486398	GO:0043603 cellular amide m.p.	-0.883566	0.0375686	Biological Process	1.1e-25	hypothetical protein	KKP00583.1leucyl-tRNA synthetase, cytoplasmic	EC:6.1.1.4; EC:3.1.1.1	Leucine--tRNA ligase; Carboxylesterase
Co-culture vs M10-single-culture (control)	M10	437326	GO:0005198 structural molecule activity	-2.02122	2.56657e-06	Molecular Function	5.5e-20	Ribosomal protein L22/L17	KKP00053.160S ribosomal protein L17
Co-culture vs M10-single-culture (control)	M10	438391	GO:0005198 structural molecule activity	-2.31332	0.0445528	Molecular Function	5.5e-20	Mitochondrial ribosomal protein L31-domain containing protein	OPB41555.1mitochondrial ribosomal protein MRPL31
Co-culture vs M10-single-culture (control)	M10	492177	GO:0043603 cellular amide m.p.	-1.41285	0.00949347	Biological Process	1.1e-25	Ribosomal protein L13 domain-containing protein	OPB44829.160S ribosomal protein L16
Co-culture vs M10-single-culture (control)	M10	497790	GO:0043603 cellular amide m.p.	-1.55756	0.000323361	Biological Process	1.1e-25	60S ribosomal protein L9	KAF3077579.160S ribosomal protein L9-B
Co-culture vs M10-single-culture (control)	M10	498070	GO:0043603 cellular amide m.p.	-1.39052	0.000822225	Biological Process	1.1e-25	hypothetical protein	KAF3072529.1Asparagine--tRNA ligase, cytoplasmic	EC:6.1.1.22	Asparagine--tRNA ligase
Co-culture vs M10-single-culture (control)	M10	515608	GO:0043232 intracellular non-memb.-bou. organelle	-2.3015	8.19464e-10	Cellular Component	1.3e-11	Ribosomal L27e protein family-domain containing protein	RFU82027.160s ribosomal l27-a
Co-culture vs M10-single-culture (control)	M10	516202	GO:0043232 intracellular non-memb.-bou. organelle	-1.78293	0.0293218	Cellular Component	1.3e-11	hypothetical protein	KKP01668.130S ribosomal protein S12
Co-culture vs M10-single-culture (control)	M10	51476	GO:0043603 cellular amide m.p.	1.83916	0.0140816	Biological Process	1.1e-25	Ribosomal protein L36-domain containing protein	OPB44292.1ribosomal protein L36
Co-culture vs M10-single-culture (control)	M10	515608	GO:0043603 cellular amide m.p.	-2.3015	8.19464e-10	Biological Process	1.1e-25	Ribosomal L27e protein family-domain containing protein	RFU82027.160s ribosomal l27-a
Co-culture vs M10-single-culture (control)	M10	516202	GO:0043603 cellular amide m.p.	-1.78293	0.0293218	Biological Process	1.1e-25	hypothetical protein	KKP01668.130S ribosomal protein S12
Co-culture vs M10-single-culture (control)	M10	523271	GO:0043603 cellular amide m.p.	-1.35248	0.0075586	Biological Process	1.1e-25	Ribosomal protein L1-like protein	OPB42214.160S ribosomal protein L10a
Co-culture vs M10-single-culture (control)	M10	67242	GO:0043603 cellular amide m.p.	-1.9655	0.000375482	Biological Process	1.1e-25	hypothetical protein	OPB38555.140S ribosomal protein S9
Co-culture vs M10-single-culture (control)	M10	71916	GO:0043603 cellular amide m.p.	-1.60458	0.000781798	Biological Process	1.1e-25	hypothetical protein	KAF3077431.1Translation machinery-associated protein 46
Co-culture vs M10-single-culture (control)	M10	84310	GO:0043603 cellular amide m.p.	-1.74164	0.00134095	Biological Process	1.1e-25	Ribosomal protein L34Ae	OPB40953.160S ribosomal protein L34-B
Co-culture vs M10-single-culture (control)	M10	150978	GO:0043604 amide b.p.	1.49064	0.0364931	Biological Process	9.5e-26	hypothetical protein	EGR48480.1predicted protein
Co-culture vs M10-single-culture (control)	M10	517899	GO:0043232 intracellular non-memb.-bou. organelle	-1.69867	0.0127634	Cellular Component	1.3e-11	Gar1/Naf1 RNA binding region-domain containing protein	OPB36921.1H/ACA ribonucleoprotein complex subunit 1
Co-culture vs M10-single-culture (control)	M10	523271	GO:0043232 intracellular non-memb.-bou. organelle	-1.35248	0.0075586	Cellular Component	1.3e-11	Ribosomal protein L1-like protein	OPB42214.160S ribosomal protein L10a
Co-culture vs M10-single-culture (control)	M10	156126	GO:0043604 amide b.p.	-2.19317	2.40062e-06	Biological Process	9.5e-26	Translation protein SH3-like domain-containing protein	KAF3072021.160S ribosomal protein L2
Co-culture vs M10-single-culture (control)	M10	177077	GO:0043604 amide b.p.	-1.31541	0.0120531	Biological Process	9.5e-26	Ribosomal protein S3	KAF3074018.140S ribosomal protein S3
Co-culture vs M10-single-culture (control)	M10	190634	GO:0043604 amide b.p.	-1.50237	0.00225118	Biological Process	9.5e-26	ribosomal protein L32	ETS03791.160S ribosomal protein L32
Co-culture vs M10-single-culture (control)	M10	193732	GO:0043604 amide b.p.	-1.61301	1.33555e-06	Biological Process	9.5e-26	Ribosomal protein S12/S23	ETS01644.1ribosomal protein S12/S23
Co-culture vs M10-single-culture (control)	M10	22039	GO:0043604 amide b.p.	-1.16517	0.0468337	Biological Process	9.5e-26	hypothetical protein	KAF3069948.1putative 37S ribosomal protein S18
Co-culture vs M10-single-culture (control)	M10	241536	GO:0043604 amide b.p.	-2.22492	5.26566e-05	Biological Process	9.5e-26	Ribosomal protein L5 domain-containing protein	OPB46748.160S ribosomal protein L11
Co-culture vs M10-single-culture (control)	M10	6465	GO:0043232 intracellular non-memb.-bou. organelle	2.97822	1.07814e-08	Cellular Component	1.3e-11	ERG2/sigma1 receptor-like protein	OPB40122.1INO80 chromatin remodeling complex (Ies1)
Co-culture vs M10-single-culture (control)	M10	342157	GO:0043604 amide b.p.	-1.638	0.00948959	Biological Process	9.5e-26	Ribosomal protein S11	OPB46691.140S ribosomal protein S14
Co-culture vs M10-single-culture (control)	M10	343399	GO:0043604 amide b.p.	-1.31887	0.000575146	Biological Process	9.5e-26	ubiquitin/small ribosomal subunit protein 31 fusion protein	OPB36496.1Ubiquitin-40S ribosomal protein S27a
Co-culture vs M10-single-culture (control)	M10	348770	GO:0043604 amide b.p.	-1.31989	0.0231376	Biological Process	9.5e-26	Ribosomal L18ae/LX protein domain-domain containing protein	KKP04873.160S ribosomal protein L20
Co-culture vs M10-single-culture (control)	M10	349284	GO:0043604 amide b.p.	-1.87663	1.45367e-05	Biological Process	9.5e-26	Ribosomal protein S8e/ribosomal biogenesis NSA2	KAF3075531.140S ribosomal protein S8-B
Co-culture vs M10-single-culture (control)	M10	356058	GO:0043604 amide b.p.	2.83709	1.567e-11	Biological Process	9.5e-26	hypothetical protein	KAF3072442.1Aspartate--tRNA ligase, cytoplasmic	EC:6.1.1.12	Aspartate--tRNA ligase
Co-culture vs M10-single-culture (control)	M10	356215	GO:0043604 amide b.p.	-2.03834	0.001495	Biological Process	9.5e-26	hypothetical protein	OPB43798.1aspartyl-tRNA synthetase, class Iib	EC:6.1.1.12	Aspartate--tRNA ligase
Co-culture vs M10-single-culture (control)	M10	156156	GO:0005515 protein binding	0.289124	0.679769	Molecular Function	0.99	hypothetical protein	EGR52776.1predicted protein
Co-culture vs M10-single-culture (control)	M10	156160	GO:0016740 transferase activity	0.888408	0.195033	Molecular Function	0.99	Ribokinase-like protein	KAF3071825.1Adenosine kinase	EC:2.7.1.20	Adenosine kinase
Co-culture vs M10-single-culture (control)	M10	156160	GO:0006807 nitrogen compound m.p.	0.888408	0.195033	Biological Process	0.99	Ribokinase-like protein	KAF3071825.1Adenosine kinase	EC:2.7.1.20	Adenosine kinase
Co-culture vs M10-single-culture (control)	M10	357853	GO:0043604 amide b.p.	-2.17566	1.97252e-07	Biological Process	9.5e-26	Ribosomal protein S9	OPB41098.140S ribosomal protein S16
Co-culture vs M10-single-culture (control)	M10	360447	GO:0043604 amide b.p.	-1.46255	0.0015447	Biological Process	9.5e-26	DnaJ domain-containing protein	KKP02130.1DnaJ like subfamily C member 2
Co-culture vs M10-single-culture (control)	M10	398278	GO:0043604 amide b.p.	-1.34395	0.0300712	Biological Process	9.5e-26	Ribosomal protein L10e/L16	OPB42461.1ribosomal protein L16
Co-culture vs M10-single-culture (control)	M10	412571	GO:0043604 amide b.p.	-1.6591	0.0347008	Biological Process	9.5e-26	hypothetical protein	OPB43154.1ribosomal protein YmL32 precursor, Contains possible InterPro domain for ribosomal L32p protein
Co-culture vs M10-single-culture (control)	M10	417042	GO:0043604 amide b.p.	-1.61959	0.000410881	Biological Process	9.5e-26	Ribosomal protein S14	KKP04019.140S ribosomal protein S29
Co-culture vs M10-single-culture (control)	M10	417821	GO:0043604 amide b.p.	-1.28559	0.00782669	Biological Process	9.5e-26	60s Acidic ribosomal protein-domain containing protein	KAF3073721.160S acidic ribosomal protein P1
Co-culture vs M10-single-culture (control)	M10	418113	GO:0043604 amide b.p.	-1.48319	0.00636272	Biological Process	9.5e-26	Ribosomal protein L10e/L16	OPB44095.160S ribosomal protein L10-A
Co-culture vs M10-single-culture (control)	M10	418505	GO:0043604 amide b.p.	-1.39694	0.0111312	Biological Process	9.5e-26	tRNA synthetases class II %28D%2C K and N%29-domain containing protein	OPB44152.1aspartyl-tRNA synthase	EC:6.1.1.12	Aspartate--tRNA ligase
Co-culture vs M10-single-culture (control)	M10	439596	GO:0005198 structural molecule activity	1.47002	0.0214611	Molecular Function	5.5e-20	hypothetical protein	OPB43148.1Ribosomal protein L30
Co-culture vs M10-single-culture (control)	M10	418855	GO:0043604 amide b.p.	-1.06026	0.0397435	Biological Process	9.5e-26	hypothetical protein	OTA04755.1ribosomal protein L34	EC:6.1.1.10; EC:2.3.1.5	Methionine--tRNA ligase; Arylamine N-acetyltransferase
Co-culture vs M10-single-culture (control)	M10	419723	GO:0043604 amide b.p.	-1.54802	0.00160389	Biological Process	9.5e-26	Ribosomal protein L18e/L15P	OPB44566.160S ribosomal protein L27a
Co-culture vs M10-single-culture (control)	M10	420639	GO:0043604 amide b.p.	-1.68912	0.00932359	Biological Process	9.5e-26	Ribosomal protein S7 domain-containing protein	OPB36384.1Ribosomal protein S7
Co-culture vs M10-single-culture (control)	M10	421507	GO:0043604 amide b.p.	-1.22551	0.00540491	Biological Process	9.5e-26	hypothetical protein	KAF3077461.1Threonine--tRNA ligase, cytoplasmic	EC:6.1.1.3	Threonine--tRNA ligase
Co-culture vs M10-single-culture (control)	M10	422012	GO:0043604 amide b.p.	-1.4044	0.0256922	Biological Process	9.5e-26	Ribosomal protein S19e	PON23778.140S ribosomal protein S19
Co-culture vs M10-single-culture (control)	M10	423118	GO:0043604 amide b.p.	-2.17846	2.06508e-05	Biological Process	9.5e-26	Ribosomal protein L13e-domain containing protein	KAF3068129.160S ribosomal protein L13
Co-culture vs M10-single-culture (control)	M10	423467	GO:0043604 amide b.p.	-1.05624	0.0157023	Biological Process	9.5e-26	Ribosomal protein S26e	OPB36495.140S ribosomal protein S26E
Co-culture vs M10-single-culture (control)	M10	424142	GO:0043604 amide b.p.	-1.4247	0.0164963	Biological Process	9.5e-26	50S ribosomal protein L30e-like protein	OPB42341.1Ribosomal protein S12
Co-culture vs M10-single-culture (control)	M10	424393	GO:0043604 amide b.p.	-1.98012	7.37714e-05	Biological Process	9.5e-26	Ribosomal protein L3-domain containing protein	OPB42471.160S ribosomal protein L3
Co-culture vs M10-single-culture (control)	M10	425038	GO:0043604 amide b.p.	-1.25752	0.0297126	Biological Process	9.5e-26	tRNA synthetases class II core domain (F)-domain containing protein	KAF3065657.1Phenylalanine--tRNA ligase alpha subunit	EC:6.1.1.20; EC:3.1.1.1	Phenylalanine--tRNA ligase; Carboxylesterase
Co-culture vs M10-single-culture (control)	M10	425184	GO:0043604 amide b.p.	-1.27155	0.00446302	Biological Process	9.5e-26	Ribosomal protein S17-domain containing protein	KKP02404.140S ribosomal protein S11
Co-culture vs M10-single-culture (control)	M10	67242	GO:0043232 intracellular non-memb.-bou. organelle	-1.9655	0.000375482	Cellular Component	1.3e-11	hypothetical protein	OPB38555.140S ribosomal protein S9
Co-culture vs M10-single-culture (control)	M10	84310	GO:0043232 intracellular non-memb.-bou. organelle	-1.74164	0.00134095	Cellular Component	1.3e-11	Ribosomal protein L34Ae	OPB40953.160S ribosomal protein L34-B
Co-culture vs M10-single-culture (control)	M10	425398	GO:0043604 amide b.p.	-1.3648	0.00554895	Biological Process	9.5e-26	hypothetical protein	KKP05015.1lysyl-tRNA synthetase, class II	EC:6.1.1.6	Lysine--tRNA ligase
Co-culture vs M10-single-culture (control)	M10	87340	GO:0043232 intracellular non-memb.-bou. organelle	-1.50251	0.0242248	Cellular Component	1.3e-11	WD40-repeat-containing domain protein	KAF3076052.1Ribosome assembly protein 4
Co-culture vs M10-single-culture (control)	M10	95293	GO:0043232 intracellular non-memb.-bou. organelle	-2.3	0.0198159	Cellular Component	1.3e-11	hypothetical protein	KAF3068840.1KRR1 small subunit processome component
Co-culture vs M10-single-culture (control)	M10	97453	GO:0043232 intracellular non-memb.-bou. organelle	0.970562	0.0496921	Cellular Component	1.3e-11	hypothetical protein	EGR46215.1predicted protein
Co-culture vs M10-single-culture (control)	M10	427601	GO:0043604 amide b.p.	-1.36119	0.000822225	Biological Process	9.5e-26	tRNA synthetases class I %28I%2C L%2C M and V%29-domain containing protein	OPB43508.1Isoleucine tRNA synthase	EC:6.1.1.5; EC:3.1.1.1	Isoleucine--tRNA ligase; Carboxylesterase
Co-culture vs M10-single-culture (control)	M10	428711	GO:0043604 amide b.p.	-1.68363	0.0313604	Biological Process	9.5e-26	Ribosomal protein L11%2C N-terminal domain-domain containing protein	ETS03444.160S ribosomal protein L19
Co-culture vs M10-single-culture (control)	M10	156126	GO:0005840 ribosome	-2.19317	2.40062e-06	Cellular Component	2.5e-16	Translation protein SH3-like domain-containing protein	KAF3072021.160S ribosomal protein L2
Co-culture vs M10-single-culture (control)	M10	156596	GO:0110165 cellular anatomical entity	-0.231124	0.895326	Cellular Component	0.99	Longin-like domain-containing protein	OPB42231.1TRAPP complex component Bet5
Co-culture vs M10-single-culture (control)	M10	156596	GO:0032991 protein-containing complex	-0.231124	0.895326	Cellular Component	0.99	Longin-like domain-containing protein	OPB42231.1TRAPP complex component Bet5
Co-culture vs M10-single-culture (control)	M10	156596	GO:0043226 organelle	-0.231124	0.895326	Cellular Component	0.99	Longin-like domain-containing protein	OPB42231.1TRAPP complex component Bet5
Co-culture vs M10-single-culture (control)	M10	171551	GO:0005840 ribosome	-1.87384	2.87407e-05	Cellular Component	2.5e-16	ubiquitin-60S ribosomal protein L40 fusion protein	OTA06927.1ubiquitin-60S ribosomal protein L40 fusion protein
Co-culture vs M10-single-culture (control)	M10	177077	GO:0005840 ribosome	-1.31541	0.0120531	Cellular Component	2.5e-16	Ribosomal protein S3	KAF3074018.140S ribosomal protein S3
[truncated: 37,659 more rows]
