# Supplementary material for: Interactions between plant‐beneficial microorganisms in a consortium: Streptomyces microflavus and Trichoderma harzianum
Source: Microb Biotechnol. 2023 Jul 18;16(12):2292–312. doi: 10.1111/1751-7915.14311 (PMC10686133; doi:10.1111/1751-7915.14311)
Supplement: Supplementary file 1 — Appendix S1 [file MBT2-16-2292-s001.zip › Table S2.xlsx]

## Sheet: Sheet 1
condition	strain	gene	Secondary metabolite class	log2FoldChange	padj	Region named by antiSMASH	chr	gene_functions	gene_kind	gene_start	gene_end	gene_strand	protocluster_core	known_cluster	known_type	similarity	product	protocore_start	protocore_end	protocore_strand	sec_met	gene_desc	B2GO annotation	Enzyme.Codes	Enzyme.Names
Co-culture vs M10-single-culture (control)	M10	35421	Non-ribosomal peptide synthase (NRPS)	-0.471692	1	Region 117.1	scaffold_117	other genes	other genes	30220	31220	+	protocluster				NRPS	41431	67359	+	NRPS 117.1	hypothetical protein	KAF3069553.1hypothetical protein CFAM422_007497
Co-culture vs M10-single-culture (control)	M10	35437	Non-ribosomal peptide synthase (NRPS)	-1.39715	0.0735202	Region 117.1	scaffold_117	other genes	other genes	34792	37216	+	protocluster				NRPS	41431	67359	+	NRPS 117.1	short chain dehydrogenase/reductase	KKP07892.1short chain dehydrogenase
Co-culture vs M10-single-culture (control)	M10	48567	Type I polyketide synthase (T1PKS)	2.62747	0.069926	Region 137.1	scaffold_137	additional biosyntethic genes	additional biosyntethic genes	9098	17716	+	protocluster	fusaric acid	Polyketide	0.09	T1PKS	25604	28021	-	T1PKS 137.1 (9%=fusaric acid)	hypothetical protein	KKP03794.1short chain dehydrogenase
Co-culture vs M10-single-culture (control)	M10	57476	indole	0	1	Region 16.1	scaffold_16	additional biosyntethic genes	additional biosyntethic genes	154926	156482	+	protocluster	clapurines	NRP	0.27	Indole	153362	154410	-	Indole 16.1 (27%=clapurines)	non ribosomal peptide synthase	KAF3056165.1Nonribosomal peptide synthetase 5
Co-culture vs M10-single-culture (control)	M10	80976	Type I polyketide synthase (T1PKS)	1.26546	0.061627	Region 2.1	scaffold_2	other genes	other genes	597567	598925	+	protocluster				T1PKS	600809	607153	-	T1PKS 2.1	hypothetical protein	KKP04168.1lovastatin nonaketide synthase
Co-culture vs M10-single-culture (control)	M10	83235	Terpene	-0.691877	0.867226	Region 2.2	scaffold_2	other genes	other genes	934758	936688	-	protocluster				Terpene	927612	928985	-	Terpene 2.2	hypothetical protein	KAF3073840.1hypothetical protein CFAM422_004103
Co-culture vs M10-single-culture (control)	M10	98860	Non-ribosomal pepetide synthase (NRPS)-like	-0.240282	0.918602	Region 23.1	scaffold_23	other genes	other genes	270254	271788	+	protocluster				NRPS-like	278386	279954	+	NRPS-like 23.1	hypothetical protein	KAF3075568.1Pre-mRNA-splicing factor cwf23
Co-culture vs M10-single-culture (control)	M10	98861	Non-ribosomal pepetide synthase (NRPS)-like	0.703679	0.563138	Region 23.1	scaffold_23	additional biosyntethic genes	additional biosyntethic genes	268697	270253	-	protocluster				NRPS-like	278386	279954	+	NRPS-like 23.1	hypothetical protein	OPB39306.1amidohydrolase 2
Co-culture vs M10-single-culture (control)	M10	98880	Non-ribosomal pepetide synthase (NRPS)-like	-2.89506	0.119747	Region 23.1	scaffold_23	other genes	other genes	266892	268222	-	protocluster				NRPS-like	278386	279954	+	NRPS-like 23.1	hypothetical protein	OPB39305.1Iron/ascorbate family oxidoreductase
Co-culture vs M10-single-culture (control)	M10	99018	Non-ribosomal pepetide synthase (NRPS)-like	-0.926306	0.399239	Region 23.1	scaffold_23	additional biosyntethic genes	additional biosyntethic genes	288953	290173	+	protocluster				NRPS-like	278386	279954	+	NRPS-like 23.1	Amino acid/polyamine transporter I	OPB39313.1amino acid permease (GABA)
Co-culture vs M10-single-culture (control)	M10	99051	Non-ribosomal pepetide synthase (NRPS)-like	0.288857	1	Region 23.1	scaffold_23	other genes	other genes	281186	282737	-	protocluster				NRPS-like	278386	279954	+	NRPS-like 23.1	hypothetical protein	RFU78031.1aminomethyl transferase
Co-culture vs M10-single-culture (control)	M10	100953	Non-ribosomal pepetide synthase (NRPS)-like	-2.08072	1	Region 24.1	scaffold_24	other genes	other genes	38064	39268	-	protocluster				NRPS-like	56732	59554	+	NRPS-like 24.1	hypothetical protein	EGR50441.1predicted protein
Co-culture vs M10-single-culture (control)	M10	101004	Non-ribosomal pepetide synthase (NRPS)-like	0.41609	0.664417	Region 24.1	scaffold_24	other genes	other genes	68610	70007	+	protocluster				NRPS-like	56732	59554	+	NRPS-like 24.1	expressed protein	EGR51607.1predicted protein
Co-culture vs M10-single-culture (control)	M10	123919	Non-ribosomal peptide synthase (NRPS)	-0.901872	1	Region 3.1	scaffold_3	other genes	other genes	528118	529637	+	protocluster				NRPS	536544	539561	+	NRPS 3.1	hypothetical protein	KKP07042.1fungal specific transcription factor domain-containing protein
Co-culture vs M10-single-culture (control)	M10	123950	Non-ribosomal peptide synthase (NRPS)	-0.398251	0.568207	Region 3.1	scaffold_3	additional biosyntethic genes	core biosyntethic genes	536138	539561	+	protocluster				NRPS	536544	539561	+	NRPS 3.1	Actin family	OPB36805.1actin-like protein
Co-culture vs M10-single-culture (control)	M10	124019	Non-ribosomal peptide synthase (NRPS)	0.448493	0.505867	Region 3.1	scaffold_3	other genes	other genes	542549	544537	-	protocluster				NRPS	536544	539561	+	NRPS 3.1	hypothetical protein	KAF3059167.1Protein SIP5
Co-culture vs M10-single-culture (control)	M10	124050	Non-ribosomal peptide synthase (NRPS)	4.05215	1.31868e-08	Region 3.1	scaffold_3	other genes	other genes	556150	558093	+	protocluster				NRPS	536544	539561	+	NRPS 3.1	S-adenosyl-L-methionine-dependent methyltransferase	RFU78169.1sam-dependent methyltransferase
Co-culture vs M10-single-culture (control)	M10	131394	Non-ribosomal peptide synthase (NRPS)	0.652663	1	Region 31.1	scaffold_31	other genes	other genes	373459	374247	-	protocluster	verticillin	NRP	0.69	NRPS	361195	368013	+	NRPS 31.1 (69%=verticillin)	hypothetical protein	KKP00666.1aflatoxin biosynthesis ketoreductase nor-1
Co-culture vs M10-single-culture (control)	M10	136260	Type I polyketide synthase (T1PKS)	-1.61435	1	Region 33.1	scaffold_33	other genes	other genes	287282	288423	-	protocluster	tricholignan A	Polyketide	1	T1PKS	303470	318066	+	T1PKS 33.1 (100%=tricholignan A)	hypothetical protein	OPB45885.1hypothetical protein A0O28_0094520
Co-culture vs M10-single-culture (control)	M10	136284	Type I polyketide synthase (T1PKS)	-1.41497	0.629752	Region 33.1	scaffold_33	other genes	other genes	301426	303158	+	protocluster	tricholignan A	Polyketide	1	T1PKS	303470	318066	+	T1PKS 33.1 (100%=tricholignan A)	polyketide synthase	KAF3067794.1Conidial yellow pigment biosynthesis polyketide synthase
Co-culture vs M10-single-culture (control)	M10	136367	Type I polyketide synthase (T1PKS)	-2.56356	1	Region 33.1	scaffold_33	other genes	other genes	335433	336609	-	protocluster	tricholignan A	Polyketide	1	T1PKS	303470	318066	+	T1PKS 33.1 (100%=tricholignan A)	HAD-like domain-containing protein	OPB45900.12-deoxyglucose-6-phosphate phosphatase
Co-culture vs M10-single-culture (control)	M10	136943	Type I polyketide synthase (T1PKS)	1.96329	0.0234637	Region 34.1	scaffold_34	additional biosyntethic genes	additional biosyntethic genes	233903	234721	+	protocluster	viriditoxin	Polyketide	0.22	T1PKS	251399	254833	-	T1PKS 34.1 (22%=viriditoxin)	Major facilitator superfamily domain-containing protein	KAF3057670.1putative transporter MCH2
Co-culture vs M10-single-culture (control)	M10	137035	Type I polyketide synthase (T1PKS)	0.365489	0.753965	Region 34.1	scaffold_34	other genes	other genes	272431	274063	+	protocluster	viriditoxin	Polyketide	0.22	T1PKS	251399	254833	-	T1PKS 34.1 (22%=viriditoxin)	Heterokaryon incompatibility protein (HET)-domain containing protein	XP_024771762.1hypothetical protein M431DRAFT_510299
Co-culture vs M10-single-culture (control)	M10	148593	Type I polyketide synthase (T1PKS)	-0.23197	0.828528	Region 4.1	scaffold_4	other genes	other genes	54873	56272	-	protocluster	asperfuranone	Polyketide	0.54	T1PKS	56929	65082	+	T1PKS 4.1 (54%=asperfuranone)	hypothetical protein	KAF3054733.1Iterative polyketide synthase CazM
Co-culture vs M10-single-culture (control)	M10	152317	Type I polyketide synthase (T1PKS)	0.213472	0.845958	Region 4.3	scaffold_4	other genes	other genes	659649	660899	-	protocluster	betaenone A/C	Polyketide	0.25	T1PKS	662313	671147	-	T1PKS 4.3 (25%=betaenone A/C)	putative polyketide synthase	KKO99098.1beta-ketoacyl synthase domain-containing protein
Co-culture vs M10-single-culture (control)	M10	152338	Type I polyketide synthase (T1PKS)	-1.18311	1	Region 4.3	scaffold_4	additional biosyntethic genes	additional biosyntethic genes	676646	677797	-	protocluster	betaenone A/C	Polyketide	0.25	T1PKS	662313	671147	-	T1PKS 4.3 (25%=betaenone A/C)	hypothetical protein	OPB46395.1short-chain dehydrogenase
Co-culture vs M10-single-culture (control)	M10	152657	Type I polyketide synthase (T1PKS)	1.41532	0.0676017	Region 4.4	scaffold_4	other genes	other genes	797573	799240	-	protocluster	citrinin	Polyketide:Iterative type I	0.18	T1PKS	775456	782613	+	T1PKS 4.4 (18%=citrinin)	Like-Sm (LSM) domain-containing protein	OPB44466.1small nuclear ribonucleoprotein
Co-culture vs M10-single-culture (control)	M10	152676	Type I polyketide synthase (T1PKS)	1.36905	0.274109	Region 4.4	scaffold_4	other genes	other genes	799378	800187	+	protocluster	citrinin	Polyketide:Iterative type I	0.18	T1PKS	775456	782613	+	T1PKS 4.4 (18%=citrinin)	Rhodanese-like domain-containing protein	RFU77627.1arsenate reductase arc2
Co-culture vs M10-single-culture (control)	M10	154276	Non-ribosomal pepetide synthase (NRPS)-like	-4.9239	0.00241959	Region 40.1	scaffold_40	other genes	other genes	163497	165496	+	protocluster				NRPS-like	178139	181990	+	NRPS-like 40.1	GroES (chaperonin 10)-like protein	KAF3075234.1Protein TOXD
Co-culture vs M10-single-culture (control)	M10	154468	Non-ribosomal pepetide synthase (NRPS)-like	-0.29894	0.888551	Region 40.1	scaffold_40	other genes	other genes	195317	197670	-	protocluster				NRPS-like	178139	181990	+	NRPS-like 40.1	Aspartic peptidase domain-containing protein	OPB39078.1aspartyl protease	EC:3.4.23	Acting on peptide bonds (peptidases)
Co-culture vs M10-single-culture (control)	M10	154510	Non-ribosomal pepetide synthase (NRPS)-like	0.962638	0.0266889	Region 40.1	scaffold_40	other genes	other genes	200927	201853	+	protocluster				NRPS-like	178139	181990	+	NRPS-like 40.1	hypothetical protein	EGR45715.1predicted protein
Co-culture vs M10-single-culture (control)	M10	161500	Non-ribosomal peptide synthase (NRPS)	0.0928625	0.919353	Region 43.1	scaffold_43	other genes	other genes	78034	78287	-	protocluster				NRPS	96707	103374	+	NRPS 43.1	S-adenosylmethionine decarboxylase	OPB37673.1S-adenosylmethionine decarboxylase	EC:4.1.1.50	Adenosylmethionine decarboxylase
Co-culture vs M10-single-culture (control)	M10	161723	Non-ribosomal peptide synthase (NRPS)	-0.132657	0.957422	Region 43.1	scaffold_43	additional biosyntethic genes	additional biosyntethic genes	116025	116913	+	protocluster				NRPS	96707	103374	+	NRPS 43.1	Fungal specific transcription factor domain-domain containing protein	KAF3060757.1Regulatory protein GAL4
Co-culture vs M10-single-culture (control)	M10	164603	Type I polyketide synthase (T1PKS)	-1.06125	0.219311	Region 45.1	scaffold_45	other genes	other genes	263072	264743	-	protocluster				T1PKS	279514	284985	+	T1PKS 45.1	Fungal specific transcription factor domain-domain containing protein	RFU79585.1transcriptional activator mut3p
Co-culture vs M10-single-culture (control)	M10	164607	Type I polyketide synthase (T1PKS)	-2.71715	0.0186682	Region 45.1	scaffold_45	other genes	other genes	267686	269817	-	protocluster				T1PKS	279514	284985	+	T1PKS 45.1	Mss4-like protein	OPB41375.1DUF636 domain protein
Co-culture vs M10-single-culture (control)	M10	164644	Type I polyketide synthase (T1PKS)	-0.350929	1	Region 45.1	scaffold_45	other genes	other genes	270157	270994	+	protocluster				T1PKS	279514	284985	+	T1PKS 45.1	hypothetical protein	OPB41374.1hypothetical protein A0O28_0080920
Co-culture vs M10-single-culture (control)	M10	164697	Type I polyketide synthase (T1PKS)	0.465355	0.701855	Region 45.1	scaffold_45	additional biosyntethic genes	additional biosyntethic genes	275834	277403	+	protocluster				T1PKS	279514	284985	+	T1PKS 45.1	Scytalone dehydratase	OPB41372.1scytalone dehydratase	EC:4.2.1.94	Scytalone dehydratase
Co-culture vs M10-single-culture (control)	M10	173371	Non-ribosomal peptide synthase (NRPS)	0	1	Region 5.1	scaffold_5	transport-related genes	transport-related genes	322276	327018	-	protocluster				NRPS	340689	355590	+	NRPS 5.1	hypothetical protein	PTB75366.1cytochrome P450
Co-culture vs M10-single-culture (control)	M10	173458	Non-ribosomal peptide synthase (NRPS)	0.549562	0.502381	Region 5.1	scaffold_5	other genes	other genes	369394	371243	-	protocluster				NRPS	340689	355590	+	NRPS 5.1	hypothetical protein	OPB46516.1hypothetical protein A0O28_0066370
Co-culture vs M10-single-culture (control)	M10	173469	Non-ribosomal peptide synthase (NRPS)	0.076598	0.966624	Region 5.1	scaffold_5	other genes	other genes	373314	374019	-	protocluster				NRPS	340689	355590	+	NRPS 5.1	hypothetical protein	KKP05580.1D-isomer specific 2-hydroxyacid dehydrogenase
Co-culture vs M10-single-culture (control)	M10	188043	Non-ribosomal peptide synthase (NRPS)	-1.24807	0.130268	Region 55.1	scaffold_55	other genes	other genes	62061	65774	+	protocluster	dimethylcoprogen	NRP	1	NRPS	78050	86006	+	NRPS 55.1 (100%=dimethylcoprogen)	Peroxisomal membrane anchor protein (Pex14p) conserved region-domain containing protein	OPB43216.1Peroxisomal membrane anchor protein (Pex14p)
Co-culture vs M10-single-culture (control)	M10	188161	Non-ribosomal peptide synthase (NRPS)	0.201033	0.838665	Region 55.1	scaffold_55	other genes	other genes	65965	67397	-	protocluster	dimethylcoprogen	NRP	1	NRPS	78050	86006	+	NRPS 55.1 (100%=dimethylcoprogen)	PAPA-1-like conserved region-domain containing protein	EGR46100.1predicted protein
Co-culture vs M10-single-culture (control)	M10	188187	Non-ribosomal peptide synthase (NRPS)	0.221921	0.900079	Region 55.1	scaffold_55	other genes	other genes	75662	77595	+	protocluster	dimethylcoprogen	NRP	1	NRPS	78050	86006	+	NRPS 55.1 (100%=dimethylcoprogen)	non-ribosomal peptide synthetase	KAF3058749.1Nonribosomal peptide synthetase 4
Co-culture vs M10-single-culture (control)	M10	188200	Non-ribosomal peptide synthase (NRPS)	3.43388	1.3618e-08	Region 55.1	scaffold_55	other genes	other genes	69066	70904	+	protocluster	dimethylcoprogen	NRP	1	NRPS	78050	86006	+	NRPS 55.1 (100%=dimethylcoprogen)	hypothetical protein	PKK54521.1hypothetical protein CI102_808
Co-culture vs M10-single-culture (control)	M10	188218	Non-ribosomal peptide synthase (NRPS)	-0.337078	1	Region 55.1	scaffold_55	additional biosyntethic genes	core biosyntethic genes	78022	83590	-	protocluster	dimethylcoprogen	NRP	1	NRPS	78050	86006	+	NRPS 55.1 (100%=dimethylcoprogen)	expressed protein	hypothetical protein
Co-culture vs M10-single-culture (control)	M10	188239	Non-ribosomal peptide synthase (NRPS)	-0.0534913	0.946589	Region 55.1	scaffold_55	other genes	other genes	74252	76065	+	protocluster	dimethylcoprogen	NRP	1	NRPS	78050	86006	+	NRPS 55.1 (100%=dimethylcoprogen)	Protein of unknown function (DUF4050)-domain containing protein	EGR46099.1predicted protein
Co-culture vs M10-single-culture (control)	M10	188396	Non-ribosomal peptide synthase (NRPS)	0.947432	0.549548	Region 55.1	scaffold_55	other genes	other genes	93701	95162	-	protocluster	dimethylcoprogen	NRP	1	NRPS	78050	86006	+	NRPS 55.1 (100%=dimethylcoprogen)	hypothetical protein	PKK54520.1hypothetical protein CI102_816
Co-culture vs M10-single-culture (control)	M10	198126	Non-ribosomal peptide synthase (NRPS)	0.74372	0.759882	Region 6.1	scaffold_6	other genes	other genes	82529	83114	-	protocluster				NRPS	42829	82290	+	NRPS 6.1	hypothetical protein	OPB36438.1short chain dehydrogenase/reductase
Co-culture vs M10-single-culture (control)	M10	198146	Non-ribosomal peptide synthase (NRPS)	0	1	Region 6.1	scaffold_6	additional biosyntethic genes	core biosyntethic genes	32236	82515	+	protocluster				NRPS	42829	82290	+	NRPS 6.1	hypothetical protein	KAF3068246.1hypothetical protein CFAM422_007933
Co-culture vs M10-single-culture (control)	M10	198172	Non-ribosomal peptide synthase (NRPS)	-0.223838	0.872494	Region 6.1	scaffold_6	other genes	other genes	91931	94075	+	protocluster				NRPS	42829	82290	+	NRPS 6.1	Fungal specific transcription factor domain-domain containing protein	OPB36435.1Zn2Cys6 transcriptional regulator
Co-culture vs M10-single-culture (control)	M10	198214	Non-ribosomal peptide synthase (NRPS)	0.229947	0.899791	Region 6.1	scaffold_6	other genes	other genes	93840	96177	-	protocluster				NRPS	42829	82290	+	NRPS 6.1	hypothetical protein	RFU72599.1nadp-binding domain
Co-culture vs M10-single-culture (control)	M10	204542	Type I polyketide synthase (T1PKS)	-0.757183	0.687852	Region 6.2	scaffold_6	additional biosyntethic genes	additional biosyntethic genes	835909	838744	-	protocluster	aspyridone A	NRP + Polyketide:Iterative type I	0.55	T1PKS	850006	856694	-	T1PKS 6.2 (55%=aspyridone A)	Major facilitator superfamily domain-containing protein	OPB41697.1MFS permease
Co-culture vs M10-single-culture (control)	M10	207564	Non-ribosomal peptide synthase (NRPS)	0.294712	0.679769	Region 61.1	scaffold_61	other genes	other genes	172467	173258	+	protocluster	alternariol	Polyketide	1	NRPS	189196	213948	+	NRPS 61.1 (100%=alternariol)	CRAL-TRIO domain-containing protein	KAF3057659.1SEC14 cytosolic factor
Co-culture vs M10-single-culture (control)	M10	207631	Non-ribosomal peptide synthase (NRPS)	0.477353	0.764629	Region 61.1	scaffold_61	other genes	other genes	173546	175553	-	protocluster	alternariol	Polyketide	1	NRPS	189196	213948	+	NRPS 61.1 (100%=alternariol)	expressed protein	EHK43806.1hypothetical protein TRIATDRAFT_265450
Co-culture vs M10-single-culture (control)	M10	215722	Non-ribosomal peptide synthase (NRPS)	-1.74975	1	Region 67.1	scaffold_67	additional biosyntethic genes	core biosyntethic genes	139966	160917	-	protocluster				NRPS	140547	160698	+	NRPS 67.1	hypothetical protein	KAF3070139.1Aflatoxin biosynthesis regulatory protein
Co-culture vs M10-single-culture (control)	M10	231479	Non-ribosomal peptide synthase (NRPS)	1.4231	0.323341	Region 74.1	scaffold_74	other genes	other genes	37354	57028	+	protocluster				NRPS	37354	56754	+	NRPS 74.1	hypothetical protein	OPB41328.1short chain dehydrogenase/reductase
Co-culture vs M10-single-culture (control)	M10	231506	Non-ribosomal peptide synthase (NRPS)	-0.431899	0.368083	Region 74.1	scaffold_74	other genes	other genes	64007	65706	+	protocluster				NRPS	37354	56754	+	NRPS 74.1	glycoside hydrolase family 17 protein	OPB41331.1GH17 protein
Co-culture vs M10-single-culture (control)	M10	231564	Non-ribosomal peptide synthase (NRPS)	0.597679	0.175458	Region 74.1	scaffold_74	additional biosyntethic genes	additional biosyntethic genes	58003	59393	+	protocluster				NRPS	37354	56754	+	NRPS 74.1	Protein of unknown function (DUF1620)-domain containing protein	KAF3073111.1ER membrane protein complex subunit 1
Co-culture vs M10-single-culture (control)	M10	231724	Non-ribosomal peptide synthase (NRPS)	-1.16784	0.0570624	Region 74.1	scaffold_74	other genes	other genes	63868	64446	-	protocluster				NRPS	37354	56754	+	NRPS 74.1	Globin-like protein	KKP01742.1nitric oxide dioxygenase	EC:1.14.12; EC:1.14.12.17	Acting on paired donors, with incorporation or reduction of molecular oxygen. The oxygen incorporated need not be derived from O(2); Nitric oxide dioxygenase
Co-culture vs M10-single-culture (control)	M10	231770	Non-ribosomal peptide synthase (NRPS)	-1.14435	1	Region 74.1	scaffold_74	other genes	other genes	65525	67252	-	protocluster				NRPS	37354	56754	+	NRPS 74.1	hypothetical protein	OPB41332.1hypothetical protein A0O28_0080500
Co-culture vs M10-single-culture (control)	M10	231863	Non-ribosomal peptide synthase (NRPS)	0.110031	0.954771	Region 74.1	scaffold_74	other genes	other genes	71000	72301	+	protocluster				NRPS	37354	56754	+	NRPS 74.1	hypothetical protein	KAF3072755.1hypothetical protein CFAM422_004922
Co-culture vs M10-single-culture (control)	M10	234344	Terpene	-0.792892	0.225408	Region 77.1	scaffold_77	other genes	other genes	44490	46029	+	protocluster				Terpene	50385	51443	-	Terpene 77.1	Pyridoxal phosphate-dependent transferase	KKP05541.1cystathionine beta-lyase
Co-culture vs M10-single-culture (control)	M10	234348	Terpene	-0.772281	0.297665	Region 77.1	scaffold_77	other genes	other genes	41176	42223	-	protocluster				Terpene	50385	51443	-	Terpene 77.1	hypothetical protein	EGR50713.1predicted protein
Co-culture vs M10-single-culture (control)	M10	234458	Terpene	1.42859	0.271424	Region 77.1	scaffold_77	additional biosyntethic genes	additional biosyntethic genes	48798	50449	+	protocluster				Terpene	50385	51443	-	Terpene 77.1	terpene synthase	OPB39262.1terpene synthase
Co-culture vs M10-single-culture (control)	M10	234471	Terpene	0.124156	0.92318	Region 77.1	scaffold_77	additional biosyntethic genes	core biosyntethic genes	50170	51685	-	protocluster				Terpene	50385	51443	-	Terpene 77.1	hypothetical protein	EGR50946.1predicted protein
Co-culture vs M10-single-culture (control)	M10	234488	Terpene	1.16413	0.0848745	Region 77.1	scaffold_77	other genes	other genes	58505	60428	-	protocluster				Terpene	50385	51443	-	Terpene 77.1	Acylphosphatase-like domain-containing protein	OPB39258.1acylphosphatase	EC:3.6.1.7	Acylphosphatase
Co-culture vs M10-single-culture (control)	M10	239916	Type I polyketide synthase (T1PKS)	0.695823	0.409782	Region 8.1	scaffold_8	other genes	other genes	256834	258527	-	protocluster				T1PKS	275417	280175	+	T1PKS 8.1	Sin3 associated polypeptide p18 (SAP18)-domain containing protein	OPB46681.1Sin3-associated polypeptide Sap18
Co-culture vs M10-single-culture (control)	M10	239934	Type I polyketide synthase (T1PKS)	-1.0314	0.390094	Region 8.1	scaffold_8	other genes	other genes	261026	268373	+	protocluster				T1PKS	275417	280175	+	T1PKS 8.1	hypothetical protein	RFU79545.1subtilisin-like serine protease
Co-culture vs M10-single-culture (control)	M10	239980	Type I polyketide synthase (T1PKS)	-0.843608	1	Region 8.1	scaffold_8	other genes	other genes	285367	289781	-	protocluster				T1PKS	275417	280175	+	T1PKS 8.1	hypothetical protein	KKP03036.1MYB DNA-binding domain-containing protein
Co-culture vs M10-single-culture (control)	M10	338038	Terpene	0.907894	0.591189	Region 2.2	scaffold_2	additional biosyntethic genes	core biosyntethic genes	927612	928985	-	protocore				Terpene	927612	928985	-	Terpene 2.2	Cell division protein Cdc14	KAF3073327.1Cell division control protein 14
Co-culture vs M10-single-culture (control)	M10	338252	Terpene	-1.35271	0.278123	Region 2.2	scaffold_2	other genes	other genes	925594	927321	+	protocluster				Terpene	927612	928985	-	Terpene 2.2	geranylgeranyl pyrophosphate synthase	KKP06809.1geranylgeranyl pyrophosphate synthetase
Co-culture vs M10-single-culture (control)	M10	338771	Non-ribosomal peptide synthase (NRPS)	-0.769645	1	Region 3.1	scaffold_3	additional biosyntethic genes	additional biosyntethic genes	524057	525539	+	protocluster				NRPS	536544	539561	+	NRPS 3.1	Cytochrome P450	OPB36800.1cytochrome P450
Co-culture vs M10-single-culture (control)	M10	338903	Non-ribosomal peptide synthase (NRPS)	-0.546299	0.234706	Region 3.1	scaffold_3	other genes	other genes	554228	556041	-	protocluster				NRPS	536544	539561	+	NRPS 3.1	Glucosidase II beta subunit-like protein-domain containing protein	OPB36810.1glucosidase 2 subunit beta
Co-culture vs M10-single-culture (control)	M10	338944	Non-ribosomal peptide synthase (NRPS)	-1.93595	0.0231376	Region 3.1	scaffold_3	other genes	other genes	517259	518152	-	protocluster				NRPS	536544	539561	+	NRPS 3.1	hypothetical protein	KKP05644.1FAD binding domain-containing protein
Co-culture vs M10-single-culture (control)	M10	339416	Type I polyketide synthase (T1PKS)	0.156234	0.817197	Region 4.4	scaffold_4	other genes	other genes	800037	800778	-	protocluster	citrinin	Polyketide:Iterative type I	0.18	T1PKS	775456	782613	+	T1PKS 4.4 (18%=citrinin)	hypothetical protein	EGR50531.1predicted protein
Co-culture vs M10-single-culture (control)	M10	339699	Non-ribosomal peptide synthase (NRPS)	-0.285122	0.783041	Region 4.2	scaffold_4	additional biosyntethic genes	additional biosyntethic genes	88920	90263	-	protocluster				NRPS	106024	112845	-	NRPS 4.2	Protein of unknown function (DUF1769)-domain containing protein	XP_024749118.1DUF1769-domain-containing protein
Co-culture vs M10-single-culture (control)	M10	339753	Non-ribosomal peptide synthase (NRPS)	1.06138	0.0179153	Region 4.2	scaffold_4	other genes	other genes	88207	88854	+	protocluster				NRPS	106024	112845	-	NRPS 4.2	Alpha/Beta hydrolase fold	OPB44693.1esterase or lipase
Co-culture vs M10-single-culture (control)	M10	339921	Type I polyketide synthase (T1PKS)	0.776674	0.305244	Region 4.1	scaffold_4	other genes	other genes	81280	83666	-	protocluster	asperfuranone	Polyketide	0.54	T1PKS	56929	65082	+	T1PKS 4.1 (54%=asperfuranone)	RmlC-like cupin domain-containing protein	OPB44694.1cupin domain protein
Co-culture vs M10-single-culture (control)	M10	340502	Non-ribosomal peptide synthase (NRPS)	0	1	Region 5.1	scaffold_5	other genes	other genes	327956	329219	+	protocluster				NRPS	340689	355590	+	NRPS 5.1	Cytochrome P450	OPB46522.1cytochrome P450	EC:1.14.14	Acting on paired donors, with incorporation or reduction of molecular oxygen. The oxygen incorporated need not be derived from O(2)
Co-culture vs M10-single-culture (control)	M10	340723	Non-ribosomal peptide synthase (NRPS)	-1.3216	0.0826287	Region 6.1	scaffold_6	other genes	other genes	83227	84653	-	protocluster				NRPS	42829	82290	+	NRPS 6.1	Anhydro-N-acetylmuramic acid kinase	KKP06970.1anhydro-N-acetylmuramic acid kinase
Co-culture vs M10-single-culture (control)	M10	341376	Non-ribosomal pepetide synthase (NRPS)-like	-4.39492	0.0329032	Region 7.1	scaffold_7	other genes	other genes	340749	342212	+	protocluster				NRPS-like	359300	363610	+	NRPS-like 7.1	hypothetical protein	OPB45748.1Methionine synthase, vitamin-B12 independent	EC:2.1.1.14	5-methyltetrahydropteroyltriglutamate--homocysteine S-methyltransferase
Co-culture vs M10-single-culture (control)	M10	341376	Type I polyketide synthase (T1PKS)	-4.39492	0.0329032	Region 7.2	scaffold_7	other genes	other genes	340749	342212	+	protocluster				T1PKS	359300	363610	+	T1PKS 7.2	hypothetical protein	OPB45748.1Methionine synthase, vitamin-B12 independent	EC:2.1.1.14	5-methyltetrahydropteroyltriglutamate--homocysteine S-methyltransferase
Co-culture vs M10-single-culture (control)	M10	342157	Type I polyketide synthase (T1PKS)	-1.638	0.00948959	Region 8.1	scaffold_8	other genes	other genes	295109	298513	+	protocluster				T1PKS	275417	280175	+	T1PKS 8.1	Ribosomal protein S11	OPB46691.140S ribosomal protein S14
Co-culture vs M10-single-culture (control)	M10	342389	Type I polyketide synthase (T1PKS)	0.319847	0.709062	Region 8.1	scaffold_8	other genes	other genes	292451	294194	-	protocluster				T1PKS	275417	280175	+	T1PKS 8.1	SNF2 family N-terminal domain-domain containing protein	KAF3076161.1DNA repair and recombination protein RAD26
Co-culture vs M10-single-culture (control)	M10	344870	Non-ribosomal peptide synthase (NRPS)	1.86267	0.0348132	Region 13.1	scaffold_13	additional biosyntethic genes	additional biosyntethic genes	124264	136275	-	protocluster	NG-391	NRP + Polyketide	0.66	NRPS	124421	128746	-	NRPS 13.1 (66%=NG-391)	Alpha/Beta hydrolase fold	AVY83107.1Sequence 27 from patent US 9920384
Co-culture vs M10-single-culture (control)	M10	344921	Non-ribosomal peptide synthase (NRPS)	-1.20881	1	Region 13.1	scaffold_13	additional biosyntethic genes	additional biosyntethic genes	136677	138986	+	protocluster	NG-391	NRP + Polyketide	0.66	NRPS	124421	128746	-	NRPS 13.1 (66%=NG-391)	hypothetical protein	ETS03180.1NAD(P)-binding protein
Co-culture vs M10-single-culture (control)	M10	344928	Non-ribosomal peptide synthase (NRPS)	-1.16783	1	Region 13.1	scaffold_13	other genes	other genes	119863	122037	+	protocluster	NG-391	NRP + Polyketide	0.66	NRPS	124421	128746	-	NRPS 13.1 (66%=NG-391)	Aspartic peptidase domain-containing protein	KAF3065729.1putative secreted aspartic protease
Co-culture vs M10-single-culture (control)	M10	344943	Non-ribosomal peptide synthase (NRPS)	0	1	Region 13.1	scaffold_13	transport-related genes	transport-related genes	141902	143605	-	protocluster	NG-391	NRP + Polyketide	0.66	NRPS	124421	128746	-	NRPS 13.1 (66%=NG-391)	Aldehyde/histidinol dehydrogenase	OPB36218.1succinate semialdehyde dehydrogenase (NADP)
Co-culture vs M10-single-culture (control)	M10	345355	Non-ribosomal peptide synthase (NRPS)	0.876931	1	Region 13.1	scaffold_13	other genes	other genes	105465	106403	-	protocluster	NG-391	NRP + Polyketide	0.66	NRPS	124421	128746	-	NRPS 13.1 (66%=NG-391)	Alpha/Beta hydrolase fold	KAF3057588.1Bifunctional epoxide hydrolase 2
Co-culture vs M10-single-culture (control)	M10	349242	Non-ribosomal pepetide synthase (NRPS)-like	-1.96475	0.0130043	Region 23.1	scaffold_23	other genes	other genes	294874	295362	-	protocluster				NRPS-like	278386	279954	+	NRPS-like 23.1	hypothetical protein	OPB39315.11-(5-phosphoribosyl)-5-[(5-phosphoribosylamino)methylideneamino] imidazole-4-carboxamide isomerase	EC:5.3.1.16	1-(5-phosphoribosyl)-5-
Co-culture vs M10-single-culture (control)	M10	349512	Non-ribosomal pepetide synthase (NRPS)-like	-0.351413	0.849642	Region 24.1	scaffold_24	other genes	other genes	66741	67832	+	protocluster				NRPS-like	56732	59554	+	NRPS-like 24.1	Succinyl-CoA synthetase-like protein	ETR96754.1succinyl-CoA synthetase beta chain
Co-culture vs M10-single-culture (control)	M10	349781	Non-ribosomal pepetide synthase (NRPS)-like	0.728756	1	Region 24.1	scaffold_24	other genes	other genes	42219	43889	+	protocluster				NRPS-like	56732	59554	+	NRPS-like 24.1	Protein of unknown function (DUF3176)-domain containing protein	XP_024769514.1hypothetical protein M431DRAFT_96394
Co-culture vs M10-single-culture (control)	M10	351849	Non-ribosomal peptide synthase (NRPS)	0.728756	1	Region 31.1	scaffold_31	additional biosyntethic genes	additional biosyntethic genes	368284	370146	+	protocluster	verticillin	NRP	0.69	NRPS	361195	368013	+	NRPS 31.1 (69%=verticillin)	Pyridoxal phosphate-dependent transferase	KAF3074131.1putative inactive 1-aminocyclopropane-1-carboxylate synthase-like protein 2
Co-culture vs M10-single-culture (control)	M10	351853	Non-ribosomal peptide synthase (NRPS)	0.876931	1	Region 31.1	scaffold_31	additional biosyntethic genes	additional biosyntethic genes	355716	356373	+	protocluster	verticillin	NRP	0.69	NRPS	361195	368013	+	NRPS 31.1 (69%=verticillin)	Glutathione S-transferase%2C C-terminal-like protein	PTB75336.1glutathione S-transferase	EC:3.4.13	Acting on peptide bonds (peptidases)
Co-culture vs M10-single-culture (control)	M10	351881	Non-ribosomal peptide synthase (NRPS)	-3.0395	0.00105445	Region 31.1	scaffold_31	transport-related genes	transport-related genes	344724	349019	-	protocluster	verticillin	NRP	0.69	NRPS	361195	368013	+	NRPS 31.1 (69%=verticillin)	Cytochrome P450	XP_024745523.1cytochrome P450
Co-culture vs M10-single-culture (control)	M10	352702	Type I polyketide synthase (T1PKS)	0	1	Region 34.1	scaffold_34	other genes	other genes	259225	261377	+	protocluster	viriditoxin	Polyketide	0.22	T1PKS	251399	254833	-	T1PKS 34.1 (22%=viriditoxin)	glycoside hydrolase family 75 protein	OPB45592.1GH75 chitosanase	EC:3.2.1.132	Chitosanase
Co-culture vs M10-single-culture (control)	M10	354795	Non-ribosomal peptide synthase (NRPS)	-1.61719	0.0557257	Region 43.1	scaffold_43	other genes	other genes	103426	105217	-	protocluster				NRPS	96707	103374	+	NRPS 43.1	glycosyltransferase family 4 protein	XP_024778038.1glycosyltransferase family 4 protein
Co-culture vs M10-single-culture (control)	M10	357536	Non-ribosomal peptide synthase (NRPS)	-0.303528	0.657832	Region 55.1	scaffold_55	other genes	other genes	59600	61061	-	protocluster	dimethylcoprogen	NRP	1	NRPS	78050	86006	+	NRPS 55.1 (100%=dimethylcoprogen)	hypothetical protein	KKP05433.1hypothetical protein THAR02_02464
Co-culture vs M10-single-culture (control)	M10	357727	Non-ribosomal pepetide synthase (NRPS)-like	-2.05968	0.175014	Region 56.1	scaffold_56	other genes	other genes	150322	151276	+	protocluster				NRPS-like	129181	132681	-	NRPS-like 56.1	Heterokaryon incompatibility protein (HET)-domain containing protein	EGR48336.1predicted protein
Co-culture vs M10-single-culture (control)	M10	357825	Non-ribosomal pepetide synthase (NRPS)-like	-2.84482	0.061907	Region 56.1	scaffold_56	other genes	other genes	112317	116552	+	protocluster				NRPS-like	129181	132681	-	NRPS-like 56.1	hypothetical protein	EGR50389.1predicted protein
Co-culture vs M10-single-culture (control)	M10	357836	Non-ribosomal pepetide synthase (NRPS)-like	0	1	Region 56.1	scaffold_56	other genes	other genes	137326	139592	-	protocluster				NRPS-like	129181	132681	-	NRPS-like 56.1	Major Facilitator Superfamily-domain containing protein	OPB41122.1MFS transporter
Co-culture vs M10-single-culture (control)	M10	358666	Non-ribosomal peptide synthase (NRPS)	-0.595055	0.707707	Region 61.1	scaffold_61	other genes	other genes	175554	176598	+	protocluster	alternariol	Polyketide	1	NRPS	189196	213948	+	NRPS 61.1 (100%=alternariol)	hypothetical protein	EGR44840.1predicted protein
Co-culture vs M10-single-culture (control)	M10	358811	Non-ribosomal peptide synthase (NRPS)	-0.475811	0.783867	Region 61.1	scaffold_61	other genes	other genes	170390	171726	+	protocluster	alternariol	Polyketide	1	NRPS	189196	213948	+	NRPS 61.1 (100%=alternariol)	Acid Phosphatase-domain containing protein	RFU73023.1magnesium dependent phosphatase
Co-culture vs M10-single-culture (control)	M10	359760	Non-ribosomal peptide synthase (NRPS)	0	1	Region 67.1	scaffold_67	other genes	other genes	127679	129093	-	protocluster				NRPS	140547	160698	+	NRPS 67.1	Amino acid/polyamine transporter I	KAF3070099.1Choline transport protein
Co-culture vs M10-single-culture (control)	M10	359836	Non-ribosomal peptide synthase (NRPS)	0	1	Region 67.1	scaffold_67	other genes	other genes	131441	133368	+	protocluster				NRPS	140547	160698	+	NRPS 67.1	glycoside hydrolase family 10 protein	KAF3070142.1Endo-1,4-beta-xylanase 3	EC:3.2.1.8	Endo-1,4-beta-xylanase
Co-culture vs M10-single-culture (control)	M10	359844	Non-ribosomal peptide synthase (NRPS)	0.728756	1	Region 67.1	scaffold_67	other genes	other genes	121035	122918	+	protocluster				NRPS	140547	160698	+	NRPS 67.1	hypothetical protein	PTB75095.1putative subunit of Golgi mannosyltransferase complex
Co-culture vs M10-single-culture (control)	M10	360873	Non-ribosomal peptide synthase (NRPS)	0	1	Region 74.1	scaffold_74	other genes	other genes	19737	21833	-	protocluster				NRPS	37354	56754	+	NRPS 74.1	P-loop containing nucleoside triphosphate hydrolase protein	OPB41323.1ABC metal resistance protein YCF1	EC:3.6.1.3; EC:7.6.2.2; EC:3.6.1.15	Adenosinetriphosphatase; n/a; Nucleoside-triphosphate phosphatase
Co-culture vs M10-single-culture (control)	M10	360890	Non-ribosomal peptide synthase (NRPS)	0	1	Region 74.1	scaffold_74	transport-related genes	transport-related genes	23403	27296	+	protocluster				NRPS	37354	56754	+	NRPS 74.1	OPT oligopeptide transporter protein-domain containing protein	OPB41324.1OPT-domain protein
Co-culture vs M10-single-culture (control)	M10	362448	Non-ribosomal peptide synthase (NRPS)	-1.49158	1	Region 86.1	scaffold_86	other genes	other genes	28377	29342	-	protocluster	LL-D49194α1 (LLD)	Polyketide	0.03	NRPS	10787	16247	+	NRPS 86.1 (3%=LL-D49194α1 (LLD))	hypothetical protein	EGR52430.1predicted protein
Co-culture vs M10-single-culture (control)	M10	365889	Type I polyketide synthase (T1PKS)	2.08055	0.177977	Region 137.1	scaffold_137	additional biosyntethic genes	additional biosyntethic genes	6675	7771	+	protocluster	fusaric acid	Polyketide	0.09	T1PKS	25604	28021	-	T1PKS 137.1 (9%=fusaric acid)	hypothetical protein	OPB45495.1PKSX1 protein
Co-culture vs M10-single-culture (control)	M10	367438	Type I polyketide synthase (T1PKS)	-1.61589	1	Region 2.1	scaffold_2	other genes	other genes	612456	613857	+	protocluster				T1PKS	600809	607153	-	T1PKS 2.1	glycoside hydrolase family 13 protein	KKP04165.1alpha amylase	EC:3.2.1.20	Alpha-glucosidase
Co-culture vs M10-single-culture (control)	M10	367618	Terpene	0.047678	0.969104	Region 2.2	scaffold_2	other genes	other genes	917736	921868	-	protocluster				Terpene	927612	928985	-	Terpene 2.2	Integral peroxisomal membrane peroxin-domain containing protein	OPB44122.1integral peroxisomal membrane peroxin
Co-culture vs M10-single-culture (control)	M10	368504	Non-ribosomal peptide synthase (NRPS)	2.16421	0.000380847	Region 4.2	scaffold_4	other genes	other genes	122024	127298	+	protocluster				NRPS	106024	112845	-	NRPS 4.2	hypothetical protein	OPB44686.1hypothetical protein A0O28_0030050
Co-culture vs M10-single-culture (control)	M10	368955	Type I polyketide synthase (T1PKS)	-0.787262	1	Region 4.4	scaffold_4	other genes	other genes	765621	767928	-	protocluster	citrinin	Polyketide:Iterative type I	0.18	T1PKS	775456	782613	+	T1PKS 4.4 (18%=citrinin)	hypothetical protein	ETS04700.1putative oxidoreductase CipA
Co-culture vs M10-single-culture (control)	M10	370303	Non-ribosomal pepetide synthase (NRPS)-like	-1.54652	1	Region 7.1	scaffold_7	other genes	other genes	369628	370925	-	protocluster				NRPS-like	359300	363610	+	NRPS-like 7.1	NADP-dependent oxidoreductase domain-containing protein	KAF3067511.1Aflatoxin B1 aldehyde reductase member 4
Co-culture vs M10-single-culture (control)	M10	370303	Type I polyketide synthase (T1PKS)	-1.54652	1	Region 7.2	scaffold_7	other genes	other genes	369628	370925	-	protocluster				T1PKS	359300	363610	+	T1PKS 7.2	NADP-dependent oxidoreductase domain-containing protein	KAF3067511.1Aflatoxin B1 aldehyde reductase member 4
Co-culture vs M10-single-culture (control)	M10	370310	Non-ribosomal pepetide synthase (NRPS)-like	-1.46725	1	Region 7.1	scaffold_7	other genes	other genes	373612	375885	+	protocluster				NRPS-like	359300	363610	+	NRPS-like 7.1	hypothetical protein	EGR44589.1predicted protein
Co-culture vs M10-single-culture (control)	M10	370310	Type I polyketide synthase (T1PKS)	-1.46725	1	Region 7.2	scaffold_7	other genes	other genes	373612	375885	+	protocluster				T1PKS	359300	363610	+	T1PKS 7.2	hypothetical protein	EGR44589.1predicted protein
Co-culture vs M10-single-culture (control)	M10	370823	Type I polyketide synthase (T1PKS)	-1.72919	0.369653	Region 8.1	scaffold_8	additional biosyntethic genes	core biosyntethic genes	274724	281236	+	protocluster				T1PKS	275417	280175	+	T1PKS 8.1	Nucleoside phosphorylase domain-containing protein	OPB46687.1phosphorylase superfamily protein/zinc finger protein
Co-culture vs M10-single-culture (control)	M10	374670	indole	0	1	Region 16.1	scaffold_16	other genes	other genes	147856	149110	-	protocluster	clapurines	NRP	0.27	Indole	153362	154410	-	Indole 16.1 (27%=clapurines)	hypothetical protein	ABV48718.1glutathione S-transferase
Co-culture vs M10-single-culture (control)	M10	377087	Non-ribosomal pepetide synthase (NRPS)-like	-1.61373	0.0111312	Region 23.1	scaffold_23	other genes	other genes	273108	274971	-	protocluster				NRPS-like	278386	279954	+	NRPS-like 23.1	non-ribosomal peptide synthetase	KKP02198.1L-aminoadipate-semialdehyde dehydrogenase	EC:1.2.1.31	L-aminoadipate-semialdehyde dehydrogenase
Co-culture vs M10-single-culture (control)	M10	377253	Non-ribosomal pepetide synthase (NRPS)-like	-0.440327	1	Region 24.1	scaffold_24	other genes	other genes	40366	41532	-	protocluster				NRPS-like	56732	59554	+	NRPS-like 24.1	hypothetical protein	KAF3071611.1hypothetical protein CFAM422_006248
Co-culture vs M10-single-culture (control)	M10	377257	Non-ribosomal pepetide synthase (NRPS)-like	-6.00337	6.36534e-05	Region 24.1	scaffold_24	additional biosyntethic genes	additional biosyntethic genes	50768	51811	-	protocluster				NRPS-like	56732	59554	+	NRPS-like 24.1	Alcohol acetyltransferase-domain containing protein	RFU77964.1alcohol acetyltransferase
Co-culture vs M10-single-culture (control)	M10	377278	Non-ribosomal pepetide synthase (NRPS)-like	0.652663	1	Region 24.1	scaffold_24	other genes	other genes	76703	77698	+	protocluster				NRPS-like	56732	59554	+	NRPS-like 24.1	hypothetical protein	EGR51605.1predicted protein
Co-culture vs M10-single-culture (control)	M10	379853	Type I polyketide synthase (T1PKS)	-0.671175	0.73053	Region 33.1	scaffold_33	other genes	other genes	312259	313452	-	protocore	tricholignan A	Polyketide	1	T1PKS	303470	318066	+	T1PKS 33.1 (100%=tricholignan A)	putative polyketide synthase	KAF3067611.1Compactin diketide synthase mokB
Co-culture vs M10-single-culture (control)	M10	379856	Type I polyketide synthase (T1PKS)	0.0282605	1	Region 33.1	scaffold_33	other genes	other genes	327860	328670	-	protocluster	tricholignan A	Polyketide	1	T1PKS	303470	318066	+	T1PKS 33.1 (100%=tricholignan A)	hypothetical protein	KKP00960.1hypothetical protein THAR02_06932
Co-culture vs M10-single-culture (control)	M10	382317	Type I polyketide synthase (T1PKS)	-1.34185	0.107905	Region 45.1	scaffold_45	other genes	other genes	277408	278153	-	protocluster				T1PKS	279514	284985	+	T1PKS 45.1	hypothetical protein	KAF3072857.1Non-reducing polyketide synthase andM
Co-culture vs M10-single-culture (control)	M10	384323	Non-ribosomal pepetide synthase (NRPS)-like	2.07585	0.00747805	Region 56.1	scaffold_56	other genes	other genes	116880	118523	-	protocluster				NRPS-like	129181	132681	-	NRPS-like 56.1	hypothetical protein	EGR50165.1predicted protein
Co-culture vs M10-single-culture (control)	M10	384340	Non-ribosomal pepetide synthase (NRPS)-like	0.637743	1	Region 56.1	scaffold_56	other genes	other genes	133242	134892	-	protocluster				NRPS-like	129181	132681	-	NRPS-like 56.1	agmatinase precursor	OPB41495.1Arginase family protein
Co-culture vs M10-single-culture (control)	M10	386028	Non-ribosomal peptide synthase (NRPS)	0.504851	1	Region 67.1	scaffold_67	other genes	other genes	137457	139452	+	protocluster				NRPS	140547	160698	+	NRPS 67.1	expressed protein	KAF3070140.1Nonribosomal peptide synthetase 8
Co-culture vs M10-single-culture (control)	M10	390521	Non-ribosomal peptide synthase (NRPS)	0.728756	1	Region 117.1	scaffold_117	other genes	other genes	24676	26427	+	protocluster				NRPS	41431	67359	+	NRPS 117.1	S-adenosyl-L-methionine-dependent methyltransferase	KAF3069552.1hypothetical protein CFAM422_007496
Co-culture vs M10-single-culture (control)	M10	392674	Type I polyketide synthase (T1PKS)	-0.201219	1	Region 2.1	scaffold_2	additional biosyntethic genes	core biosyntethic genes	599050	607397	-	protocluster				T1PKS	600809	607153	-	T1PKS 2.1	Cytochrome P450	KAF3073610.125-hydroxycholesterol 7-alpha-hydroxylase
Co-culture vs M10-single-culture (control)	M10	393696	Type I polyketide synthase (T1PKS)	0.238798	1	Region 4.1	scaffold_4	additional biosyntethic genes	additional biosyntethic genes	46316	47957	+	protocluster	asperfuranone	Polyketide	0.54	T1PKS	56929	65082	+	T1PKS 4.1 (54%=asperfuranone)	Major facilitator superfamily domain-containing protein	KAF3054691.1Efflux pump afoB
Co-culture vs M10-single-culture (control)	M10	393730	Non-ribosomal peptide synthase (NRPS)	-0.978695	0.309745	Region 4.2	scaffold_4	other genes	other genes	98145	100231	-	protocluster				NRPS	106024	112845	-	NRPS 4.2	Polysaccharide biosynthesis-domain containing protein	KAF3054743.1Protein PBDC1
Co-culture vs M10-single-culture (control)	M10	394110	Type I polyketide synthase (T1PKS)	-1.16783	1	Region 4.3	scaffold_4	other genes	other genes	655649	656622	+	protocluster	betaenone A/C	Polyketide	0.25	T1PKS	662313	671147	-	T1PKS 4.3 (25%=betaenone A/C)	S-adenosyl-L-methionine-dependent methyltransferase	KAF3063312.1putative arsenite methyltransferase
Co-culture vs M10-single-culture (control)	M10	394181	Type I polyketide synthase (T1PKS)	-2.34857	1	Region 4.4	scaffold_4	other genes	other genes	759688	762185	-	protocluster	citrinin	Polyketide:Iterative type I	0.18	T1PKS	775456	782613	+	T1PKS 4.4 (18%=citrinin)	hypothetical protein	KAF3063228.1FAD-linked oxidoreductase afoF
Co-culture vs M10-single-culture (control)	M10	394184	Type I polyketide synthase (T1PKS)	0.728756	1	Region 4.4	scaffold_4	other genes	other genes	762569	764591	-	protocluster	citrinin	Polyketide:Iterative type I	0.18	T1PKS	775456	782613	+	T1PKS 4.4 (18%=citrinin)	Fungal specific transcription factor domain-domain containing protein	KAF3063227.1Asperfuranone cluster transcription factor afoA
Co-culture vs M10-single-culture (control)	M10	395270	Type I polyketide synthase (T1PKS)	4.0953	0.287711	Region 6.2	scaffold_6	other genes	other genes	843477	844577	+	protocluster	aspyridone A	NRP + Polyketide:Iterative type I	0.55	T1PKS	850006	856694	-	T1PKS 6.2 (55%=aspyridone A)	TPA: hybrid PKS-NRPS	KKP04599.1lovastatin nonaketide synthase
Co-culture vs M10-single-culture (control)	M10	395271	Type I polyketide synthase (T1PKS)	1.72643	1	Region 6.2	scaffold_6	other genes	other genes	863333	865285	+	protocluster	aspyridone A	NRP + Polyketide:Iterative type I	0.55	T1PKS	850006	856694	-	T1PKS 6.2 (55%=aspyridone A)	hypothetical protein	KKP04594.1FAD binding domain-containing protein
Co-culture vs M10-single-culture (control)	M10	395514	Non-ribosomal pepetide synthase (NRPS)-like	-0.399919	0.772395	Region 7.1	scaffold_7	other genes	other genes	349868	351108	-	protocluster				NRPS-like	359300	363610	+	NRPS-like 7.1	Heterokaryon incompatibility protein (HET)-domain containing protein	OPB45750.1HET protein
Co-culture vs M10-single-culture (control)	M10	395514	Type I polyketide synthase (T1PKS)	-0.399919	0.772395	Region 7.2	scaffold_7	other genes	other genes	349868	351108	-	protocluster				T1PKS	359300	363610	+	T1PKS 7.2	Heterokaryon incompatibility protein (HET)-domain containing protein	OPB45750.1HET protein
Co-culture vs M10-single-culture (control)	M10	395515	Type I polyketide synthase (T1PKS)	-1.74752	0.481829	Region 7.2	scaffold_7	other genes	other genes	368701	369550	+	protocluster				T1PKS	359300	363610	+	T1PKS 7.2	hypothetical protein	OPB45754.1short-chain dehydrogenase/reductase
Co-culture vs M10-single-culture (control)	M10	395515	Non-ribosomal pepetide synthase (NRPS)-like	-1.74752	0.481829	Region 7.1	scaffold_7	other genes	other genes	368701	369550	+	protocluster				NRPS-like	359300	363610	+	NRPS-like 7.1	hypothetical protein	OPB45754.1short-chain dehydrogenase/reductase
Co-culture vs M10-single-culture (control)	M10	395521	Type I polyketide synthase (T1PKS)	1.34651	1	Region 7.2	scaffold_7	additional biosyntethic genes	additional biosyntethic genes	372097	373318	+	protocluster				T1PKS	359300	363610	+	T1PKS 7.2	hypothetical protein	EGR44588.1predicted protein
Co-culture vs M10-single-culture (control)	M10	395521	Non-ribosomal pepetide synthase (NRPS)-like	1.34651	1	Region 7.1	scaffold_7	additional biosyntethic genes	additional biosyntethic genes	372097	373318	+	protocluster				NRPS-like	359300	363610	+	NRPS-like 7.1	hypothetical protein	EGR44588.1predicted protein
Co-culture vs M10-single-culture (control)	M10	396018	Type I polyketide synthase (T1PKS)	0.276304	0.686795	Region 8.1	scaffold_8	other genes	other genes	259961	260370	-	protocluster				T1PKS	275417	280175	+	T1PKS 8.1	PROCN (NUC071) domain-domain containing protein	OPB46683.1Pre-mRNA-processing-splicing factor 8
Co-culture vs M10-single-culture (control)	M10	398607	Non-ribosomal peptide synthase (NRPS)	1.55568	0.00203001	Region 13.1	scaffold_13	other genes	other genes	122650	123900	-	protocluster	NG-391	NRP + Polyketide	0.66	NRPS	124421	128746	-	NRPS 13.1 (66%=NG-391)	putative PKS-NRPS protein	EHK23007.1putative PKS-NRPS protein
Co-culture vs M10-single-culture (control)	M10	398611	Non-ribosomal peptide synthase (NRPS)	0.0282605	1	Region 13.1	scaffold_13	other genes	other genes	145180	146997	+	protocluster	NG-391	NRP + Polyketide	0.66	NRPS	124421	128746	-	NRPS 13.1 (66%=NG-391)	Cytochrome P450	KAF3065529.1putative aldehyde dehydrogenase AldA
Co-culture vs M10-single-culture (control)	M10	399848	indole	4.76982	0.0592535	Region 16.1	scaffold_16	other genes	other genes	145579	147796	+	protocluster	clapurines	NRP	0.27	Indole	153362	154410	-	Indole 16.1 (27%=clapurines)	S-adenosyl-L-methionine-dependent methyltransferase	PTB75342.1S-adenosyl-L-methionine-dependent methyltransferase
Co-culture vs M10-single-culture (control)	M10	402433	Non-ribosomal pepetide synthase (NRPS)-like	-5.34978	1.23807e-09	Region 24.1	scaffold_24	other genes	other genes	52278	53777	-	protocluster				NRPS-like	56732	59554	+	NRPS-like 24.1	transferase family protein	KKP02855.1transferase family protein
Co-culture vs M10-single-culture (control)	M10	402441	Non-ribosomal pepetide synthase (NRPS)-like	-0.124342	0.966146	Region 24.1	scaffold_24	other genes	other genes	63171	64608	-	protocluster				NRPS-like	56732	59554	+	NRPS-like 24.1	hypothetical protein	KKP02858.1mesaconyl-C4 CoA hydratase
Co-culture vs M10-single-culture (control)	M10	405009	Type I polyketide synthase (T1PKS)	-0.671496	1	Region 33.1	scaffold_33	additional biosyntethic genes	core biosyntethic genes	303305	308914	-	protocluster	tricholignan A	Polyketide	1	T1PKS	303470	318066	+	T1PKS 33.1 (100%=tricholignan A)	hypothetical protein	OPB45891.1salicylate hydroxylase
Co-culture vs M10-single-culture (control)	M10	405010	Type I polyketide synthase (T1PKS)	-0.614431	1	Region 33.1	scaffold_33	other genes	other genes	309434	311329	-	protocore	tricholignan A	Polyketide	1	T1PKS	303470	318066	+	T1PKS 33.1 (100%=tricholignan A)	Alpha/Beta hydrolase fold	KAF3067610.1Conidial pigment polyketide synthase alb1
Co-culture vs M10-single-culture (control)	M10	405020	Type I polyketide synthase (T1PKS)	-2.03649	1	Region 33.1	scaffold_33	other genes	other genes	329705	330497	+	protocluster	tricholignan A	Polyketide	1	T1PKS	303470	318066	+	T1PKS 33.1 (100%=tricholignan A)	Domain of unknown function (DUF3328)-domain containing protein	PON28185.1tat pathway signal sequence
Co-culture vs M10-single-culture (control)	M10	405184	Type I polyketide synthase (T1PKS)	-2.88408	1	Region 34.1	scaffold_34	other genes	other genes	240829	241910	+	protocluster	viriditoxin	Polyketide	0.22	T1PKS	251399	254833	-	T1PKS 34.1 (22%=viriditoxin)	Tryptophan synthase beta subunit-like PLP-dependent enzyme	KKP04623.1cysteine synthase
Co-culture vs M10-single-culture (control)	M10	406404	Non-ribosomal pepetide synthase (NRPS)-like	3.05856	1	Region 40.1	scaffold_40	additional biosyntethic genes	core biosyntethic genes	177709	182162	+	protocluster				NRPS-like	178139	181990	+	NRPS-like 40.1	Arylsulfotransferase (ASST)-domain containing protein	KAF3075414.1hypothetical protein CFAM422_002528
Co-culture vs M10-single-culture (control)	M10	406968	Non-ribosomal peptide synthase (NRPS)	-2.60013	1	Region 43.1	scaffold_43	other genes	other genes	88424	90679	-	protocluster				NRPS	96707	103374	+	NRPS 43.1	hypothetical protein	KKO97158.1TfdA family Taurine catabolism dioxygenase TauD
Co-culture vs M10-single-culture (control)	M10	406971	Non-ribosomal peptide synthase (NRPS)	-1.35059	1	Region 43.1	scaffold_43	other genes	other genes	91630	93345	-	protocluster				NRPS	96707	103374	+	NRPS 43.1	Major facilitator superfamily domain-containing protein	KKO99872.1major facilitator superfamily transporter
Co-culture vs M10-single-culture (control)	M10	406979	Non-ribosomal peptide synthase (NRPS)	-5.14086	0.00885714	Region 43.1	scaffold_43	other genes	other genes	110450	110932	-	protocluster				NRPS	96707	103374	+	NRPS 43.1	Metallo-dependent phosphatase-like protein	KAF3060755.1Acid phosphatase	EC:3.1.3.2	Acid phosphatase
Co-culture vs M10-single-culture (control)	M10	409463	Non-ribosomal pepetide synthase (NRPS)-like	4.30355	1	Region 56.1	scaffold_56	additional biosyntethic genes	additional biosyntethic genes	120416	121599	-	protocluster				NRPS-like	129181	132681	-	NRPS-like 56.1	Alpha/Beta hydrolase fold	OPB41127.1alpha/beta fold family hydrolase
Co-culture vs M10-single-culture (control)	M10	409470	Non-ribosomal pepetide synthase (NRPS)-like	-3.74773	1	Region 56.1	scaffold_56	other genes	other genes	124902	126665	+	protocluster				NRPS-like	129181	132681	-	NRPS-like 56.1	Major facilitator superfamily domain-containing protein	OPB41125.1MSF transporter
Co-culture vs M10-single-culture (control)	M10	411144	Non-ribosomal peptide synthase (NRPS)	-0.367112	1	Region 67.1	scaffold_67	additional biosyntethic genes	additional biosyntethic genes	129650	131095	+	protocluster				NRPS	140547	160698	+	NRPS 67.1	Fungal specific transcription factor domain-domain containing protein	KAF3070143.1Transcriptional activator protein UGA3
Co-culture vs M10-single-culture (control)	M10	411163	Non-ribosomal peptide synthase (NRPS)	0	1	Region 67.3	scaffold_67	transport-related genes	transport-related genes	200168	205059	+	protocluster				NRPS	187996	198646	+	NRPS 67.3	P-loop containing nucleoside triphosphate hydrolase protein	OPB40682.1ABC transporter	EC:3.6.1.3; EC:3.6.1.15	Adenosinetriphosphatase; Nucleoside-triphosphate phosphatase
Co-culture vs M10-single-culture (control)	M10	412032	Non-ribosomal peptide synthase (NRPS)	0.989663	1	Region 74.1	scaffold_74	other genes	other genes	27736	30844	-	protocluster				NRPS	37354	56754	+	NRPS 74.1	Pyridoxal phosphate-dependent transferase	OPB41325.11-aminocyclopropane-1-carboxylate synthase
Co-culture vs M10-single-culture (control)	M10	413291	Non-ribosomal peptide synthase (NRPS)	0.876931	1	Region 86.1	scaffold_86	other genes	other genes	1672	2644	-	protocluster	LL-D49194α1 (LLD)	Polyketide	0.03	NRPS	10787	16247	+	NRPS 86.1 (3%=LL-D49194α1 (LLD))	hypothetical protein	OPB46556.1C2H2 protein
Co-culture vs M10-single-culture (control)	M10	413301	Non-ribosomal peptide synthase (NRPS)	-0.337078	1	Region 86.1	scaffold_86	other genes	other genes	23723	25289	-	protocluster	LL-D49194α1 (LLD)	Polyketide	0.03	NRPS	10787	16247	+	NRPS 86.1 (3%=LL-D49194α1 (LLD))	ClpP/crotonase-like domain-containing protein	OPB42736.1enoyl-CoA hydratase/isomerase
Co-culture vs M10-single-culture (control)	M10	415605	Non-ribosomal peptide synthase (NRPS)	-0.0252512	1	Region 117.1	scaffold_117	additional biosyntethic genes	additional biosyntethic genes	37324	38698	+	protocluster				NRPS	41431	67359	+	NRPS 117.1	Protein of unknown function (DUF1749)-domain containing protein	OPB42761.1Esterase/lipase superfamily protein
Co-culture vs M10-single-culture (control)	M10	417989	Type I polyketide synthase (T1PKS)	4.30355	1	Region 2.1	scaffold_2	other genes	other genes	591619	593055	+	protocluster				T1PKS	600809	607153	-	T1PKS 2.1	Cytochrome P450	KAF3073611.1Isotrichodermin C-15 hydroxylase
Co-culture vs M10-single-culture (control)	M10	417991	Type I polyketide synthase (T1PKS)	2.28334	1	Region 2.1	scaffold_2	other genes	other genes	594454	596704	+	protocluster				T1PKS	600809	607153	-	T1PKS 2.1	S-adenosyl-L-methionine-dependent methyltransferase	RFU72953.1umta methyltransferase family
Co-culture vs M10-single-culture (control)	M10	417995	Type I polyketide synthase (T1PKS)	0.600533	1	Region 2.1	scaffold_2	other genes	other genes	610849	611718	-	protocluster				T1PKS	600809	607153	-	T1PKS 2.1	expressed protein	KAF3073895.1hypothetical protein CFAM422_004208
Co-culture vs M10-single-culture (control)	M10	417997	Type I polyketide synthase (T1PKS)	6.84243	0.000342181	Region 2.1	scaffold_2	additional biosyntethic genes	additional biosyntethic genes	614196	616139	+	protocluster				T1PKS	600809	607153	-	T1PKS 2.1	hypothetical protein	KAF3073900.1Collagen-like protein 4
Co-culture vs M10-single-culture (control)	M10	419048	Non-ribosomal peptide synthase (NRPS)	-1.38279	0.174502	Region 3.1	scaffold_3	other genes	other genes	521009	522835	+	protocluster				NRPS	536544	539561	+	NRPS 3.1	Aldo/keto reductase family-domain containing protein	OPB36799.1L-galactose dehydrogenase (L-GalDH)
Co-culture vs M10-single-culture (control)	M10	419064	Non-ribosomal peptide synthase (NRPS)	-0.837291	1	Region 3.1	scaffold_3	other genes	other genes	550904	554017	+	protocluster				NRPS	536544	539561	+	NRPS 3.1	hypothetical protein	PKK45178.1hypothetical protein CI102_12147
Co-culture vs M10-single-culture (control)	M10	419424	Type I polyketide synthase (T1PKS)	0.582019	0.768781	Region 4.1	scaffold_4	other genes	other genes	41754	44059	-	protocluster	asperfuranone	Polyketide	0.54	T1PKS	56929	65082	+	T1PKS 4.1 (54%=asperfuranone)	GroES (chaperonin 10)-like protein	KKP02312.1zinc-binding dehydrogenase
Co-culture vs M10-single-culture (control)	M10	419427	Type I polyketide synthase (T1PKS)	-0.483709	0.71873	Region 4.1	scaffold_4	other genes	other genes	48418	50965	-	protocluster	asperfuranone	Polyketide	0.54	T1PKS	56929	65082	+	T1PKS 4.1 (54%=asperfuranone)	hypothetical protein	OPB37948.1Zn2Cys6 transcription factor
Co-culture vs M10-single-culture (control)	M10	419430	Type I polyketide synthase (T1PKS)	0	1	Region 4.1	scaffold_4	additional biosyntethic genes	core biosyntethic genes	56601	65163	+	protocluster	asperfuranone	Polyketide	0.54	T1PKS	56929	65082	+	T1PKS 4.1 (54%=asperfuranone)	hypothetical protein	KKP03917.1trichothecene 3-O-acetyltransferase
Co-culture vs M10-single-culture (control)	M10	419432	Type I polyketide synthase (T1PKS)	1.37205	0.0190237	Region 4.1	scaffold_4	other genes	other genes	70149	73141	+	protocluster	asperfuranone	Polyketide	0.54	T1PKS	56929	65082	+	T1PKS 4.1 (54%=asperfuranone)	Transmembrane amino acid transporter protein-domain containing protein	KAF3054732.1Vacuolar amino acid transporter 3
Co-culture vs M10-single-culture (control)	M10	419449	Non-ribosomal peptide synthase (NRPS)	-3.07602	0.159991	Region 4.2	scaffold_4	other genes	other genes	93701	94705	+	protocluster				NRPS	106024	112845	-	NRPS 4.2	Major facilitator superfamily domain-containing protein	OPB44691.1MFS permease
Co-culture vs M10-single-culture (control)	M10	419836	Type I polyketide synthase (T1PKS)	2.61721	1	Region 4.3	scaffold_4	additional biosyntethic genes	core biosyntethic genes	662149	671464	-	protocluster	betaenone A/C	Polyketide	0.25	T1PKS	662313	671147	-	T1PKS 4.3 (25%=betaenone A/C)	Cytochrome P450	KAF3063310.1Isotrichodermin C-15 hydroxylase
Co-culture vs M10-single-culture (control)	M10	419838	Type I polyketide synthase (T1PKS)	0.129594	1	Region 4.3	scaffold_4	additional biosyntethic genes	additional biosyntethic genes	678519	680012	-	protocluster	betaenone A/C	Polyketide	0.25	T1PKS	662313	671147	-	T1PKS 4.3 (25%=betaenone A/C)	expressed protein	KAF3063305.1putative FAD-linked oxidoreductase
Co-culture vs M10-single-culture (control)	M10	419892	Type I polyketide synthase (T1PKS)	-0.40804	1	Region 4.4	scaffold_4	other genes	other genes	770615	771800	-	protocluster	citrinin	Polyketide:Iterative type I	0.18	T1PKS	775456	782613	+	T1PKS 4.4 (18%=citrinin)	Serine hydrolase FSH	KAF3063230.1putative esterase afoC
Co-culture vs M10-single-culture (control)	M10	419897	Type I polyketide synthase (T1PKS)	0.150228	0.918118	Region 4.4	scaffold_4	other genes	other genes	787122	789147	-	protocluster	citrinin	Polyketide:Iterative type I	0.18	T1PKS	775456	782613	+	T1PKS 4.4 (18%=citrinin)	hypothetical protein	OPB44470.1flavin-binding monooxygenase	EC:1.14.13.8; EC:1.14.13	Flavin-containing monooxygenase; Acting on paired donors, with incorporation or reduction of molecular oxygen. The oxygen incorporated need not be derived from O(2)
Co-culture vs M10-single-culture (control)	M10	419898	Type I polyketide synthase (T1PKS)	0.728756	1	Region 4.4	scaffold_4	other genes	other genes	790255	792274	+	protocluster	citrinin	Polyketide:Iterative type I	0.18	T1PKS	775456	782613	+	T1PKS 4.4 (18%=citrinin)	hypothetical protein	KAF3063233.1hypothetical protein CFAM422_010070
Co-culture vs M10-single-culture (control)	M10	419900	Type I polyketide synthase (T1PKS)	-1.07396	0.393715	Region 4.4	scaffold_4	other genes	other genes	795062	797498	+	protocluster	citrinin	Polyketide:Iterative type I	0.18	T1PKS	775456	782613	+	T1PKS 4.4 (18%=citrinin)	Nineteen complex-related protein 2-domain containing protein	EGR50529.1predicted protein
Co-culture vs M10-single-culture (control)	M10	420125	Non-ribosomal peptide synthase (NRPS)	-0.614773	1	Region 5.1	scaffold_5	additional biosyntethic genes	core biosyntethic genes	340689	364692	+	protocluster				NRPS	340689	355590	+	NRPS 5.1	Alpha/Beta hydrolase fold	RFU71996.1kynurenine formamidase	EC:3.5.1.9	Arylformamidase
Co-culture vs M10-single-culture (control)	M10	420527	Non-ribosomal peptide synthase (NRPS)	-4.51612	0.00924427	Region 6.1	scaffold_6	additional biosyntethic genes	additional biosyntethic genes	96998	98357	-	protocluster				NRPS	42829	82290	+	NRPS 6.1	Major facilitator superfamily domain-containing protein	OPB36433.1MFS permease
Co-culture vs M10-single-culture (control)	M10	421091	Type I polyketide synthase (T1PKS)	0.483799	0.714447	Region 6.2	scaffold_6	other genes	other genes	831478	833140	+	protocluster	aspyridone A	NRP + Polyketide:Iterative type I	0.55	T1PKS	850006	856694	-	T1PKS 6.2 (55%=aspyridone A)	Histidine phosphatase superfamily	OPB41695.1histidine acid phytase	EC:3.1.3.26	4-phytase
Co-culture vs M10-single-culture (control)	M10	421096	Type I polyketide synthase (T1PKS)	-0.555434	0.34309	Region 6.2	scaffold_6	other genes	other genes	832779	834929	-	protocluster	aspyridone A	NRP + Polyketide:Iterative type I	0.55	T1PKS	850006	856694	-	T1PKS 6.2 (55%=aspyridone A)	hypothetical protein	OPB41696.1Isopropylmalate/homocitrate/citramalate synthase	EC:2.3.3.13	2-isopropylmalate synthase
Co-culture vs M10-single-culture (control)	M10	421107	Type I polyketide synthase (T1PKS)	2.278	1	Region 6.2	scaffold_6	other genes	other genes	870317	872637	-	protocluster	aspyridone A	NRP + Polyketide:Iterative type I	0.55	T1PKS	850006	856694	-	T1PKS 6.2 (55%=aspyridone A)	expressed protein	KKP04591.1hypothetical protein THAR02_03281
Co-culture vs M10-single-culture (control)	M10	421340	Non-ribosomal pepetide synthase (NRPS)-like	-6.15591	0.000149032	Region 7.1	scaffold_7	other genes	other genes	348799	349254	+	protocluster				NRPS-like	359300	363610	+	NRPS-like 7.1	Nucleoside phosphorylase domain-containing protein	XP_024746997.1purine and uridine phosphorylase
Co-culture vs M10-single-culture (control)	M10	421340	Type I polyketide synthase (T1PKS)	-6.15591	0.000149032	Region 7.2	scaffold_7	other genes	other genes	348799	349254	+	protocluster				T1PKS	359300	363610	+	T1PKS 7.2	Nucleoside phosphorylase domain-containing protein	XP_024746997.1purine and uridine phosphorylase
Co-culture vs M10-single-culture (control)	M10	421342	Type I polyketide synthase (T1PKS)	0.285172	1	Region 7.2	scaffold_7	other genes	other genes	351643	354576	-	protocluster				T1PKS	359300	363610	+	T1PKS 7.2	expressed protein	OPB45751.1NACHT and ankyrin domain protein
Co-culture vs M10-single-culture (control)	M10	421342	Non-ribosomal pepetide synthase (NRPS)-like	0.285172	1	Region 7.1	scaffold_7	other genes	other genes	351643	354576	-	protocluster				NRPS-like	359300	363610	+	NRPS-like 7.1	expressed protein	OPB45751.1NACHT and ankyrin domain protein
Co-culture vs M10-single-culture (control)	M10	421345	Type I polyketide synthase (T1PKS)	-0.855079	1	Region 7.2	scaffold_7	additional biosyntethic genes	core biosyntethic genes	359210	363610	+	protocluster				T1PKS	359300	363610	+	T1PKS 7.2	HotDog domain-containing protein	KKP02356.1beta-ketoacyl synthase domain-containing protein
Co-culture vs M10-single-culture (control)	M10	421345	Non-ribosomal pepetide synthase (NRPS)-like	-0.855079	1	Region 7.1	scaffold_7	additional biosyntethic genes	core biosyntethic genes	359210	363610	+	protocluster				NRPS-like	359300	363610	+	NRPS-like 7.1	HotDog domain-containing protein	KKP02356.1beta-ketoacyl synthase domain-containing protein
Co-culture vs M10-single-culture (control)	M10	421879	Type I polyketide synthase (T1PKS)	-4.8343	0.00526582	Region 8.1	scaffold_8	other genes	other genes	268602	270092	-	protocluster				T1PKS	275417	280175	+	T1PKS 8.1	hypothetical protein	KKP03039.1hypothetical protein THAR02_04865
Co-culture vs M10-single-culture (control)	M10	421884	Type I polyketide synthase (T1PKS)	-1.79663	0.344357	Region 8.1	scaffold_8	other genes	other genes	291489	292475	+	protocluster				T1PKS	275417	280175	+	T1PKS 8.1	Ketopantoate reductase PanE/ApbA C terminal-domain containing protein	XP_024749858.16-phosphogluconate dehydrogenase C-terminal domain-like protein
Co-culture vs M10-single-culture (control)	M10	421889	Type I polyketide synthase (T1PKS)	-1.97395	4.14652e-05	Region 8.1	scaffold_8	other genes	other genes	299020	299487	-	protocluster				T1PKS	275417	280175	+	T1PKS 8.1	Ribosomal protein L30%2C ferredoxin-like fold domain-containing protein	OPB46692.160S ribosomal protein L7
Co-culture vs M10-single-culture (control)	M10	424691	Non-ribosomal peptide synthase (NRPS)	0.525553	0.736022	Region 13.1	scaffold_13	other genes	other genes	114101	115135	-	protocluster	NG-391	NRP + Polyketide	0.66	NRPS	124421	128746	-	NRPS 13.1 (66%=NG-391)	expressed protein	KAF3057583.1hypothetical protein CFAM422_012446
Co-culture vs M10-single-culture (control)	M10	424692	Non-ribosomal peptide synthase (NRPS)	0.421666	0.86214	Region 13.1	scaffold_13	other genes	other genes	115760	119339	-	protocluster	NG-391	NRP + Polyketide	0.66	NRPS	124421	128746	-	NRPS 13.1 (66%=NG-391)	expressed protein	OPB36210.1hypothetical protein A0O28_0109860
Co-culture vs M10-single-culture (control)	M10	426038	indole	0	1	Region 16.1	scaffold_16	other genes	other genes	143414	145459	-	protocluster	clapurines	NRP	0.27	Indole	153362	154410	-	Indole 16.1 (27%=clapurines)	Major facilitator superfamily domain-containing protein	KAF3056155.1Multidrug resistance protein
Co-culture vs M10-single-culture (control)	M10	426045	indole	-1.52478	1	Region 16.1	scaffold_16	other genes	other genes	149256	150231	+	protocluster	clapurines	NRP	0.27	Indole	153362	154410	-	Indole 16.1 (27%=clapurines)	Cytochrome P450	KAF3056156.1Cytochrome P450 monooxygenase
Co-culture vs M10-single-culture (control)	M10	426048	indole	0	1	Region 16.1	scaffold_16	core biosyntethic genes	core biosyntethic genes	153188	154410	-	protocluster	clapurines	NRP	0.27	Indole	153362	154410	-	Indole 16.1 (27%=clapurines)	aminotransferase GliI	KAF3056182.11-aminocyclopropane-1-carboxylate synthase 7
Co-culture vs M10-single-culture (control)	M10	426052	indole	-2.85136	0.327285	Region 16.1	scaffold_16	additional biosyntethic genes	additional biosyntethic genes	156764	163058	-	protocluster	clapurines	NRP	0.27	Indole	153362	154410	-	Indole 16.1 (27%=clapurines)	hypothetical protein	KAF3056166.1putative thioredoxin reductase
Co-culture vs M10-single-culture (control)	M10	429016	Non-ribosomal pepetide synthase (NRPS)-like	1.54216	0.00195123	Region 23.1	scaffold_23	additional biosyntethic genes	additional biosyntethic genes	276893	280975	+	protocluster				NRPS-like	278386	279954	+	NRPS-like 23.1	hypothetical protein	KAF3075433.1putative transferase CAF17
Co-culture vs M10-single-culture (control)	M10	429197	Non-ribosomal pepetide synthase (NRPS)-like	1.52078	0.0879452	Region 24.1	scaffold_24	other genes	other genes	73841	75869	-	protocluster				NRPS-like	56732	59554	+	NRPS-like 24.1	hypothetical protein	XP_024745342.1Glyoxalase/Bleomycin resistance protein/Dihydroxybiphenyl dioxygenase
Co-culture vs M10-single-culture (control)	M10	431702	Type I polyketide synthase (T1PKS)	1.69822	0.0120048	Region 33.1	scaffold_33	other genes	other genes	288867	290571	-	protocluster	tricholignan A	Polyketide	1	T1PKS	303470	318066	+	T1PKS 33.1 (100%=tricholignan A)	expressed protein	PTB72170.1hypothetical protein M440DRAFT_1100584
Co-culture vs M10-single-culture (control)	M10	431705	Type I polyketide synthase (T1PKS)	1.75408	1	Region 33.1	scaffold_33	additional biosyntethic genes	additional biosyntethic genes	292294	293845	-	protocluster	tricholignan A	Polyketide	1	T1PKS	303470	318066	+	T1PKS 33.1 (100%=tricholignan A)	S-adenosyl-L-methionine-dependent methyltransferase	OPB45887.1PKS protein
Co-culture vs M10-single-culture (control)	M10	431706	Type I polyketide synthase (T1PKS)	-1.16783	1	Region 33.1	scaffold_33	additional biosyntethic genes	additional biosyntethic genes	294673	296449	+	protocluster	tricholignan A	Polyketide	1	T1PKS	303470	318066	+	T1PKS 33.1 (100%=tricholignan A)	Alpha/Beta hydrolase fold	OPB44522.1alpha/beta hydrolase domain-containing protein
Co-culture vs M10-single-culture (control)	M10	431727	Type I polyketide synthase (T1PKS)	-4.26004	0.0462709	Region 33.1	scaffold_33	additional biosyntethic genes	additional biosyntethic genes	332403	333370	-	protocluster	tricholignan A	Polyketide	1	T1PKS	303470	318066	+	T1PKS 33.1 (100%=tricholignan A)	expressed protein	PON29363.1eukaryotic translation initiation factor 3 subunit D
Co-culture vs M10-single-culture (control)	M10	431830	Type I polyketide synthase (T1PKS)	0.99715	0.516089	Region 34.1	scaffold_34	transport-related genes	transport-related genes	234761	236503	-	protocluster	viriditoxin	Polyketide	0.22	T1PKS	251399	254833	-	T1PKS 34.1 (22%=viriditoxin)	hypothetical protein	KKP04625.1TfdA family Taurine catabolism dioxygenase TauD
Co-culture vs M10-single-culture (control)	M10	431833	Type I polyketide synthase (T1PKS)	0.679828	0.700903	Region 34.1	scaffold_34	additional biosyntethic genes	additional biosyntethic genes	241957	243193	-	protocluster	viriditoxin	Polyketide	0.22	T1PKS	251399	254833	-	T1PKS 34.1 (22%=viriditoxin)	Major facilitator superfamily domain-containing protein	RFU78352.1mfs general substrate transporter
Co-culture vs M10-single-culture (control)	M10	431835	Type I polyketide synthase (T1PKS)	0.488886	1	Region 34.1	scaffold_34	transport-related genes	transport-related genes	243597	245935	-	protocluster	viriditoxin	Polyketide	0.22	T1PKS	251399	254833	-	T1PKS 34.1 (22%=viriditoxin)	expressed protein	cGMPdependent protein kinase putative
Co-culture vs M10-single-culture (control)	M10	431841	Type I polyketide synthase (T1PKS)	-0.791444	1	Region 34.1	scaffold_34	other genes	other genes	262980	263799	+	protocluster	viriditoxin	Polyketide	0.22	T1PKS	251399	254833	-	T1PKS 34.1 (22%=viriditoxin)	GMC oxidoreductase-domain containing protein	OPB45591.1GMC methanol oxidase
Co-culture vs M10-single-culture (control)	M10	431842	Type I polyketide synthase (T1PKS)	1.42135	0.379119	Region 34.1	scaffold_34	other genes	other genes	263894	266236	-	protocluster	viriditoxin	Polyketide	0.22	T1PKS	251399	254833	-	T1PKS 34.1 (22%=viriditoxin)	Major facilitator superfamily domain-containing protein	KAF3057748.1Siderophore iron transporter 1
Co-culture vs M10-single-culture (control)	M10	433024	Non-ribosomal pepetide synthase (NRPS)-like	-0.627518	0.260837	Region 40.1	scaffold_40	transport-related genes	transport-related genes	160490	162484	-	protocluster				NRPS-like	178139	181990	+	NRPS-like 40.1	Pyridine nucleotide-disulphide oxidoreductase-domain containing protein	KKP03094.1NAD(P)H dehydrogenase
Co-culture vs M10-single-culture (control)	M10	433041	Non-ribosomal pepetide synthase (NRPS)-like	-0.457988	0.373538	Region 40.1	scaffold_40	other genes	other genes	168520	169680	-	protocluster				NRPS-like	178139	181990	+	NRPS-like 40.1	Amino acid permease/ SLC12A domain-containing protein	KAF3075237.1Arginine permease
Co-culture vs M10-single-culture (control)	M10	433043	Non-ribosomal pepetide synthase (NRPS)-like	0.746413	0.358142	Region 40.1	scaffold_40	additional biosyntethic genes	additional biosyntethic genes	174905	177090	+	protocluster				NRPS-like	178139	181990	+	NRPS-like 40.1	non-ribosomal peptide synthetase	OPB39084.1NRPS protein
Co-culture vs M10-single-culture (control)	M10	433046	Non-ribosomal pepetide synthase (NRPS)-like	0.3504	0.469742	Region 40.1	scaffold_40	other genes	other genes	183395	185342	+	protocluster				NRPS-like	178139	181990	+	NRPS-like 40.1	hypothetical protein	KKP03100.1hypothetical protein THAR02_04816
Co-culture vs M10-single-culture (control)	M10	433052	Non-ribosomal pepetide synthase (NRPS)-like	-2.67389	0.000667482	Region 40.1	scaffold_40	other genes	other genes	187521	192152	-	protocluster				NRPS-like	178139	181990	+	NRPS-like 40.1	Fungal specific transcription factor domain-domain containing protein	OPB39080.1Zn2Cys6 transcriptional regulator
Co-culture vs M10-single-culture (control)	M10	433054	Non-ribosomal pepetide synthase (NRPS)-like	-2.5961	1.0705e-05	Region 40.1	scaffold_40	other genes	other genes	192176	195316	+	protocluster				NRPS-like	178139	181990	+	NRPS-like 40.1	RIO1 family-domain containing protein	OPB39079.1serine/threonine-protein kinase RIO1
Co-culture vs M10-single-culture (control)	M10	433622	Non-ribosomal peptide synthase (NRPS)	0.739694	0.335523	Region 43.1	scaffold_43	other genes	other genes	78778	80733	-	protocluster				NRPS	96707	103374	+	NRPS 43.1	P-loop containing nucleoside triphosphate hydrolase protein	KKO97155.1nucleotide-binding protein 2
Co-culture vs M10-single-culture (control)	M10	433630	Non-ribosomal peptide synthase (NRPS)	-1.18686	0.628614	Region 43.1	scaffold_43	additional biosyntethic genes	core biosyntethic genes	96643	103374	+	protocluster				NRPS	96707	103374	+	NRPS 43.1	expressed protein	KAF3056150.1C6 finger domain transcription factor
Co-culture vs M10-single-culture (control)	M10	433646	Non-ribosomal peptide synthase (NRPS)	-2.48777	1	Region 43.1	scaffold_43	other genes	other genes	117621	120439	+	protocluster				NRPS	96707	103374	+	NRPS 43.1	P-loop containing nucleoside triphosphate hydrolase protein	PON24667.1phosphoribulokinase/uridine kinase
Co-culture vs M10-single-culture (control)	M10	433647	Non-ribosomal peptide synthase (NRPS)	-1.79609	1	Region 43.1	scaffold_43	other genes	other genes	120957	121968	-	protocluster				NRPS	96707	103374	+	NRPS 43.1	Fungal specific transcription factor domain-domain containing protein	KAF3060714.1hypothetical protein CFAM422_010885
Co-culture vs M10-single-culture (control)	M10	434158	Type I polyketide synthase (T1PKS)	0.112779	0.946594	Region 45.1	scaffold_45	other genes	other genes	272673	274229	-	protocluster				T1PKS	279514	284985	+	T1PKS 45.1	O-methyltransferase-domain containing protein	OPB41373.1O-methyltransferase family 2
Co-culture vs M10-single-culture (control)	M10	435979	Non-ribosomal peptide synthase (NRPS)	-0.942217	0.0414114	Region 55.1	scaffold_55	other genes	other genes	58071	59330	-	protocluster	dimethylcoprogen	NRP	1	NRPS	78050	86006	+	NRPS 55.1 (100%=dimethylcoprogen)	secretion-related small GTPase	OPB43214.1Ras-related protein Rab-11B	EC:3.6.1.15	Nucleoside-triphosphate phosphatase
Co-culture vs M10-single-culture (control)	M10	435995	Non-ribosomal peptide synthase (NRPS)	0.616235	0.84121	Region 55.1	scaffold_55	additional biosyntethic genes	additional biosyntethic genes	87412	88862	-	protocluster	dimethylcoprogen	NRP	1	NRPS	78050	86006	+	NRPS 55.1 (100%=dimethylcoprogen)	Major facilitator superfamily domain-containing protein	OPB43222.1siderophore transporter
Co-culture vs M10-single-culture (control)	M10	436178	Non-ribosomal pepetide synthase (NRPS)-like	-0.271154	0.915282	Region 56.1	scaffold_56	other genes	other genes	146219	147343	-	protocluster				NRPS-like	129181	132681	-	NRPS-like 56.1	expressed protein	KKP05388.1SnoaL-like polyketide cyclase
Co-culture vs M10-single-culture (control)	M10	437246	Non-ribosomal peptide synthase (NRPS)	0.552404	0.491665	Region 61.1	scaffold_61	other genes	other genes	178873	181043	+	protocluster	alternariol	Polyketide	1	NRPS	189196	213948	+	NRPS 61.1 (100%=alternariol)	hypothetical protein	OPB45507.1tumor suppressor PTEN/MMAC1/TEP1	EC:3.1.3.16; EC:3.1.3.48	Protein-serine/threonine phosphatase; Protein-tyrosine-phosphatase
Co-culture vs M10-single-culture (control)	M10	437256	Non-ribosomal peptide synthase (NRPS)	-0.671496	1	Region 61.1	scaffold_61	additional biosyntethic genes	core biosyntethic genes	189079	213969	+	protocluster	alternariol	Polyketide	1	NRPS	189196	213948	+	NRPS 61.1 (100%=alternariol)	hypothetical protein	OPB45504.1hypothetical protein A0O28_0077140
Co-culture vs M10-single-culture (control)	M10	437258	Non-ribosomal peptide synthase (NRPS)	-3.6101	1	Region 61.1	scaffold_61	other genes	other genes	215526	217040	+	protocluster	alternariol	Polyketide	1	NRPS	189196	213948	+	NRPS 61.1 (100%=alternariol)	hypothetical protein	EGR44837.1predicted protein
Co-culture vs M10-single-culture (control)	M10	438151	Non-ribosomal peptide synthase (NRPS)	-0.118545	1	Region 67.3	scaffold_67	additional biosyntethic genes	core biosyntethic genes	178458	198646	-	protocluster				NRPS	187996	198646	+	NRPS 67.3	P-loop containing nucleoside triphosphate hydrolase protein	KAF3069892.1ABC transporter C family member 10	EC:3.6.1.3; EC:7.6.2.2; EC:3.6.1.15	Adenosinetriphosphatase; n/a; Nucleoside-triphosphate phosphatase
Co-culture vs M10-single-culture (control)	M10	439040	Non-ribosomal peptide synthase (NRPS)	-1.51024	0.0410565	Region 74.1	scaffold_74	other genes	other genes	59048	62550	-	protocluster				NRPS	37354	56754	+	NRPS 74.1	expressed protein	---NA---
Co-culture vs M10-single-culture (control)	M10	439054	Non-ribosomal peptide synthase (NRPS)	0.91821	0.327499	Region 74.1	scaffold_74	other genes	other genes	74241	75336	+	protocluster				NRPS	37354	56754	+	NRPS 74.1	Eukaryotic protein of unknown function (DUF914)-domain containing protein	ETR99326.1DUF914-domain-containing protein
Co-culture vs M10-single-culture (control)	M10	439389	Terpene	-0.372904	0.796559	Region 77.1	scaffold_77	additional biosyntethic genes	additional biosyntethic genes	46776	48432	+	protocluster				Terpene	50385	51443	-	Terpene 77.1	putative polysaccharide deacetylase	KAF3075499.1putative trans-sulfuration enzyme
Co-culture vs M10-single-culture (control)	M10	440312	Non-ribosomal peptide synthase (NRPS)	-0.918534	0.613778	Region 86.1	scaffold_86	additional biosyntethic genes	additional biosyntethic genes	16400	18289	-	protocluster	LL-D49194α1 (LLD)	Polyketide	0.03	NRPS	10787	16247	+	NRPS 86.1 (3%=LL-D49194α1 (LLD))	Protein kinase-like domain-containing protein	RFU82114.1aminoglycoside phosphotransferase
Co-culture vs M10-single-culture (control)	M10	440320	Non-ribosomal peptide synthase (NRPS)	-0.726186	1	Region 86.1	scaffold_86	other genes	other genes	29794	30643	-	protocluster	LL-D49194α1 (LLD)	Polyketide	0.03	NRPS	10787	16247	+	NRPS 86.1 (3%=LL-D49194α1 (LLD))	hypothetical protein	PKK48892.1hypothetical protein CI102_5443
Co-culture vs M10-single-culture (control)	M10	443277	Type I polyketide synthase (T1PKS)	2.3389	1	Region 137.1	scaffold_137	additional biosyntethic genes	additional biosyntethic genes	17989	19533	-	protocluster	fusaric acid	Polyketide	0.09	T1PKS	25604	28021	-	T1PKS 137.1 (9%=fusaric acid)	hypothetical protein	EGR44832.1predicted protein
Co-culture vs M10-single-culture (control)	M10	443278	Type I polyketide synthase (T1PKS)	0.0282605	1	Region 137.1	scaffold_137	other genes	other genes	19855	20971	+	protocluster	fusaric acid	Polyketide	0.09	T1PKS	25604	28021	-	T1PKS 137.1 (9%=fusaric acid)	hypothetical protein	OPB45498.1FAD binding protein
Co-culture vs M10-single-culture (control)	M10	444753	Type I polyketide synthase (T1PKS)	0	1	Region 4.3	scaffold_4	other genes	other genes	658446	659150	+	protocluster	betaenone A/C	Polyketide	0.25	T1PKS	662313	671147	-	T1PKS 4.3 (25%=betaenone A/C)	hypothetical protein	KAF3063308.1putative NADH dehydrogenase
Co-culture vs M10-single-culture (control)	M10	444760	Type I polyketide synthase (T1PKS)	0.670398	1	Region 4.3	scaffold_4	additional biosyntethic genes	additional biosyntethic genes	683887	686166	+	protocluster	betaenone A/C	Polyketide	0.25	T1PKS	662313	671147	-	T1PKS 4.3 (25%=betaenone A/C)	hypothetical protein	KKO96521.1LysM domain-containing protein
Co-culture vs M10-single-culture (control)	M10	445497	Type I polyketide synthase (T1PKS)	0	1	Region 7.2	scaffold_7	additional biosyntethic genes	additional biosyntethic genes	346989	348137	+	protocluster				T1PKS	359300	363610	+	T1PKS 7.2	hypothetical protein	PON24485.1casein kinase II subunit alpha
Co-culture vs M10-single-culture (control)	M10	445497	Non-ribosomal pepetide synthase (NRPS)-like	0	1	Region 7.1	scaffold_7	additional biosyntethic genes	additional biosyntethic genes	346989	348137	+	protocluster				NRPS-like	359300	363610	+	NRPS-like 7.1	hypothetical protein	PON24485.1casein kinase II subunit alpha
Co-culture vs M10-single-culture (control)	M10	445510	Type I polyketide synthase (T1PKS)	0	1	Region 7.2	scaffold_7	other genes	other genes	380270	382221	+	protocluster				T1PKS	359300	363610	+	T1PKS 7.2	Alpha/Beta hydrolase fold	EGR44591.1predicted protein
Co-culture vs M10-single-culture (control)	M10	445510	Non-ribosomal pepetide synthase (NRPS)-like	0	1	Region 7.1	scaffold_7	other genes	other genes	380270	382221	+	protocluster				NRPS-like	359300	363610	+	NRPS-like 7.1	Alpha/Beta hydrolase fold	EGR44591.1predicted protein
Co-culture vs M10-single-culture (control)	M10	447025	Non-ribosomal peptide synthase (NRPS)	0.670398	1	Region 13.1	scaffold_13	other genes	other genes	112474	113786	-	protocluster	NG-391	NRP + Polyketide	0.66	NRPS	124421	128746	-	NRPS 13.1 (66%=NG-391)	NmrA-like family protein	OPB36208.1NmrA-like family protein
Co-culture vs M10-single-culture (control)	M10	448970	Non-ribosomal pepetide synthase (NRPS)-like	-1.0431	0.470108	Region 23.1	scaffold_23	transport-related genes	transport-related genes	285679	287235	-	protocluster				NRPS-like	278386	279954	+	NRPS-like 23.1	hypothetical protein	KAF3075296.1Chanoclavine-I aldehyde reductase easA
Co-culture vs M10-single-culture (control)	M10	450114	Non-ribosomal peptide synthase (NRPS)	0	1	Region 31.1	scaffold_31	other genes	other genes	358231	359839	+	protocluster	verticillin	NRP	0.69	NRPS	361195	368013	+	NRPS 31.1 (69%=verticillin)	hypothetical protein	ETR98474.1gliotoxin biosynthesis protein GliK	EC:4.3.2.9	Gamma-glutamylcyclotransferase
Co-culture vs M10-single-culture (control)	M10	451026	Non-ribosomal pepetide synthase (NRPS)-like	-0.0780413	0.971891	Region 40.1	scaffold_40	other genes	other genes	198429	200495	+	protocluster				NRPS-like	178139	181990	+	NRPS-like 40.1	hypothetical protein	OPB39077.1Isoflavone reductase
Co-culture vs M10-single-culture (control)	M10	451278	Non-ribosomal peptide synthase (NRPS)	-3.62026	1	Region 43.1	scaffold_43	other genes	other genes	112888	114980	+	protocluster				NRPS	96707	103374	+	NRPS 43.1	Glutathione S-transferase%2C C-terminal-like protein	KAF3060757.1Regulatory protein GAL4
Co-culture vs M10-single-culture (control)	M10	452402	Non-ribosomal peptide synthase (NRPS)	0.781304	0.266377	Region 55.1	scaffold_55	other genes	other genes	95648	96603	+	protocluster	dimethylcoprogen	NRP	1	NRPS	78050	86006	+	NRPS 55.1 (100%=dimethylcoprogen)	P-loop containing nucleoside triphosphate hydrolase protein	OPB43224.1MDR-type ABC transporter	EC:3.6.1.3; EC:3.6.1.15	Adenosinetriphosphatase; Nucleoside-triphosphate phosphatase
Co-culture vs M10-single-culture (control)	M10	452895	Non-ribosomal peptide synthase (NRPS)	0	1	Region 61.1	scaffold_61	other genes	other genes	217544	218926	+	protocluster	alternariol	Polyketide	1	NRPS	189196	213948	+	NRPS 61.1 (100%=alternariol)	Cys/Met metabolism PLP-dependent enzyme-domain containing protein	KAF3057666.1putative trans-sulfuration enzyme
Co-culture vs M10-single-culture (control)	M10	455277	Non-ribosomal peptide synthase (NRPS)	0.876931	1	Region 117.1	scaffold_117	other genes	other genes	27665	28693	-	protocluster				NRPS	41431	67359	+	NRPS 117.1	ClpP/crotonase-like domain-containing protein	KAF3065538.1putative enoyl-CoA hydratase 2
Co-culture vs M10-single-culture (control)	M10	456297	Type I polyketide synthase (T1PKS)	0.876931	1	Region 2.1	scaffold_2	other genes	other genes	586885	588564	-	protocluster				T1PKS	600809	607153	-	T1PKS 2.1	hypothetical protein	KAF3073613.1hypothetical protein CFAM422_004215
Co-culture vs M10-single-culture (control)	M10	456303	Type I polyketide synthase (T1PKS)	-0.337078	1	Region 2.1	scaffold_2	additional biosyntethic genes	additional biosyntethic genes	609086	610747	+	protocluster				T1PKS	600809	607153	-	T1PKS 2.1	Serine hydrolase FSH	RFU72338.1ef-hand calcium-binding domain
Co-culture vs M10-single-culture (control)	M10	456308	Type I polyketide synthase (T1PKS)	0	1	Region 2.1	scaffold_2	other genes	other genes	622113	622529	-	protocluster				T1PKS	600809	607153	-	T1PKS 2.1	hypothetical protein	KAF3073898.1hypothetical protein CFAM422_004203
Co-culture vs M10-single-culture (control)	M10	456815	Type I polyketide synthase (T1PKS)	0.365064	1	Region 4.1	scaffold_4	other genes	other genes	51365	54076	-	protocluster	asperfuranone	Polyketide	0.54	T1PKS	56929	65082	+	T1PKS 4.1 (54%=asperfuranone)	putative salicylate hydroxylase	KKO97356.1salicylate 1-monooxygenase SalA
Co-culture vs M10-single-culture (control)	M10	456820	Type I polyketide synthase (T1PKS)	4.90905	1	Region 4.1	scaffold_4	other genes	other genes	73285	75626	-	protocluster	asperfuranone	Polyketide	0.54	T1PKS	56929	65082	+	T1PKS 4.1 (54%=asperfuranone)	hydrophobin	QIB98244.1hydrophobin 10
Co-culture vs M10-single-culture (control)	M10	457611	Type I polyketide synthase (T1PKS)	-0.957046	0.413301	Region 6.2	scaffold_6	other genes	other genes	842857	843378	+	protocluster	aspyridone A	NRP + Polyketide:Iterative type I	0.55	T1PKS	850006	856694	-	T1PKS 6.2 (55%=aspyridone A)	hypothetical protein	OPB41698.1hypothetical protein A0O28_0102570
Co-culture vs M10-single-culture (control)	M10	457616	Type I polyketide synthase (T1PKS)	4.30355	1	Region 6.2	scaffold_6	additional biosyntethic genes	additional biosyntethic genes	861831	862944	-	protocluster	aspyridone A	NRP + Polyketide:Iterative type I	0.55	T1PKS	850006	856694	-	T1PKS 6.2 (55%=aspyridone A)	Cytochrome P450	KKP04595.1cytochrome P450 monooxygenase
Co-culture vs M10-single-culture (control)	M10	457961	Type I polyketide synthase (T1PKS)	1.51063	0.0167294	Region 8.1	scaffold_8	other genes	other genes	258726	259676	+	protocluster				T1PKS	275417	280175	+	T1PKS 8.1	hypothetical protein	ETR97281.1NADH:ubiquinone oxidoreductase 6.6kD subunit
Co-culture vs M10-single-culture (control)	M10	459208	Non-ribosomal peptide synthase (NRPS)	0	1	Region 13.1	scaffold_13	additional biosyntethic genes	additional biosyntethic genes	107102	108265	-	protocluster	NG-391	NRP + Polyketide	0.66	NRPS	124421	128746	-	NRPS 13.1 (66%=NG-391)	hypothetical protein	KAF3057587.1hypothetical protein CFAM422_012442
Co-culture vs M10-single-culture (control)	M10	461107	Non-ribosomal pepetide synthase (NRPS)-like	0.147059	1	Region 23.1	scaffold_23	additional biosyntethic genes	additional biosyntethic genes	292879	294798	+	protocluster				NRPS-like	278386	279954	+	NRPS-like 23.1	hypothetical protein	RFU75747.1dynamin family
Co-culture vs M10-single-culture (control)	M10	461179	Non-ribosomal pepetide synthase (NRPS)-like	-4.90481	0.00822694	Region 24.1	scaffold_24	other genes	other genes	48152	50053	-	protocluster				NRPS-like	56732	59554	+	NRPS-like 24.1	lipase	OPB45439.1Arylacetamide deacetylase
Co-culture vs M10-single-culture (control)	M10	462196	Non-ribosomal peptide synthase (NRPS)	0.876931	1	Region 31.1	scaffold_31	other genes	other genes	377651	378770	+	protocluster	verticillin	NRP	0.69	NRPS	361195	368013	+	NRPS 31.1 (69%=verticillin)	Ankyrin repeat-containing domain protein	KAF3074135.1Serine/threonine-protein phosphatase 6 regulatory ankyrin repeat subunit A
Co-culture vs M10-single-culture (control)	M10	462481	Type I polyketide synthase (T1PKS)	-0.408372	0.824012	Region 34.1	scaffold_34	other genes	other genes	231807	233431	-	protocluster	viriditoxin	Polyketide	0.22	T1PKS	251399	254833	-	T1PKS 34.1 (22%=viriditoxin)	S-adenosyl-L-methionine-dependent methyltransferase	OPB45601.1trans-aconitate methyltransferase	EC:2.1.1.144	Trans-aconitate 2-methyltransferase
Co-culture vs M10-single-culture (control)	M10	463280	Non-ribosomal peptide synthase (NRPS)	0.238798	1	Region 43.1	scaffold_43	other genes	other genes	82586	84146	-	protocluster				NRPS	96707	103374	+	NRPS 43.1	hypothetical protein	EGR49671.1predicted protein
Co-culture vs M10-single-culture (control)	M10	463286	Non-ribosomal peptide synthase (NRPS)	-0.674344	0.580905	Region 43.1	scaffold_43	other genes	other genes	106423	109005	-	protocluster				NRPS	96707	103374	+	NRPS 43.1	expressed protein	RFU76077.1sulfatase domain-containing
Co-culture vs M10-single-culture (control)	M10	464448	Non-ribosomal pepetide synthase (NRPS)-like	-0.282562	0.906301	Region 56.1	scaffold_56	other genes	other genes	109617	110636	-	protocluster				NRPS-like	129181	132681	-	NRPS-like 56.1	hypothetical protein	KAF3063050.1Ankyrin repeat domain-containing protein 50
Co-culture vs M10-single-culture (control)	M10	464452	Non-ribosomal pepetide synthase (NRPS)-like	3.44915	1	Region 56.1	scaffold_56	other genes	other genes	122560	123914	-	protocluster				NRPS-like	129181	132681	-	NRPS-like 56.1	hypothetical protein	KAF3063138.1FAD-dependent monooxygenase andF
Co-culture vs M10-single-culture (control)	M10	464846	Non-ribosomal peptide synthase (NRPS)	1.91874	2.07201e-05	Region 61.1	scaffold_61	other genes	other genes	181718	184042	-	protocluster	alternariol	Polyketide	1	NRPS	189196	213948	+	NRPS 61.1 (100%=alternariol)	hypothetical protein	KAF3057667.1Nucleoporin POM33
Co-culture vs M10-single-culture (control)	M10	465237	Non-ribosomal peptide synthase (NRPS)	0.726123	1	Region 67.3	scaffold_67	other genes	other genes	205017	210879	-	protocluster				NRPS	187996	198646	+	NRPS 67.3	expressed protein	PKK41005.1hypothetical protein CI102_14902
Co-culture vs M10-single-culture (control)	M10	465615	Non-ribosomal peptide synthase (NRPS)	0.728756	1	Region 74.1	scaffold_74	other genes	other genes	31652	33538	+	protocluster				NRPS	37354	56754	+	NRPS 74.1	hypothetical protein	OPB45350.1trypsin-like serine typically contains c-terminal pdz domain protein
Co-culture vs M10-single-culture (control)	M10	466192	Non-ribosomal peptide synthase (NRPS)	0	1	Region 86.1	scaffold_86	additional biosyntethic genes	additional biosyntethic genes	26189	27004	-	protocluster	LL-D49194α1 (LLD)	Polyketide	0.03	NRPS	10787	16247	+	NRPS 86.1 (3%=LL-D49194α1 (LLD))	hypothetical protein	EGR52431.1predicted protein
Co-culture vs M10-single-culture (control)	M10	468192	Terpene	1.72023	0.189409	Region 2.2	scaffold_2	other genes	other genes	931023	931979	+	protocluster				Terpene	927612	928985	-	Terpene 2.2	hypothetical protein	EGR45617.1predicted protein
Co-culture vs M10-single-culture (control)	M10	468395	Non-ribosomal peptide synthase (NRPS)	-0.542421	0.421	Region 3.1	scaffold_3	other genes	other genes	540063	541748	+	protocluster				NRPS	536544	539561	+	NRPS 3.1	hypothetical protein	EGR48935.1predicted protein
Co-culture vs M10-single-culture (control)	M10	468738	Type I polyketide synthase (T1PKS)	-0.177109	0.823813	Region 4.4	scaffold_4	other genes	other genes	783945	785929	+	protocluster	citrinin	Polyketide:Iterative type I	0.18	T1PKS	775456	782613	+	T1PKS 4.4 (18%=citrinin)	hypothetical protein	KAF3063235.1Heat shock protein sti1
Co-culture vs M10-single-culture (control)	M10	468870	Non-ribosomal peptide synthase (NRPS)	0.728756	1	Region 5.1	scaffold_5	other genes	other genes	327392	327850	+	protocluster				NRPS	340689	355590	+	NRPS 5.1	Cytochrome P450	OPB46523.1cytochrome P450
Co-culture vs M10-single-culture (control)	M10	468876	Non-ribosomal peptide synthase (NRPS)	0	1	Region 5.1	scaffold_5	other genes	other genes	364862	365924	+	protocluster				NRPS	340689	355590	+	NRPS 5.1	Major facilitator superfamily domain-containing protein	KAF3074183.1Cycloheximide resistance protein
Co-culture vs M10-single-culture (control)	M10	469036	Non-ribosomal peptide synthase (NRPS)	-1.2497	0.103036	Region 6.1	scaffold_6	other genes	other genes	89559	90893	-	protocluster				NRPS	42829	82290	+	NRPS 6.1	General substrate transporter	OPB36436.1MFS permease
Co-culture vs M10-single-culture (control)	M10	469209	Type I polyketide synthase (T1PKS)	-0.596971	0.713644	Region 6.2	scaffold_6	other genes	other genes	839643	841893	-	protocluster	aspyridone A	NRP + Polyketide:Iterative type I	0.55	T1PKS	850006	856694	-	T1PKS 6.2 (55%=aspyridone A)	Transcription factor domain-containing protein	PKK52764.1hypothetical protein CI102_3577
Co-culture vs M10-single-culture (control)	M10	469213	Type I polyketide synthase (T1PKS)	5.7583	0.342115	Region 6.2	scaffold_6	additional biosyntethic genes	additional biosyntethic genes	857359	859064	+	protocluster	aspyridone A	NRP + Polyketide:Iterative type I	0.55	T1PKS	850006	856694	-	T1PKS 6.2 (55%=aspyridone A)	TPA: FAD-dependent monooxygenase	KAF3071517.1Tetracenomycin polyketide synthesis hydroxylase TcmG
Co-culture vs M10-single-culture (control)	M10	469214	Type I polyketide synthase (T1PKS)	5.7583	0.342115	Region 6.2	scaffold_6	additional biosyntethic genes	additional biosyntethic genes	859528	861306	-	protocluster	aspyridone A	NRP + Polyketide:Iterative type I	0.55	T1PKS	850006	856694	-	T1PKS 6.2 (55%=aspyridone A)	GroES (chaperonin 10)-like protein	KAF3071535.1Enoyl reductase LovC
Co-culture vs M10-single-culture (control)	M10	469306	Type I polyketide synthase (T1PKS)	0	1	Region 7.2	scaffold_7	other genes	other genes	355538	357051	+	protocluster				T1PKS	359300	363610	+	T1PKS 7.2	hypothetical protein	KAF3067506.1Protein fluG	EC:6.3.1.2	Glutamine synthetase
Co-culture vs M10-single-culture (control)	M10	469306	Non-ribosomal pepetide synthase (NRPS)-like	0	1	Region 7.1	scaffold_7	other genes	other genes	355538	357051	+	protocluster				NRPS-like	359300	363610	+	NRPS-like 7.1	hypothetical protein	KAF3067506.1Protein fluG	EC:6.3.1.2	Glutamine synthetase
Co-culture vs M10-single-culture (control)	M10	470576	Non-ribosomal peptide synthase (NRPS)	0	1	Region 13.1	scaffold_13	other genes	other genes	139570	140798	+	protocluster	NG-391	NRP + Polyketide	0.66	NRPS	124421	128746	-	NRPS 13.1 (66%=NG-391)	Major facilitator superfamily domain-containing protein	OPB36217.1MFS permease
Co-culture vs M10-single-culture (control)	M10	471134	indole	0	1	Region 16.1	scaffold_16	additional biosyntethic genes	additional biosyntethic genes	150396	152479	-	protocluster	clapurines	NRP	0.27	Indole	153362	154410	-	Indole 16.1 (27%=clapurines)	Aromatic prenyltransferase	KAF3056181.14-O-dimethylallyl-L-tyrosine synthase
Co-culture vs M10-single-culture (control)	M10	472096	Non-ribosomal pepetide synthase (NRPS)-like	0.064744	1	Region 23.1	scaffold_23	other genes	other genes	263903	266873	+	protocluster				NRPS-like	278386	279954	+	NRPS-like 23.1	hypothetical protein	EGR50699.1predicted protein	EC:4.2.1.134	Very-long-chain (3R)-3-hydroxyacyl-CoA dehydratase
Co-culture vs M10-single-culture (control)	M10	472104	Non-ribosomal pepetide synthase (NRPS)-like	0.138061	0.921792	Region 23.1	scaffold_23	other genes	other genes	282845	285251	-	protocluster				NRPS-like	278386	279954	+	NRPS-like 23.1	Major facilitator superfamily	KKP02200.1drug resistance protein
Co-culture vs M10-single-culture (control)	M10	472174	Non-ribosomal pepetide synthase (NRPS)-like	0.272508	0.850312	Region 24.1	scaffold_24	core biosyntethic genes	core biosyntethic genes	54333	61985	+	protocluster				NRPS-like	56732	59554	+	NRPS-like 24.1	Major facilitator superfamily domain-containing protein	KAF3071614.1Monocarboxylate transporter 10
Co-culture vs M10-single-culture (control)	M10	473061	Non-ribosomal peptide synthase (NRPS)	0	1	Region 31.1	scaffold_31	additional biosyntethic genes	core biosyntethic genes	361185	368013	-	protocluster	verticillin	NRP	0.69	NRPS	361195	368013	+	NRPS 31.1 (69%=verticillin)	Cytochrome P450	KAF3074134.1Cytochrome P450 monooxygenase roqR
Co-culture vs M10-single-culture (control)	M10	473824	Non-ribosomal pepetide synthase (NRPS)-like	1.12455	0.412813	Region 40.1	scaffold_40	additional biosyntethic genes	additional biosyntethic genes	166536	168382	+	protocluster				NRPS-like	178139	181990	+	NRPS-like 40.1	Zinc/iron permease	KKP03096.1zinc-regulated transporter 1
Co-culture vs M10-single-culture (control)	M10	474988	Non-ribosomal peptide synthase (NRPS)	-0.57968	0.775715	Region 55.1	scaffold_55	additional biosyntethic genes	core biosyntethic genes	85002	87289	+	protocluster	dimethylcoprogen	NRP	1	NRPS	78050	86006	+	NRPS 55.1 (100%=dimethylcoprogen)	Acyl-CoA N-acyltransferase	EGR46021.1predicted protein
Co-culture vs M10-single-culture (control)	M10	474990	Non-ribosomal peptide synthase (NRPS)	1.02779	0.235258	Region 55.1	scaffold_55	other genes	other genes	91063	93314	+	protocluster	dimethylcoprogen	NRP	1	NRPS	78050	86006	+	NRPS 55.1 (100%=dimethylcoprogen)	hypothetical protein	KAF3058900.1Apoptosis-inducing factor 2
Co-culture vs M10-single-culture (control)	M10	474992	Non-ribosomal peptide synthase (NRPS)	-0.161941	0.779566	Region 55.1	scaffold_55	other genes	other genes	96495	100708	+	protocluster	dimethylcoprogen	NRP	1	NRPS	78050	86006	+	NRPS 55.1 (100%=dimethylcoprogen)	SPX domain-domain containing protein	ETR99057.1SPX-domain-containing protein	EC:3.6.1.3; EC:3.6.1.15	Adenosinetriphosphatase; Nucleoside-triphosphate phosphatase
Co-culture vs M10-single-culture (control)	M10	476590	Non-ribosomal peptide synthase (NRPS)	0	1	Region 86.1	scaffold_86	additional biosyntethic genes	additional biosyntethic genes	149	1051	-	protocluster	LL-D49194α1 (LLD)	Polyketide	0.03	NRPS	10787	16247	+	NRPS 86.1 (3%=LL-D49194α1 (LLD))	Class I glutamine amidotransferase-like protein	OPB42742.1IgE-binding protein
Co-culture vs M10-single-culture (control)	M10	477512	Non-ribosomal peptide synthase (NRPS)	-0.807286	0.193039	Region 117.1	scaffold_117	other genes	other genes	31914	33415	-	protocluster				NRPS	41431	67359	+	NRPS 117.1	Fungal specific transcription factor domain-domain containing protein	PKK50432.1hypothetical protein CI102_7601
Co-culture vs M10-single-culture (control)	M10	478387	Type I polyketide synthase (T1PKS)	4.30355	1	Region 2.1	scaffold_2	other genes	other genes	590520	591250	+	protocluster				T1PKS	600809	607153	-	T1PKS 2.1	hypothetical protein	XP_024774392.1hypothetical protein M431DRAFT_494937
Co-culture vs M10-single-culture (control)	M10	478479	Terpene	-0.987624	1	Region 2.2	scaffold_2	other genes	other genes	932407	933898	-	protocluster				Terpene	927612	928985	-	Terpene 2.2	hypothetical protein	KAF3073843.1Indoleamine 2,3-dioxygenase 1
Co-culture vs M10-single-culture (control)	M10	479170	Non-ribosomal peptide synthase (NRPS)	0.252553	0.893071	Region 5.1	scaffold_5	additional biosyntethic genes	core biosyntethic genes	336997	337929	-	protocluster				NRPS	340689	355590	+	NRPS 5.1	non-ribosomal peptide synthetase	OPB46518.1non-ribosomal peptide synthetase
Co-culture vs M10-single-culture (control)	M10	479611	Non-ribosomal pepetide synthase (NRPS)-like	-0.932515	0.674879	Region 7.1	scaffold_7	other genes	other genes	357069	358331	-	protocluster				NRPS-like	359300	363610	+	NRPS-like 7.1	polyketide synthase	KKP02356.1beta-ketoacyl synthase domain-containing protein
Co-culture vs M10-single-culture (control)	M10	479611	Type I polyketide synthase (T1PKS)	-0.932515	0.674879	Region 7.2	scaffold_7	other genes	other genes	357069	358331	-	protocluster				T1PKS	359300	363610	+	T1PKS 7.2	polyketide synthase	KKP02356.1beta-ketoacyl synthase domain-containing protein
Co-culture vs M10-single-culture (control)	M10	479617	Non-ribosomal pepetide synthase (NRPS)-like	-1.53115	1	Region 7.1	scaffold_7	other genes	other genes	376481	378679	+	protocluster				NRPS-like	359300	363610	+	NRPS-like 7.1	putative GprK-type G-protein coupled receptor protein	EHK16191.1putative GprK-type G-protein coupled receptor protein
Co-culture vs M10-single-culture (control)	M10	479617	Type I polyketide synthase (T1PKS)	-1.53115	1	Region 7.2	scaffold_7	other genes	other genes	376481	378679	+	protocluster				T1PKS	359300	363610	+	T1PKS 7.2	putative GprK-type G-protein coupled receptor protein	EHK16191.1putative GprK-type G-protein coupled receptor protein
Co-culture vs M10-single-culture (control)	M10	480890	Non-ribosomal peptide synthase (NRPS)	0.670398	1	Region 13.1	scaffold_13	other genes	other genes	108986	110382	-	protocluster	NG-391	NRP + Polyketide	0.66	NRPS	124421	128746	-	NRPS 13.1 (66%=NG-391)	putative short-chain dehydrogenase	KAF3057586.1Dehydrogenase/reductase SDR family member on chromosome X
Co-culture vs M10-single-culture (control)	M10	482456	Non-ribosomal pepetide synthase (NRPS)-like	2.05442	0.163376	Region 23.1	scaffold_23	other genes	other genes	271789	272879	-	protocluster				NRPS-like	278386	279954	+	NRPS-like 23.1	Uncharacterized alpha/beta hydrolase domain (DUF2235)-domain containing protein	EGR50696.1predicted protein
Co-culture vs M10-single-culture (control)	M10	482462	Non-ribosomal pepetide synthase (NRPS)-like	0.731935	0.212822	Region 23.1	scaffold_23	other genes	other genes	296437	297360	+	protocluster				NRPS-like	278386	279954	+	NRPS-like 23.1	hypothetical protein	KAF3075417.1Bud site selection protein BUD4
Co-culture vs M10-single-culture (control)	M10	482525	Non-ribosomal pepetide synthase (NRPS)-like	-5.13753	2.13819e-10	Region 24.1	scaffold_24	transport-related genes	transport-related genes	46063	47879	+	protocluster				NRPS-like	56732	59554	+	NRPS-like 24.1	Major facilitator superfamily domain-containing protein	KAF3071618.1Siderophore iron transporter mirB
Co-culture vs M10-single-culture (control)	M10	483522	Type I polyketide synthase (T1PKS)	1.69413	1	Region 33.1	scaffold_33	other genes	other genes	291530	291797	-	protocluster	tricholignan A	Polyketide	1	T1PKS	303470	318066	+	T1PKS 33.1 (100%=tricholignan A)	O-methyltransferase-domain containing protein	KAF3067797.1O-methyltransferase bik3
Co-culture vs M10-single-culture (control)	M10	484263	Non-ribosomal peptide synthase (NRPS)	0	1	Region 43.1	scaffold_43	other genes	other genes	84542	85624	-	protocluster				NRPS	96707	103374	+	NRPS 43.1	Amino acid permease-domain containing protein	KKO97157.1high affinity methionine permease
Co-culture vs M10-single-culture (control)	M10	485239	Non-ribosomal pepetide synthase (NRPS)-like	-2.12181	1	Region 56.1	scaffold_56	additional biosyntethic genes	additional biosyntethic genes	147785	148878	-	protocluster				NRPS-like	129181	132681	-	NRPS-like 56.1	expressed protein	KKP05387.1hypothetical protein THAR02_02492
Co-culture vs M10-single-culture (control)	M10	485885	Type I polyketide synthase (T1PKS)	0.674734	0.701492	Region 67.2	scaffold_67	other genes	other genes	177583	178025	+	protocluster				T1PKS	168380	169469	+	T1PKS 67.2	hypothetical protein	KKP02968.1tyrocidine synthetase 1
Co-culture vs M10-single-culture (control)	M10	485885	Non-ribosomal peptide synthase (NRPS)	0.674734	0.701492	Region 67.3	scaffold_67	other genes	other genes	177583	178025	+	protocluster				NRPS	187996	198646	+	NRPS 67.3	hypothetical protein	KKP02968.1tyrocidine synthetase 1
Co-culture vs M10-single-culture (control)	M10	486355	Terpene	-1.537	0.0819414	Region 77.1	scaffold_77	other genes	other genes	53967	55319	-	protocluster				Terpene	50385	51443	-	Terpene 77.1	WD40-repeat-containing domain protein	XP_024747743.1WD40 repeat-like protein
Co-culture vs M10-single-culture (control)	M10	487527	Non-ribosomal peptide synthase (NRPS)	0.807831	1	Region 117.1	scaffold_117	additional biosyntethic genes	core biosyntethic genes	41203	49764	-	protocluster				NRPS	41431	67359	+	NRPS 117.1	P-loop containing nucleoside triphosphate hydrolase protein	OPB42763.1ABC transporter	EC:3.6.1.3; EC:3.6.1.15	Adenosinetriphosphatase; Nucleoside-triphosphate phosphatase
Co-culture vs M10-single-culture (control)	M10	490245	Non-ribosomal peptide synthase (NRPS)	-0.671496	1	Region 117.1	scaffold_117	other genes	other genes	39551	40709	-	protocluster				NRPS	41431	67359	+	NRPS 117.1	putative nonribosomal peptide synthase	RFU74820.1destruxin synthetase, 1
Co-culture vs M10-single-culture (control)	M10	490256	Non-ribosomal peptide synthase (NRPS)	2.69254	0.230806	Region 117.1	scaffold_117	other genes	other genes	57627	70505	+	protocluster				NRPS	41431	67359	+	NRPS 117.1	hypothetical protein	RFU74818.1non-ribosomal peptide synthetase
Co-culture vs M10-single-culture (control)	M10	491069	Non-ribosomal peptide synthase (NRPS)	-2.64047	1	Region 13.1	scaffold_13	additional biosyntethic genes	additional biosyntethic genes	111100	112080	+	protocluster	NG-391	NRP + Polyketide	0.66	NRPS	124421	128746	-	NRPS 13.1 (66%=NG-391)	Mss4-like protein	EGR47440.1predicted protein
Co-culture vs M10-single-culture (control)	M10	491582	Type I polyketide synthase (T1PKS)	-0.464269	1	Region 137.1	scaffold_137	other genes	other genes	21717	23781	+	protocluster	fusaric acid	Polyketide	0.09	T1PKS	25604	28021	-	T1PKS 137.1 (9%=fusaric acid)	putative polyketide synthase	KKP03797.1beta-ketoacyl synthase domain-containing protein
Co-culture vs M10-single-culture (control)	M10	492852	Non-ribosomal peptide synthase (NRPS)	0.673151	0.41076	Region 17.1	scaffold_17	other genes	other genes	505588	567823	+	protocore	Trichorzin	NRPS	0.81	NRPS	505588	567823	+	NRPS 17.1 (81%=Trichorzin)	Non-robosomal peptide synthetase	KAF3066167.1Tyrocidine synthase 3
Co-culture vs M10-single-culture (control)	M10	493709	Type I polyketide synthase (T1PKS)	0	1	Region 2.1	scaffold_2	other genes	other genes	616684	618208	-	protocluster				T1PKS	600809	607153	-	T1PKS 2.1	hypothetical protein	OTA05122.1OOC1 protein
Co-culture vs M10-single-culture (control)	M10	496186	Non-ribosomal peptide synthase (NRPS)	-1.12573	1	Region 3.1	scaffold_3	other genes	other genes	526364	527868	+	protocluster				NRPS	536544	539561	+	NRPS 3.1	hypothetical protein	KAF3059073.1P450 monooxygenase
Co-culture vs M10-single-culture (control)	M10	496188	Non-ribosomal peptide synthase (NRPS)	0	1	Region 3.1	scaffold_3	other genes	other genes	529656	532124	-	protocluster				NRPS	536544	539561	+	NRPS 3.1	Cytochrome P450	OPB36803.1Cytochrome P450 CYP3/CYP5/CYP6/CYP9 subfamily
Co-culture vs M10-single-culture (control)	M10	496191	Non-ribosomal peptide synthase (NRPS)	0	1	Region 3.1	scaffold_3	additional biosyntethic genes	additional biosyntethic genes	532655	534496	-	protocluster				NRPS	536544	539561	+	NRPS 3.1	hypothetical protein	KAF3059070.1Nonribosomal peptide synthetase 4
Co-culture vs M10-single-culture (control)	M10	496783	Non-ribosomal peptide synthase (NRPS)	0.128946	1	Region 31.1	scaffold_31	other genes	other genes	343113	344432	+	protocluster	verticillin	NRP	0.69	NRPS	361195	368013	+	NRPS 31.1 (69%=verticillin)	P-loop containing nucleoside triphosphate hydrolase protein	OPB46124.1MDR-type ABC transporter	EC:3.6.1.3; EC:3.6.1.15	Adenosinetriphosphatase; Nucleoside-triphosphate phosphatase
Co-culture vs M10-single-culture (control)	M10	496792	Non-ribosomal peptide synthase (NRPS)	0	1	Region 31.1	scaffold_31	other genes	other genes	350578	354509	-	protocluster	verticillin	NRP	0.69	NRPS	361195	368013	+	NRPS 31.1 (69%=verticillin)	hypothetical protein	EGR53017.1predicted protein
Co-culture vs M10-single-culture (control)	M10	496809	Non-ribosomal peptide synthase (NRPS)	-0.40804	1	Region 31.1	scaffold_31	other genes	other genes	357237	358058	+	protocluster	verticillin	NRP	0.69	NRPS	361195	368013	+	NRPS 31.1 (69%=verticillin)	Renal dipeptidase family	OPB46120.1membrane dipeptidase GliJ	EC:3.4.13	Acting on peptide bonds (peptidases)
Co-culture vs M10-single-culture (control)	M10	496818	Non-ribosomal peptide synthase (NRPS)	-0.337078	1	Region 31.1	scaffold_31	other genes	other genes	359947	360821	-	protocluster	verticillin	NRP	0.69	NRPS	361195	368013	+	NRPS 31.1 (69%=verticillin)	non-ribosomal peptide synthetase	KAF3074133.1Nonribosomal peptide synthetase 10	EC:3.4.23	Acting on peptide bonds (peptidases)
Co-culture vs M10-single-culture (control)	M10	496824	Non-ribosomal peptide synthase (NRPS)	0	1	Region 31.1	scaffold_31	other genes	other genes	372190	373216	+	protocluster	verticillin	NRP	0.69	NRPS	361195	368013	+	NRPS 31.1 (69%=verticillin)	Class I glutamine amidotransferase-like protein	OPB46115.1IgE-binding protein
Co-culture vs M10-single-culture (control)	M10	497229	Type I polyketide synthase (T1PKS)	0.876931	1	Region 33.1	scaffold_33	additional biosyntethic genes	additional biosyntethic genes	297599	298626	-	protocluster	tricholignan A	Polyketide	1	T1PKS	303470	318066	+	T1PKS 33.1 (100%=tricholignan A)	hypothetical protein	OPB45889.1short chain dehydrogenase/reductase
Co-culture vs M10-single-culture (control)	M10	497390	Type I polyketide synthase (T1PKS)	0.876931	1	Region 34.1	scaffold_34	additional biosyntethic genes	additional biosyntethic genes	236718	238224	-	protocluster	viriditoxin	Polyketide	0.22	T1PKS	251399	254833	-	T1PKS 34.1 (22%=viriditoxin)	hypothetical protein	OPB45598.1NmrA family protein
Co-culture vs M10-single-culture (control)	M10	497409	Type I polyketide synthase (T1PKS)	2.03174	0.0851689	Region 34.1	scaffold_34	other genes	other genes	246492	247174	-	protocluster	viriditoxin	Polyketide	0.22	T1PKS	251399	254833	-	T1PKS 34.1 (22%=viriditoxin)	conidial pigment polyketide synthase PksP/Alb1	OPB45595.1PKS protein
Co-culture vs M10-single-culture (control)	M10	498428	Type I polyketide synthase (T1PKS)	-0.146954	0.919038	Region 4.1	scaffold_4	other genes	other genes	80360	80954	+	protocluster	asperfuranone	Polyketide	0.54	T1PKS	56929	65082	+	T1PKS 4.1 (54%=asperfuranone)	Domain of unknown function (DUF3506)-domain containing protein	RFU79288.1f-box domain-containing
Co-culture vs M10-single-culture (control)	M10	498444	Non-ribosomal peptide synthase (NRPS)	0	1	Region 4.2	scaffold_4	other genes	other genes	92021	93115	+	protocluster				NRPS	106024	112845	-	NRPS 4.2	hypothetical protein	RFU79292.1drug transporter
Co-culture vs M10-single-culture (control)	M10	498457	Non-ribosomal peptide synthase (NRPS)	1.15802	1	Region 4.2	scaffold_4	transport-related genes	transport-related genes	95932	98252	+	protocluster				NRPS	106024	112845	-	NRPS 4.2	hypothetical protein	OPB44690.1Nucleolar GTPase/ATPase p130
Co-culture vs M10-single-culture (control)	M10	498459	Non-ribosomal peptide synthase (NRPS)	-0.92895	1	Region 4.2	scaffold_4	other genes	other genes	101960	105800	-	protocluster				NRPS	106024	112845	-	NRPS 4.2	hypothetical protein	KAF3054745.1Nonribosomal peptide synthetase 12
Co-culture vs M10-single-culture (control)	M10	498476	Non-ribosomal peptide synthase (NRPS)	0.463195	0.768781	Region 4.2	scaffold_4	other genes	other genes	128091	129825	+	protocluster				NRPS	106024	112845	-	NRPS 4.2	ABC-transporter	OPB44685.1ABC-transporter Ste6p	EC:3.6.1.3; EC:3.6.1.15	Adenosinetriphosphatase; Nucleoside-triphosphate phosphatase
Co-culture vs M10-single-culture (control)	M10	498744	Type I polyketide synthase (T1PKS)	2.24998	0.0121976	Region 4.3	scaffold_4	other genes	other genes	652755	654106	+	protocluster	betaenone A/C	Polyketide	0.25	T1PKS	662313	671147	-	T1PKS 4.3 (25%=betaenone A/C)	Rhodanese-like domain-containing protein	OPB44515.1arsenate reductase Arc2
Co-culture vs M10-single-culture (control)	M10	498747	Type I polyketide synthase (T1PKS)	-0.843608	1	Region 4.3	scaffold_4	other genes	other genes	654279	655148	+	protocluster	betaenone A/C	Polyketide	0.25	T1PKS	662313	671147	-	T1PKS 4.3 (25%=betaenone A/C)	Flavoprotein-like protein	OPB44514.1arsenical resistance protein ArsH
Co-culture vs M10-single-culture (control)	M10	498754	Type I polyketide synthase (T1PKS)	0	1	Region 4.3	scaffold_4	additional biosyntethic genes	additional biosyntethic genes	656858	658146	-	protocluster	betaenone A/C	Polyketide	0.25	T1PKS	662313	671147	-	T1PKS 4.3 (25%=betaenone A/C)	hypothetical protein	EGR53044.1predicted protein
Co-culture vs M10-single-culture (control)	M10	498759	Type I polyketide synthase (T1PKS)	0	1	Region 4.3	scaffold_4	additional biosyntethic genes	additional biosyntethic genes	681248	682924	+	protocluster	betaenone A/C	Polyketide	0.25	T1PKS	662313	671147	-	T1PKS 4.3 (25%=betaenone A/C)	putative enoyl-CoA hydratase/isomerase family protein	KAF3063306.1putative enoyl-CoA hydratase 2
Co-culture vs M10-single-culture (control)	M10	498764	Type I polyketide synthase (T1PKS)	0.670398	1	Region 4.3	scaffold_4	other genes	other genes	686520	687571	-	protocluster	betaenone A/C	Polyketide	0.25	T1PKS	662313	671147	-	T1PKS 4.3 (25%=betaenone A/C)	hypothetical protein	KKO97387.1hypothetical protein THAR02_10514
Co-culture vs M10-single-culture (control)	M10	498861	Type I polyketide synthase (T1PKS)	-0.199152	1	Region 4.4	scaffold_4	other genes	other genes	772733	773870	+	protocluster	citrinin	Polyketide:Iterative type I	0.18	T1PKS	775456	782613	+	T1PKS 4.4 (18%=citrinin)	citrinin polyketide synthase	KAF3063229.1Iterative polyketide synthase afoE
Co-culture vs M10-single-culture (control)	M10	498867	Type I polyketide synthase (T1PKS)	1.1242	1	Region 4.4	scaffold_4	additional biosyntethic genes	core biosyntethic genes	774172	782613	+	protocluster	citrinin	Polyketide:Iterative type I	0.18	T1PKS	775456	782613	+	T1PKS 4.4 (18%=citrinin)	hypothetical protein	EGR44589.1predicted protein
Co-culture vs M10-single-culture (control)	M10	499326	Non-ribosomal peptide synthase (NRPS)	0.53602	1	Region 43.1	scaffold_43	transport-related genes	transport-related genes	93961	96101	-	protocluster				NRPS	96707	103374	+	NRPS 43.1	putative non-ribosomal peptide synthetase SirP	KAF3060619.1Nonribosomal peptide synthetase 5
Co-culture vs M10-single-culture (control)	M10	499754	Type I polyketide synthase (T1PKS)	0.728756	1	Region 45.1	scaffold_45	other genes	other genes	287633	288805	+	protocluster				T1PKS	279514	284985	+	T1PKS 45.1	Aquaporin-like protein	OPB41370.1MFS permease
Co-culture vs M10-single-culture (control)	M10	500491	Non-ribosomal peptide synthase (NRPS)	0	1	Region 5.1	scaffold_5	additional biosyntethic genes	additional biosyntethic genes	332274	333722	+	protocluster				NRPS	340689	355590	+	NRPS 5.1	Indoleamine 2%2C3-dioxygenase	OPB46520.1indoleamine 2,3-dioxygenase family protein
Co-culture vs M10-single-culture (control)	M10	500507	Non-ribosomal peptide synthase (NRPS)	-0.787262	1	Region 5.1	scaffold_5	other genes	other genes	368434	369150	+	protocluster				NRPS	340689	355590	+	NRPS 5.1	hypothetical protein	EGR49075.1predicted protein
Co-culture vs M10-single-culture (control)	M10	501756	Non-ribosomal pepetide synthase (NRPS)-like	0.876931	1	Region 56.1	scaffold_56	transport-related genes	transport-related genes	126751	128740	-	protocluster				NRPS-like	129181	132681	-	NRPS-like 56.1	putative nonribosomal peptide synthase	KAF3063136.1Nonribosomal peptide synthetase dtxS1
Co-culture vs M10-single-culture (control)	M10	501761	Non-ribosomal pepetide synthase (NRPS)-like	0.876931	1	Region 56.1	scaffold_56	other genes	other genes	135529	136912	-	protocluster				NRPS-like	129181	132681	-	NRPS-like 56.1	hypothetical protein	KKP05391.1arginase
Co-culture vs M10-single-culture (control)	M10	501764	Non-ribosomal pepetide synthase (NRPS)-like	0	1	Region 56.1	scaffold_56	additional biosyntethic genes	additional biosyntethic genes	141344	143212	-	protocluster				NRPS-like	129181	132681	-	NRPS-like 56.1	hypothetical protein	OPB41121.1aldehyde reductase
Co-culture vs M10-single-culture (control)	M10	502116	Non-ribosomal peptide synthase (NRPS)	0.705195	0.355049	Region 6.1	scaffold_6	other genes	other genes	26656	28129	+	protocluster				NRPS	42829	82290	+	NRPS 6.1	hypothetical protein	EHK23788.1non-ribosomal peptide synthetase
Co-culture vs M10-single-culture (control)	M10	502479	Type I polyketide synthase (T1PKS)	6.37629	0.271154	Region 6.2	scaffold_6	additional biosyntethic genes	core biosyntethic genes	844827	856694	-	protocluster	aspyridone A	NRP + Polyketide:Iterative type I	0.55	T1PKS	850006	856694	-	T1PKS 6.2 (55%=aspyridone A)	TPA: cytochrome P450 monooxygenase	KAF3071518.1Cytochrome P450 52A13	EC:1.14.14	Acting on paired donors, with incorporation or reduction of molecular oxygen. The oxygen incorporated need not be derived from O(2)
Co-culture vs M10-single-culture (control)	M10	502486	Type I polyketide synthase (T1PKS)	5.34035	1	Region 6.2	scaffold_6	other genes	other genes	866074	867689	-	protocluster	aspyridone A	NRP + Polyketide:Iterative type I	0.55	T1PKS	850006	856694	-	T1PKS 6.2 (55%=aspyridone A)	sterigmatocystin 8-O-methyltransferase precursor	KAF3071512.1Demethylsterigmatocystin 6-O-methyltransferase
Co-culture vs M10-single-culture (control)	M10	502488	Type I polyketide synthase (T1PKS)	0	1	Region 6.2	scaffold_6	other genes	other genes	868642	870017	+	protocluster	aspyridone A	NRP + Polyketide:Iterative type I	0.55	T1PKS	850006	856694	-	T1PKS 6.2 (55%=aspyridone A)	hypothetical protein	OPB41706.1C6 zinc finger domain-containing protein
Co-culture vs M10-single-culture (control)	M10	502489	Type I polyketide synthase (T1PKS)	0	1	Region 6.2	scaffold_6	other genes	other genes	875600	876622	-	protocluster	aspyridone A	NRP + Polyketide:Iterative type I	0.55	T1PKS	850006	856694	-	T1PKS 6.2 (55%=aspyridone A)	FAD binding domain protein	KAF3075647.1putative FAD-linked oxidoreductase YvdP
Co-culture vs M10-single-culture (control)	M10	502769	Non-ribosomal peptide synthase (NRPS)	1.37031	0.0863157	Region 61.1	scaffold_61	other genes	other genes	185018	186264	-	protocluster	alternariol	Polyketide	1	NRPS	189196	213948	+	NRPS 61.1 (100%=alternariol)	non-ribosomal peptide synthetase	KAF3057669.1Tyrocidine synthase 3
Co-culture vs M10-single-culture (control)	M10	502780	Non-ribosomal peptide synthase (NRPS)	0.728756	1	Region 61.1	scaffold_61	additional biosyntethic genes	additional biosyntethic genes	222027	225619	-	protocluster	alternariol	Polyketide	1	NRPS	189196	213948	+	NRPS 61.1 (100%=alternariol)	Beta-lactamase-like protein	ETR97747.1metallo-beta-lactamase domain protein
Co-culture vs M10-single-culture (control)	M10	502781	Non-ribosomal peptide synthase (NRPS)	0.0282605	1	Region 61.1	scaffold_61	other genes	other genes	228114	228704	+	protocluster	alternariol	Polyketide	1	NRPS	189196	213948	+	NRPS 61.1 (100%=alternariol)	hypothetical protein	KKP03797.1beta-ketoacyl synthase domain-containing protein
Co-culture vs M10-single-culture (control)	M10	503371	Non-ribosomal peptide synthase (NRPS)	3.3551	0.218745	Region 67.1	scaffold_67	other genes	other genes	164047	165487	+	protocluster				NRPS	140547	160698	+	NRPS 67.1	putative polyketide synthase	KAF3070138.1Lovastatin diketide synthase mokB
Co-culture vs M10-single-culture (control)	M10	503371	Type I polyketide synthase (T1PKS)	3.3551	0.218745	Region 67.2	scaffold_67	other genes	other genes	164047	165487	+	protocluster				T1PKS	168380	169469	+	T1PKS 67.2	putative polyketide synthase	KAF3070138.1Lovastatin diketide synthase mokB
Co-culture vs M10-single-culture (control)	M10	503375	Type I polyketide synthase (T1PKS)	0	1	Region 67.2	scaffold_67	additional biosyntethic genes	additional biosyntethic genes	167118	175116	+	protocluster				T1PKS	168380	169469	+	T1PKS 67.2	Domain of unknown function (DUF3328)-domain containing protein	KAF3070145.1hypothetical protein CFAM422_006618
Co-culture vs M10-single-culture (control)	M10	503375	Non-ribosomal peptide synthase (NRPS)	0	1	Region 67.1	scaffold_67	additional biosyntethic genes	additional biosyntethic genes	167118	175116	+	protocluster				NRPS	140547	160698	+	NRPS 67.1	Domain of unknown function (DUF3328)-domain containing protein	KAF3070145.1hypothetical protein CFAM422_006618
Co-culture vs M10-single-culture (control)	M10	503379	Type I polyketide synthase (T1PKS)	0.0282605	1	Region 67.2	scaffold_67	additional biosyntethic genes	additional biosyntethic genes	175512	176761	-	protocluster				T1PKS	168380	169469	+	T1PKS 67.2	hypothetical protein	OPB40685.1hypothetical protein A0O28_0007650
Co-culture vs M10-single-culture (control)	M10	503379	Non-ribosomal peptide synthase (NRPS)	0.0282605	1	Region 67.3	scaffold_67	additional biosyntethic genes	additional biosyntethic genes	175512	176761	-	protocluster				NRPS	187996	198646	+	NRPS 67.3	hypothetical protein	OPB40685.1hypothetical protein A0O28_0007650
Co-culture vs M10-single-culture (control)	M10	503739	Type I polyketide synthase (T1PKS)	0.129594	1	Region 7.2	scaffold_7	other genes	other genes	342474	344205	-	protocluster				T1PKS	359300	363610	+	T1PKS 7.2	D-isomer specific 2-hydroxyacid dehydrogenase%2C NAD binding domain-domain containing protein	KAF3067748.1Glycerate dehydrogenase
Co-culture vs M10-single-culture (control)	M10	503739	Non-ribosomal pepetide synthase (NRPS)-like	0.129594	1	Region 7.1	scaffold_7	other genes	other genes	342474	344205	-	protocluster				NRPS-like	359300	363610	+	NRPS-like 7.1	D-isomer specific 2-hydroxyacid dehydrogenase%2C NAD binding domain-domain containing protein	KAF3067748.1Glycerate dehydrogenase
Co-culture vs M10-single-culture (control)	M10	503757	Type I polyketide synthase (T1PKS)	-0.787262	1	Region 7.2	scaffold_7	other genes	other genes	366021	366456	+	protocluster				T1PKS	359300	363610	+	T1PKS 7.2	hypothetical protein	KKP02356.1beta-ketoacyl synthase domain-containing protein
Co-culture vs M10-single-culture (control)	M10	503757	Non-ribosomal pepetide synthase (NRPS)-like	-0.787262	1	Region 7.1	scaffold_7	other genes	other genes	366021	366456	+	protocluster				NRPS-like	359300	363610	+	NRPS-like 7.1	hypothetical protein	KKP02356.1beta-ketoacyl synthase domain-containing protein
Co-culture vs M10-single-culture (control)	M10	504411	Non-ribosomal peptide synthase (NRPS)	0.876931	1	Region 74.1	scaffold_74	other genes	other genes	17411	18953	-	protocluster				NRPS	37354	56754	+	NRPS 74.1	hypothetical protein	RFU72042.1transcriptional regulatory
Co-culture vs M10-single-culture (control)	M10	505195	Type I polyketide synthase (T1PKS)	0	1	Region 8.1	scaffold_8	other genes	other genes	271083	272446	-	protocluster				T1PKS	275417	280175	+	T1PKS 8.1	polyketide synthase	KAF3076168.1Conidial pigment polyketide synthase alb1
Co-culture vs M10-single-culture (control)	M10	505937	Non-ribosomal peptide synthase (NRPS)	0.876931	1	Region 86.1	scaffold_86	other genes	other genes	4938	6939	+	protocluster	LL-D49194α1 (LLD)	Polyketide	0.03	NRPS	10787	16247	+	NRPS 86.1 (3%=LL-D49194α1 (LLD))	hypothetical protein	PON24966.1alcohol dehydrogenase
Co-culture vs M10-single-culture (control)	M10	505940	Non-ribosomal peptide synthase (NRPS)	-1.28992	1	Region 86.1	scaffold_86	additional biosyntethic genes	core biosyntethic genes	6996	8152	-	protocluster	LL-D49194α1 (LLD)	Polyketide	0.03	NRPS	10787	16247	+	NRPS 86.1 (3%=LL-D49194α1 (LLD))	non-ribosomal peptide synthetase	KAF3069429.1Polyketide synthase-nonribosomal peptide synthetase
Co-culture vs M10-single-culture (control)	M10	505947	Non-ribosomal peptide synthase (NRPS)	-1.32086	0.590042	Region 86.1	scaffold_86	other genes	other genes	18526	20353	+	protocluster	LL-D49194α1 (LLD)	Polyketide	0.03	NRPS	10787	16247	+	NRPS 86.1 (3%=LL-D49194α1 (LLD))	Cytochrome P450	OPB42737.1Cytochrome P450 55A2
Co-culture vs M10-single-culture (control)	M10	505949	Non-ribosomal peptide synthase (NRPS)	0	1	Region 86.1	scaffold_86	additional biosyntethic genes	additional biosyntethic genes	20009	21815	-	protocluster	LL-D49194α1 (LLD)	Polyketide	0.03	NRPS	10787	16247	+	NRPS 86.1 (3%=LL-D49194α1 (LLD))	hypothetical protein	XP_024776884.1hypothetical protein M431DRAFT_551501
Co-culture vs M10-single-culture (control)	M10	509106	Type I polyketide synthase (T1PKS)	6.00328	8.69198e-05	Region 4.1	scaffold_4	other genes	other genes	65857	67439	-	protocluster	asperfuranone	Polyketide	0.54	T1PKS	56929	65082	+	T1PKS 4.1 (54%=asperfuranone)	Ferric reductase like transmembrane component-domain containing protein	KAF3054731.1Ferric/cupric reductase transmembrane component 2
Co-culture vs M10-single-culture (control)	M10	509115	Non-ribosomal peptide synthase (NRPS)	-0.328654	0.747727	Region 4.2	scaffold_4	other genes	other genes	100804	101958	-	protocluster				NRPS	106024	112845	-	NRPS 4.2	hypothetical protein	OPB44688.1kinesin light chain
Co-culture vs M10-single-culture (control)	M10	509116	Non-ribosomal peptide synthase (NRPS)	-0.9244	1	Region 4.2	scaffold_4	additional biosyntethic genes	core biosyntethic genes	106021	112845	-	protocluster				NRPS	106024	112845	-	NRPS 4.2	canalicular multispecific organic anion transporter 1	KAF3054748.1Metal resistance protein YCF1	EC:3.6.1.3; EC:3.6.1.15	Adenosinetriphosphatase; Nucleoside-triphosphate phosphatase
Co-culture vs M10-single-culture (control)	M10	509280	Type I polyketide synthase (T1PKS)	0	1	Region 4.4	scaffold_4	other genes	other genes	768617	769864	+	protocluster	citrinin	Polyketide:Iterative type I	0.18	T1PKS	775456	782613	+	T1PKS 4.4 (18%=citrinin)	putative leucoanthocyanidin dioxygenase	KAF3063231.1putative iron/ascorbate oxidoreductase
Co-culture vs M10-single-culture (control)	M10	509385	Non-ribosomal peptide synthase (NRPS)	0.119698	1	Region 5.1	scaffold_5	additional biosyntethic genes	additional biosyntethic genes	329580	331224	-	protocluster				NRPS	340689	355590	+	NRPS 5.1	Domain of unknown function (DUF3328)-domain containing protein	OPB46521.1hypothetical protein A0O28_0066420
Co-culture vs M10-single-culture (control)	M10	509762	Type I polyketide synthase (T1PKS)	0	1	Region 7.2	scaffold_7	other genes	other genes	366955	367815	+	protocluster				T1PKS	359300	363610	+	T1PKS 7.2	hypothetical protein	KAF3067746.1Zinc finger protein
Co-culture vs M10-single-culture (control)	M10	509762	Non-ribosomal pepetide synthase (NRPS)-like	0	1	Region 7.1	scaffold_7	other genes	other genes	366955	367815	+	protocluster				NRPS-like	359300	363610	+	NRPS-like 7.1	hypothetical protein	KAF3067746.1Zinc finger protein
Co-culture vs M10-single-culture (control)	M10	513078	Type I polyketide synthase (T1PKS)	0.728756	1	Region 33.1	scaffold_33	additional biosyntethic genes	core biosyntethic genes	313981	321500	+	protocluster	tricholignan A	Polyketide	1	T1PKS	303470	318066	+	T1PKS 33.1 (100%=tricholignan A)	P-loop containing nucleoside triphosphate hydrolase protein	KAF3067612.1Multidrug resistance-associated protein 1	EC:3.6.1.3; EC:3.6.1.15	Adenosinetriphosphatase; Nucleoside-triphosphate phosphatase
Co-culture vs M10-single-culture (control)	M10	513079	Type I polyketide synthase (T1PKS)	6.44845	0.273177	Region 33.1	scaffold_33	other genes	other genes	321826	326698	-	protocluster	tricholignan A	Polyketide	1	T1PKS	303470	318066	+	T1PKS 33.1 (100%=tricholignan A)	hypothetical protein	KAF3067804.1hypothetical protein CFAM422_008664
Co-culture vs M10-single-culture (control)	M10	513082	Type I polyketide synthase (T1PKS)	-1.28874	0.27549	Region 33.1	scaffold_33	additional biosyntethic genes	additional biosyntethic genes	330933	332338	+	protocluster	tricholignan A	Polyketide	1	T1PKS	303470	318066	+	T1PKS 33.1 (100%=tricholignan A)	Domain of unknown function (DUF3328)-domain containing protein	OPB45898.1SSCR protein
Co-culture vs M10-single-culture (control)	M10	514530	Non-ribosomal peptide synthase (NRPS)	-1.24497	0.635791	Region 55.1	scaffold_55	other genes	other genes	83590	84393	-	protocore	dimethylcoprogen	NRP	1	NRPS	78050	86006	+	NRPS 55.1 (100%=dimethylcoprogen)	hypothetical protein	OPB43220.1AMP-dependent synthetase and ligase
Co-culture vs M10-single-culture (control)	M10	514898	Non-ribosomal peptide synthase (NRPS)	0.259973	1	Region 61.1	scaffold_61	additional biosyntethic genes	additional biosyntethic genes	220585	221844	+	protocluster	alternariol	Polyketide	1	NRPS	189196	213948	+	NRPS 61.1 (100%=alternariol)	hypothetical protein	KAF3057665.1Halogenase gsfI
Co-culture vs M10-single-culture (control)	M10	515877	Non-ribosomal peptide synthase (NRPS)	-0.554797	1	Region 86.1	scaffold_86	additional biosyntethic genes	core biosyntethic genes	10787	16247	+	protocore	LL-D49194α1 (LLD)	Polyketide	0.03	NRPS	10787	16247	+	NRPS 86.1 (3%=LL-D49194α1 (LLD))	hypothetical protein	KAF3069430.1putative hydrolase
Co-culture vs M10-single-culture (control)	M10	515882	Non-ribosomal peptide synthase (NRPS)	-0.40804	1	Region 86.1	scaffold_86	additional biosyntethic genes	additional biosyntethic genes	34161	35354	+	protocluster	LL-D49194α1 (LLD)	Polyketide	0.03	NRPS	10787	16247	+	NRPS 86.1 (3%=LL-D49194α1 (LLD))	glycoside hydrolase family 18 protein	KAF3069428.1Endochitinase 2
Co-culture vs M10-single-culture (control)	M10	517473	Type I polyketide synthase (T1PKS)	0	1	Region 2.1	scaffold_2	other genes	other genes	585006	586195	+	protocluster				T1PKS	600809	607153	-	T1PKS 2.1	hypothetical protein	KAF3075074.1Meiotic expression up-regulated protein 26
Co-culture vs M10-single-culture (control)	M10	518107	Type I polyketide synthase (T1PKS)	0.670398	1	Region 4.3	scaffold_4	additional biosyntethic genes	additional biosyntethic genes	673115	675026	+	protocluster	betaenone A/C	Polyketide	0.25	T1PKS	662313	671147	-	T1PKS 4.3 (25%=betaenone A/C)	putative zinc binding dehydrogenase	KAF3063311.1Enoyl reductase LovC
Co-culture vs M10-single-culture (control)	M10	518141	Type I polyketide synthase (T1PKS)	0.568694	1	Region 4.4	scaffold_4	other genes	other genes	792903	793414	+	protocluster	citrinin	Polyketide:Iterative type I	0.18	T1PKS	775456	782613	+	T1PKS 4.4 (18%=citrinin)	Cytochrome P450	OPB44468.1Cytochrome P450
Co-culture vs M10-single-culture (control)	M10	518255	Non-ribosomal peptide synthase (NRPS)	8.28507	0.0789637	Region 5.1	scaffold_5	other genes	other genes	334869	336469	+	protocluster				NRPS	340689	355590	+	NRPS 5.1	expressed protein	OPB46519.1hypothetical protein A0O28_0066400
Co-culture vs M10-single-culture (control)	M10	518258	Non-ribosomal peptide synthase (NRPS)	0.876931	1	Region 5.1	scaffold_5	other genes	other genes	366245	367957	-	protocluster				NRPS	340689	355590	+	NRPS 5.1	hypothetical protein	KKP03618.1short-chain dehydrogenase/reductase SDR
Co-culture vs M10-single-culture (control)	M10	518921	Type I polyketide synthase (T1PKS)	-0.984204	0.243454	Region 8.1	scaffold_8	other genes	other genes	282296	283874	+	protocluster				T1PKS	275417	280175	+	T1PKS 8.1	Quinonprotein alcohol dehydrogenase-like superfamily	XP_024774029.1hypothetical protein M431DRAFT_145668
Co-culture vs M10-single-culture (control)	M10	521567	Non-ribosomal pepetide synthase (NRPS)-like	0.245279	0.821787	Region 23.1	scaffold_23	other genes	other genes	261755	263074	+	protocluster				NRPS-like	278386	279954	+	NRPS-like 23.1	intracellular protein transport protein	OPB39304.1intracellular protein transport protein
Co-culture vs M10-single-culture (control)	M10	521638	Non-ribosomal pepetide synthase (NRPS)-like	0.129594	1	Region 24.1	scaffold_24	additional biosyntethic genes	additional biosyntethic genes	36936	38040	+	protocluster				NRPS-like	56732	59554	+	NRPS-like 24.1	hypothetical protein	KAF3071388.1WW domain-containing oxidoreductase
Co-culture vs M10-single-culture (control)	M10	521647	Non-ribosomal pepetide synthase (NRPS)-like	-0.702673	0.759882	Region 24.1	scaffold_24	other genes	other genes	70942	71736	-	protocluster				NRPS-like	56732	59554	+	NRPS-like 24.1	hypothetical protein	OPB41770.1flavin-binding monooxygenase
Co-culture vs M10-single-culture (control)	M10	522502	Non-ribosomal peptide synthase (NRPS)	0	1	Region 31.1	scaffold_31	other genes	other genes	370254	371725	-	protocluster	verticillin	NRP	0.69	NRPS	361195	368013	+	NRPS 31.1 (69%=verticillin)	hypothetical protein	XP_024745531.1S-adenosyl-L-methionine-dependent methyltransferase
Co-culture vs M10-single-culture (control)	M10	522676	Type I polyketide synthase (T1PKS)	-1.13368	1	Region 33.1	scaffold_33	other genes	other genes	299053	300173	+	protocluster	tricholignan A	Polyketide	1	T1PKS	303470	318066	+	T1PKS 33.1 (100%=tricholignan A)	expressed protein	ABV48713.1zinc finger transcriptional regulator
Co-culture vs M10-single-culture (control)	M10	522763	Type I polyketide synthase (T1PKS)	0.876931	1	Region 34.1	scaffold_34	additional biosyntethic genes	core biosyntethic genes	248761	257582	-	protocluster	viriditoxin	Polyketide	0.22	T1PKS	251399	254833	-	T1PKS 34.1 (22%=viriditoxin)	Multicopper oxidase-domain containing protein	KAF3057749.1Laccase abr2
Co-culture vs M10-single-culture (control)	M10	522766	Type I polyketide synthase (T1PKS)	-2.13216	1	Region 34.1	scaffold_34	transport-related genes	transport-related genes	267443	269655	-	protocluster	viriditoxin	Polyketide	0.22	T1PKS	251399	254833	-	T1PKS 34.1 (22%=viriditoxin)	carbohydrate esterase family 4 protein	KAF3057746.1Chitin deacetylase
Co-culture vs M10-single-culture (control)	M10	523231	Non-ribosomal pepetide synthase (NRPS)-like	-1.35733	0.0730952	Region 40.1	scaffold_40	other genes	other genes	185343	187285	-	protocluster				NRPS-like	178139	181990	+	NRPS-like 40.1	RNA dependent RNA polymerase-domain containing protein	KAF3075713.1putative RNA-dependent RNA polymerase SHL2	EC:2.7.7.48	RNA-directed RNA polymerase
Co-culture vs M10-single-culture (control)	M10	524442	Non-ribosomal pepetide synthase (NRPS)-like	0.0282605	1	Region 56.1	scaffold_56	additional biosyntethic genes	core biosyntethic genes	129181	132681	-	protocore				NRPS-like	129181	132681	-	NRPS-like 56.1	putative NRPS-like enzyme	KAF3063141.1putative cysteine desulfurase
Co-culture vs M10-single-culture (control)	M10	524445	Non-ribosomal pepetide synthase (NRPS)-like	-0.40804	1	Region 56.1	scaffold_56	other genes	other genes	144882	145968	+	protocluster				NRPS-like	129181	132681	-	NRPS-like 56.1	hypothetical protein	KAF3062996.1hypothetical protein CFAM422_010389
Co-culture vs M10-single-culture (control)	M10	525084	Non-ribosomal peptide synthase (NRPS)	0	1	Region 67.1	scaffold_67	other genes	other genes	126517	127525	+	protocluster				NRPS	140547	160698	+	NRPS 67.1	Arginase family-domain containing protein	OPB40692.1Arginase family protein
Co-culture vs M10-single-culture (control)	M10	525087	Non-ribosomal peptide synthase (NRPS)	0.728756	1	Region 67.1	scaffold_67	other genes	other genes	133687	134951	-	protocluster				NRPS	140547	160698	+	NRPS 67.1	hypothetical protein	EGR51795.1predicted protein
Co-culture vs M10-single-culture (control)	M10	525420	Non-ribosomal peptide synthase (NRPS)	0.59963	1	Region 74.1	scaffold_74	additional biosyntethic genes	core biosyntethic genes	33744	35543	-	protocluster				NRPS	37354	56754	+	NRPS 74.1	hypothetical protein	KKP01739.1AMP-binding enzyme
Co-culture vs AtB-42-single-culture (control)	AtB-42	SFUL_RS00125	Terpene	0	1	Region 1.1	NC_021177	additional biosyntethic genes	additional biosyntethic genes	25385	26485	+	protocluster	isorenieratene	Terpene	1	Terpene	34365	39959	+	Terpene 1.1 (100%=isorenieratene)	NAD(P)-dependent alcohol dehydrogenase	2247324WP_015606397.1 NAD(P)-dependent alcohol dehydrogenase	EC:3.1.3.23; EC:3.1.3.11	Sugar-phosphatase; Fructose-bisphosphatase
Co-culture vs AtB-42-single-culture (control)	AtB-42	SFUL_RS00130	Terpene	0	1	Region 1.1	NC_021177	other genes	other genes	26512	27420	+	protocluster	isorenieratene	Terpene	1	Terpene	34365	39959	+	Terpene 1.1 (100%=isorenieratene)	SAM-dependent methyltransferase
Co-culture vs AtB-42-single-culture (control)	AtB-42	SFUL_RS00135	Terpene	1.61247	1	Region 1.1	NC_021177	regulatory genes	regulatory genes	27457	28461	-	protocluster	isorenieratene	Terpene	1	Terpene	34365	39959	+	Terpene 1.1 (100%=isorenieratene)	MerR family transcriptional regulator
Co-culture vs AtB-42-single-culture (control)	AtB-42	SFUL_RS00140	Terpene	0	1	Region 1.1	NC_021177	other genes	other genes	28465	29136	-	protocluster	isorenieratene	Terpene	1	Terpene	34365	39959	+	Terpene 1.1 (100%=isorenieratene)	hypothetical protein
Co-culture vs AtB-42-single-culture (control)	AtB-42	SFUL_RS00145	Terpene	0	1	Region 1.1	NC_021177	other genes	other genes	29366	31291	+	protocluster	isorenieratene	Terpene	1	Terpene	34365	39959	+	Terpene 1.1 (100%=isorenieratene)	Htaa domain protein
Co-culture vs AtB-42-single-culture (control)	AtB-42	SFUL_RS00150	Terpene	0	1	Region 1.1	NC_021177	additional biosyntethic genes	additional biosyntethic genes	31604	32854	+	protocluster	isorenieratene	Terpene	1	Terpene	34365	39959	+	Terpene 1.1 (100%=isorenieratene)	polyprenyl synthetase family protein
Co-culture vs AtB-42-single-culture (control)	AtB-42	SFUL_RS00155	Terpene	0.201484	0.931718	Region 1.1	NC_021177	additional biosyntethic genes	additional biosyntethic genes	32851	34368	+	protocluster	isorenieratene	Terpene	1	Terpene	34365	39959	+	Terpene 1.1 (100%=isorenieratene)	phytoene desaturase
Co-culture vs AtB-42-single-culture (control)	AtB-42	SFUL_RS00160	Terpene	-0.265285	1	Region 1.1	NC_021177	core biosyntethic genes	core biosyntethic genes	34365	35399	+	protocore	isorenieratene	Terpene	1	Terpene	34365	39959	+	Terpene 1.1 (100%=isorenieratene)	phytoene/squalene synthase family protein	2247323WP_015606404.1 phytoene/squalene synthase family protein	EC:2.5.1.29; EC:2.5.1.21	Geranylgeranyl diphosphate synthase; Squalene synthase
Co-culture vs AtB-42-single-culture (control)	AtB-42	SFUL_RS00165	Terpene	0	1	Region 1.1	NC_021177	other genes	other genes	35396	36418	+	protocore	isorenieratene	Terpene	1	Terpene	34365	39959	+	Terpene 1.1 (100%=isorenieratene)	Rieske (2Fe-2S) protein
Co-culture vs AtB-42-single-culture (control)	AtB-42	SFUL_RS00170	Terpene	0.561563	1	Region 1.1	NC_021177	other genes	other genes	36461	38023	-	protocore	isorenieratene	Terpene	1	Terpene	34365	39959	+	Terpene 1.1 (100%=isorenieratene)	FAD-dependent oxidoreductase
Co-culture vs AtB-42-single-culture (control)	AtB-42	SFUL_RS00175	Terpene	0	1	Region 1.1	NC_021177	additional biosyntethic genes	additional biosyntethic genes	38020	38733	-	protocore	isorenieratene	Terpene	1	Terpene	34365	39959	+	Terpene 1.1 (100%=isorenieratene)	methyltransferase domain-containing protein
Co-culture vs AtB-42-single-culture (control)	AtB-42	SFUL_RS00180	Terpene	0	1	Region 1.1	NC_021177	core biosyntethic genes	core biosyntethic genes	38730	39959	-	protocore	isorenieratene	Terpene	1	Terpene	34365	39959	+	Terpene 1.1 (100%=isorenieratene)	lycopene cyclase
Co-culture vs AtB-42-single-culture (control)	AtB-42	SFUL_RS00185	Terpene	0	1	Region 1.1	NC_021177	other genes	other genes	40075	40509	-	protocluster	isorenieratene	Terpene	1	Terpene	34365	39959	+	Terpene 1.1 (100%=isorenieratene)	hypothetical protein
Co-culture vs AtB-42-single-culture (control)	AtB-42	SFUL_RS00190	Terpene	0	1	Region 1.1	NC_021177	other genes	other genes	40698	41180	+	protocluster	isorenieratene	Terpene	1	Terpene	34365	39959	+	Terpene 1.1 (100%=isorenieratene)	DNA-binding protein
Co-culture vs AtB-42-single-culture (control)	AtB-42	SFUL_RS00195	Terpene	0	1	Region 1.1	NC_021177	other genes	other genes	41173	41535	+	protocluster	isorenieratene	Terpene	1	Terpene	34365	39959	+	Terpene 1.1 (100%=isorenieratene)	DUF4180 domain-containing protein
Co-culture vs AtB-42-single-culture (control)	AtB-42	SFUL_RS00200	Terpene	-1.24157	1	Region 1.1	NC_021177	other genes	other genes	42058	43041	-	protocluster	isorenieratene	Terpene	1	Terpene	34365	39959	+	Terpene 1.1 (100%=isorenieratene)	sporulation protein
Co-culture vs AtB-42-single-culture (control)	AtB-42	SFUL_RS00205	Terpene	-1.2865	1	Region 1.1	NC_021177	other genes	other genes	43296	44633	+	protocluster	isorenieratene	Terpene	1	Terpene	34365	39959	+	Terpene 1.1 (100%=isorenieratene)	HlyC/CorC family transporter
Co-culture vs AtB-42-single-culture (control)	AtB-42	SFUL_RS00210	Terpene	0	1	Region 1.1	NC_021177	other genes	other genes	44630	45646	+	protocluster	isorenieratene	Terpene	1	Terpene	34365	39959	+	Terpene 1.1 (100%=isorenieratene)	HlyC/CorC family transporter
Co-culture vs AtB-42-single-culture (control)	AtB-42	SFUL_RS00215	Terpene	1.9831	0.348673	Region 1.1	NC_021177	other genes	other genes	45779	46399	+	protocluster	isorenieratene	Terpene	1	Terpene	34365	39959	+	Terpene 1.1 (100%=isorenieratene)	threonylcarbamoyl-AMP synthase
Co-culture vs AtB-42-single-culture (control)	AtB-42	SFUL_RS00225	Terpene	0	1	Region 1.1	NC_021177	other genes	other genes	47188	47808	+	protocluster	isorenieratene	Terpene	1	Terpene	34365	39959	+	Terpene 1.1 (100%=isorenieratene)	hypothetical protein
Co-culture vs AtB-42-single-culture (control)	AtB-42	SFUL_RS00230	Terpene	0.995715	0.53436	Region 1.1	NC_021177	other genes	other genes	47924	48148	+	protocluster	isorenieratene	Terpene	1	Terpene	34365	39959	+	Terpene 1.1 (100%=isorenieratene)	hypothetical protein
Co-culture vs AtB-42-single-culture (control)	AtB-42	SFUL_RS00235	Terpene	0	1	Region 1.1	NC_021177	other genes	other genes	48174	48704	-	protocluster	isorenieratene	Terpene	1	Terpene	34365	39959	+	Terpene 1.1 (100%=isorenieratene)	adenylyl-sulfate kinase
Co-culture vs AtB-42-single-culture (control)	AtB-42	SFUL_RS00570	Non-ribosomal peptide synthase (NRPS)	0	1	Region 2.1	NC_021177	other genes	other genes	118169	118705	+	protocluster	A-500359	NRP	0.05	NRPS	137602	144831	+	NRPS 2.1 (5%=A-500359)	hypothetical protein
Co-culture vs AtB-42-single-culture (control)	AtB-42	SFUL_RS00575	Non-ribosomal peptide synthase (NRPS)	0	1	Region 2.1	NC_021177	other genes	other genes	118725	119240	+	protocluster	A-500359	NRP	0.05	NRPS	137602	144831	+	NRPS 2.1 (5%=A-500359)	hypothetical protein
Co-culture vs AtB-42-single-culture (control)	AtB-42	SFUL_RS00585	Non-ribosomal peptide synthase (NRPS)	0	1	Region 2.1	NC_021177	other genes	other genes	120205	120387	+	protocluster	A-500359	NRP	0.05	NRPS	137602	144831	+	NRPS 2.1 (5%=A-500359)	hypothetical protein
Co-culture vs AtB-42-single-culture (control)	AtB-42	SFUL_RS00590	Non-ribosomal peptide synthase (NRPS)	0	1	Region 2.1	NC_021177	other genes	other genes	120706	120969	+	protocluster	A-500359	NRP	0.05	NRPS	137602	144831	+	NRPS 2.1 (5%=A-500359)	hypothetical protein
Co-culture vs AtB-42-single-culture (control)	AtB-42	SFUL_RS00595	Non-ribosomal peptide synthase (NRPS)	0	1	Region 2.1	NC_021177	other genes	other genes	121440	121742	-	protocluster	A-500359	NRP	0.05	NRPS	137602	144831	+	NRPS 2.1 (5%=A-500359)	WhiB family transcriptional regulator
Co-culture vs AtB-42-single-culture (control)	AtB-42	SFUL_RS00600	Non-ribosomal peptide synthase (NRPS)	0	1	Region 2.1	NC_021177	other genes	other genes	122795	123481	-	protocluster	A-500359	NRP	0.05	NRPS	137602	144831	+	NRPS 2.1 (5%=A-500359)	hypothetical protein
Co-culture vs AtB-42-single-culture (control)	AtB-42	SFUL_RS00605	Non-ribosomal peptide synthase (NRPS)	0	1	Region 2.1	NC_021177	other genes	other genes	124004	124414	-	protocluster	A-500359	NRP	0.05	NRPS	137602	144831	+	NRPS 2.1 (5%=A-500359)	helicase
Co-culture vs AtB-42-single-culture (control)	AtB-42	SFUL_RS00610	Non-ribosomal peptide synthase (NRPS)	0	1	Region 2.1	NC_021177	regulatory genes	regulatory genes	124754	125284	-	protocluster	A-500359	NRP	0.05	NRPS	137602	144831	+	NRPS 2.1 (5%=A-500359)	transcriptional regulator
Co-culture vs AtB-42-single-culture (control)	AtB-42	SFUL_RS00615	Non-ribosomal peptide synthase (NRPS)	0	1	Region 2.1	NC_021177	transport-related genes	transport-related genes	125369	126619	+	protocluster	A-500359	NRP	0.05	NRPS	137602	144831	+	NRPS 2.1 (5%=A-500359)	MFS transporter
Co-culture vs AtB-42-single-culture (control)	AtB-42	SFUL_RS00620	Non-ribosomal peptide synthase (NRPS)	0	1	Region 2.1	NC_021177	other genes	other genes	126798	127349	+	protocluster	A-500359	NRP	0.05	NRPS	137602	144831	+	NRPS 2.1 (5%=A-500359)	EF-hand domain-containing protein
Co-culture vs AtB-42-single-culture (control)	AtB-42	SFUL_RS00625	Non-ribosomal peptide synthase (NRPS)	0	1	Region 2.1	NC_021177	other genes	other genes	127446	127757	+	protocluster	A-500359	NRP	0.05	NRPS	137602	144831	+	NRPS 2.1 (5%=A-500359)	hypothetical protein
Co-culture vs AtB-42-single-culture (control)	AtB-42	SFUL_RS00630	Non-ribosomal peptide synthase (NRPS)	0	1	Region 2.1	NC_021177	other genes	other genes	127890	129137	-	protocluster	A-500359	NRP	0.05	NRPS	137602	144831	+	NRPS 2.1 (5%=A-500359)	hypothetical protein
Co-culture vs AtB-42-single-culture (control)	AtB-42	SFUL_RS00640	Non-ribosomal peptide synthase (NRPS)	0	1	Region 2.1	NC_021177	other genes	other genes	129590	130033	+	protocluster	A-500359	NRP	0.05	NRPS	137602	144831	+	NRPS 2.1 (5%=A-500359)	hypothetical protein
Co-culture vs AtB-42-single-culture (control)	AtB-42	SFUL_RS00645	Non-ribosomal peptide synthase (NRPS)	0	1	Region 2.1	NC_021177	other genes	other genes	130278	130553	-	protocluster	A-500359	NRP	0.05	NRPS	137602	144831	+	NRPS 2.1 (5%=A-500359)	hypothetical protein
Co-culture vs AtB-42-single-culture (control)	AtB-42	SFUL_RS00650	Non-ribosomal peptide synthase (NRPS)	0	1	Region 2.1	NC_021177	other genes	other genes	130641	131996	-	protocluster	A-500359	NRP	0.05	NRPS	137602	144831	+	NRPS 2.1 (5%=A-500359)	hypothetical protein
Co-culture vs AtB-42-single-culture (control)	AtB-42	SFUL_RS00655	Non-ribosomal peptide synthase (NRPS)	0	1	Region 2.1	NC_021177	other genes	other genes	132100	133632	+	protocluster	A-500359	NRP	0.05	NRPS	137602	144831	+	NRPS 2.1 (5%=A-500359)	ISL3 family transposase
Co-culture vs AtB-42-single-culture (control)	AtB-42	SFUL_RS00660	Non-ribosomal peptide synthase (NRPS)	0	1	Region 2.1	NC_021177	other genes	other genes	133710	134243	+	protocluster	A-500359	NRP	0.05	NRPS	137602	144831	+	NRPS 2.1 (5%=A-500359)	IS256 family transposase
Co-culture vs AtB-42-single-culture (control)	AtB-42	SFUL_RS00665	Non-ribosomal peptide synthase (NRPS)	0	1	Region 2.1	NC_021177	regulatory genes	regulatory genes	134252	135148	-	protocluster	A-500359	NRP	0.05	NRPS	137602	144831	+	NRPS 2.1 (5%=A-500359)	LysR family transcriptional regulator
Co-culture vs AtB-42-single-culture (control)	AtB-42	SFUL_RS00670	Non-ribosomal peptide synthase (NRPS)	0	1	Region 2.1	NC_021177	transport-related genes	transport-related genes	135273	136481	+	protocluster	A-500359	NRP	0.05	NRPS	137602	144831	+	NRPS 2.1 (5%=A-500359)	MFS transporter
Co-culture vs AtB-42-single-culture (control)	AtB-42	SFUL_RS00675	Non-ribosomal peptide synthase (NRPS)	0	1	Region 2.1	NC_021177	additional biosyntethic genes	additional biosyntethic genes	136604	137422	-	protocluster	A-500359	NRP	0.05	NRPS	137602	144831	+	NRPS 2.1 (5%=A-500359)	alpha/beta hydrolase
Co-culture vs AtB-42-single-culture (control)	AtB-42	SFUL_RS00680	Non-ribosomal peptide synthase (NRPS)	0	1	Region 2.1	NC_021177	additional biosyntethic genes	core biosyntethic genes	137602	144831	+	protocore	A-500359	NRP	0.05	NRPS	137602	144831	+	NRPS 2.1 (5%=A-500359)	non-ribosomal peptide synthetase
Co-culture vs AtB-42-single-culture (control)	AtB-42	SFUL_RS00685	Non-ribosomal peptide synthase (NRPS)	0	1	Region 2.1	NC_021177	other genes	other genes	144833	146047	+	protocluster	A-500359	NRP	0.05	NRPS	137602	144831	+	NRPS 2.1 (5%=A-500359)	FAD-dependent monooxygenase
Co-culture vs AtB-42-single-culture (control)	AtB-42	SFUL_RS00690	Non-ribosomal peptide synthase (NRPS)	0	1	Region 2.1	NC_021177	additional biosyntethic genes	additional biosyntethic genes	146068	146946	+	protocluster	A-500359	NRP	0.05	NRPS	137602	144831	+	NRPS 2.1 (5%=A-500359)	SDR family oxidoreductase
Co-culture vs AtB-42-single-culture (control)	AtB-42	SFUL_RS00695	Non-ribosomal peptide synthase (NRPS)	0	1	Region 2.1	NC_021177	additional biosyntethic genes	additional biosyntethic genes	147038	148774	+	protocluster	A-500359	NRP	0.05	NRPS	137602	144831	+	NRPS 2.1 (5%=A-500359)	phenylacetic acid degradation protein PaaN
Co-culture vs AtB-42-single-culture (control)	AtB-42	SFUL_RS00705	Non-ribosomal peptide synthase (NRPS)	0	1	Region 2.1	NC_021177	additional biosyntethic genes	additional biosyntethic genes	150104	151552	+	protocluster	A-500359	NRP	0.05	NRPS	137602	144831	+	NRPS 2.1 (5%=A-500359)	FAD-dependent oxidoreductase
Co-culture vs AtB-42-single-culture (control)	AtB-42	SFUL_RS00715	Non-ribosomal peptide synthase (NRPS)	0	1	Region 2.1	NC_021177	other genes	other genes	152252	152458	-	protocluster	A-500359	NRP	0.05	NRPS	137602	144831	+	NRPS 2.1 (5%=A-500359)	hypothetical protein
Co-culture vs AtB-42-single-culture (control)	AtB-42	SFUL_RS00720	Non-ribosomal peptide synthase (NRPS)	0	1	Region 2.1	NC_021177	other genes	other genes	154446	155198	+	protocluster	A-500359	NRP	0.05	NRPS	137602	144831	+	NRPS 2.1 (5%=A-500359)	phosphotransferase
Co-culture vs AtB-42-single-culture (control)	AtB-42	SFUL_RS00725	Non-ribosomal peptide synthase (NRPS)	0	1	Region 2.1	NC_021177	other genes	other genes	155293	155832	-	protocluster	A-500359	NRP	0.05	NRPS	137602	144831	+	NRPS 2.1 (5%=A-500359)	hypothetical protein
Co-culture vs AtB-42-single-culture (control)	AtB-42	SFUL_RS00730	Non-ribosomal peptide synthase (NRPS)	0	1	Region 2.1	NC_021177	other genes	other genes	155829	156524	-	protocluster	A-500359	NRP	0.05	NRPS	137602	144831	+	NRPS 2.1 (5%=A-500359)	IS256 family transposase
Co-culture vs AtB-42-single-culture (control)	AtB-42	SFUL_RS00735	Non-ribosomal peptide synthase (NRPS)	0	1	Region 2.1	NC_021177	other genes	other genes	156551	157669	-	protocluster	A-500359	NRP	0.05	NRPS	137602	144831	+	NRPS 2.1 (5%=A-500359)	NADAR family protein
Co-culture vs AtB-42-single-culture (control)	AtB-42	SFUL_RS00740	Non-ribosomal peptide synthase (NRPS)	0	1	Region 2.1	NC_021177	other genes	other genes	158062	158571	+	protocluster	A-500359	NRP	0.05	NRPS	137602	144831	+	NRPS 2.1 (5%=A-500359)	DUF2199 domain-containing protein
Co-culture vs AtB-42-single-culture (control)	AtB-42	SFUL_RS00745	Non-ribosomal peptide synthase (NRPS)	0	1	Region 2.1	NC_021177	other genes	other genes	158959	159468	-	protocluster	A-500359	NRP	0.05	NRPS	137602	144831	+	NRPS 2.1 (5%=A-500359)	hypothetical protein
Co-culture vs AtB-42-single-culture (control)	AtB-42	SFUL_RS00750	Non-ribosomal peptide synthase (NRPS)	0	1	Region 2.1	NC_021177	other genes	other genes	159833	160295	-	protocluster	A-500359	NRP	0.05	NRPS	137602	144831	+	NRPS 2.1 (5%=A-500359)	IS5/IS1182 family transposase
Co-culture vs AtB-42-single-culture (control)	AtB-42	SFUL_RS00755	Non-ribosomal peptide synthase (NRPS)	0	1	Region 2.1	NC_021177	other genes	other genes	160610	161608	-	protocluster	A-500359	NRP	0.05	NRPS	137602	144831	+	NRPS 2.1 (5%=A-500359)	type I glyceraldehyde-3-phosphate dehydrogenase
Co-culture vs AtB-42-single-culture (control)	AtB-42	SFUL_RS00760	Non-ribosomal peptide synthase (NRPS)	0	1	Region 2.1	NC_021177	regulatory genes	regulatory genes	161769	162725	-	protocluster	A-500359	NRP	0.05	NRPS	137602	144831	+	NRPS 2.1 (5%=A-500359)	helix-turn-helix domain-containing protein
Co-culture vs AtB-42-single-culture (control)	AtB-42	SFUL_RS00765	Non-ribosomal peptide synthase (NRPS)	0	1	Region 2.1	NC_021177	other genes	other genes	163483	163875	+	protocluster	A-500359	NRP	0.05	NRPS	137602	144831	+	NRPS 2.1 (5%=A-500359)	hypothetical protein
Co-culture vs AtB-42-single-culture (control)	AtB-42	SFUL_RS00770	Non-ribosomal peptide synthase (NRPS)	0	1	Region 2.1	NC_021177	other genes	other genes	163979	164356	-	protocluster	A-500359	NRP	0.05	NRPS	137602	144831	+	NRPS 2.1 (5%=A-500359)	AIM24 family protein
Co-culture vs AtB-42-single-culture (control)	AtB-42	SFUL_RS00910	ectoine	0	1	Region 3.1	NC_021177	other genes	other genes	193163	194335	-	protocluster				Ectoine	197433	197834	-	Ectoine 3.1	hypothetical protein
Co-culture vs AtB-42-single-culture (control)	AtB-42	SFUL_RS00915	ectoine	0	1	Region 3.1	NC_021177	transport-related genes	transport-related genes	194504	195814	-	protocluster				Ectoine	197433	197834	-	Ectoine 3.1	MFS transporter
Co-culture vs AtB-42-single-culture (control)	AtB-42	SFUL_RS00920	ectoine	0	1	Region 3.1	NC_021177	regulatory genes	regulatory genes	195886	196875	+	protocluster				Ectoine	197433	197834	-	Ectoine 3.1	helix-turn-helix domain-containing protein
Co-culture vs AtB-42-single-culture (control)	AtB-42	SFUL_RS00925	ectoine	0	1	Region 3.1	NC_021177	other genes	other genes	196912	197436	-	protocluster				Ectoine	197433	197834	-	Ectoine 3.1	diaminobutyrate acetyltransferase	2598994WP_015606559.1 diaminobutyrate acetyltransferase	EC:2.3.1.5	Arylamine N-acetyltransferase
Co-culture vs AtB-42-single-culture (control)	AtB-42	SFUL_RS00930	ectoine	0	1	Region 3.1	NC_021177	core biosyntethic genes	core biosyntethic genes	197433	197834	-	protocore				Ectoine	197433	197834	-	Ectoine 3.1	ectoine synthase	115010WP_015606560.1 MULTISPECIES: ectoine synthase	EC:4.2.1.108	Ectoine synthase
Co-culture vs AtB-42-single-culture (control)	AtB-42	SFUL_RS00935	ectoine	0	1	Region 3.1	NC_021177	additional biosyntethic genes	additional biosyntethic genes	197876	198145	-	protocluster				Ectoine	197433	197834	-	Ectoine 3.1	phosphopantetheine-binding protein
Co-culture vs AtB-42-single-culture (control)	AtB-42	SFUL_RS00940	ectoine	0	1	Region 3.1	NC_021177	additional biosyntethic genes	additional biosyntethic genes	198152	198598	-	protocluster				Ectoine	197433	197834	-	Ectoine 3.1	long-chain fatty acid--CoA ligase
Co-culture vs AtB-42-single-culture (control)	AtB-42	SFUL_RS00950	ectoine	0	1	Region 3.1	NC_021177	other genes	other genes	199887	200105	-	protocluster				Ectoine	197433	197834	-	Ectoine 3.1	hypothetical protein
Co-culture vs AtB-42-single-culture (control)	AtB-42	SFUL_RS00955	ectoine	0	1	Region 3.1	NC_021177	other genes	other genes	200386	200826	+	protocluster				Ectoine	197433	197834	-	Ectoine 3.1	hypothetical protein
Co-culture vs AtB-42-single-culture (control)	AtB-42	SFUL_RS00960	ectoine	0	1	Region 3.1	NC_021177	other genes	other genes	201135	201857	+	protocluster				Ectoine	197433	197834	-	Ectoine 3.1	glyoxalase/bleomycin resistance protein/dioxygenase
Co-culture vs AtB-42-single-culture (control)	AtB-42	SFUL_RS00965	ectoine	0	1	Region 3.1	NC_021177	other genes	other genes	202100	202495	+	protocluster				Ectoine	197433	197834	-	Ectoine 3.1	DUF2267 domain-containing protein
Co-culture vs AtB-42-single-culture (control)	AtB-42	SFUL_RS01325	butyrolactone	-1.93979	1	Region 4.1	NC_021177	other genes	other genes	290920	291291	+	protocluster	coelimycin P1	Polyketide:Modular type I	0.16	Butyrolactone	295337	296287	-	Butyrolactone 4.1 (16%=coelimycin P1)	transcriptional regulator
Co-culture vs AtB-42-single-culture (control)	AtB-42	SFUL_RS01330	butyrolactone	1.30218	0.0515646	Region 4.1	NC_021177	additional biosyntethic genes	additional biosyntethic genes	291365	292405	-	protocluster	coelimycin P1	Polyketide:Modular type I	0.16	Butyrolactone	295337	296287	-	Butyrolactone 4.1 (16%=coelimycin P1)	NAD(P)-dependent alcohol dehydrogenase
Co-culture vs AtB-42-single-culture (control)	AtB-42	SFUL_RS01335	butyrolactone	0.47718	0.458255	Region 4.1	NC_021177	other genes	other genes	292550	293461	+	protocluster	coelimycin P1	Polyketide:Modular type I	0.16	Butyrolactone	295337	296287	-	Butyrolactone 4.1 (16%=coelimycin P1)	XRE family transcriptional regulator
Co-culture vs AtB-42-single-culture (control)	AtB-42	SFUL_RS01340	butyrolactone	0	1	Region 4.1	NC_021177	regulatory genes	regulatory genes	293517	294203	-	protocluster	coelimycin P1	Polyketide:Modular type I	0.16	Butyrolactone	295337	296287	-	Butyrolactone 4.1 (16%=coelimycin P1)	TetR family transcriptional regulator
Co-culture vs AtB-42-single-culture (control)	AtB-42	SFUL_RS01345	butyrolactone	0	1	Region 4.1	NC_021177	other genes	other genes	294400	295260	-	protocluster	coelimycin P1	Polyketide:Modular type I	0.16	Butyrolactone	295337	296287	-	Butyrolactone 4.1 (16%=coelimycin P1)	NAD-dependent epimerase/dehydratase family protein
Co-culture vs AtB-42-single-culture (control)	AtB-42	SFUL_RS01350	butyrolactone	0	1	Region 4.1	NC_021177	core biosyntethic genes	core biosyntethic genes	295337	296287	-	protocore	coelimycin P1	Polyketide:Modular type I	0.16	Butyrolactone	295337	296287	-	Butyrolactone 4.1 (16%=coelimycin P1)	adhesin
Co-culture vs AtB-42-single-culture (control)	AtB-42	SFUL_RS01355	butyrolactone	0	1	Region 4.1	NC_021177	regulatory genes	regulatory genes	296433	297071	+	protocluster	coelimycin P1	Polyketide:Modular type I	0.16	Butyrolactone	295337	296287	-	Butyrolactone 4.1 (16%=coelimycin P1)	TetR/AcrR family transcriptional regulator
Co-culture vs AtB-42-single-culture (control)	AtB-42	SFUL_RS01360	butyrolactone	0	1	Region 4.1	NC_021177	transport-related genes	transport-related genes	297101	297712	-	protocluster	coelimycin P1	Polyketide:Modular type I	0.16	Butyrolactone	295337	296287	-	Butyrolactone 4.1 (16%=coelimycin P1)	amino acid transporter
Co-culture vs AtB-42-single-culture (control)	AtB-42	SFUL_RS01365	butyrolactone	0	1	Region 4.1	NC_021177	regulatory genes	regulatory genes	297779	298693	+	protocluster	coelimycin P1	Polyketide:Modular type I	0.16	Butyrolactone	295337	296287	-	Butyrolactone 4.1 (16%=coelimycin P1)	LysR family transcriptional regulator ArgP
Co-culture vs AtB-42-single-culture (control)	AtB-42	SFUL_RS01370	butyrolactone	0	1	Region 4.1	NC_021177	regulatory genes	regulatory genes	298781	299455	+	protocluster	coelimycin P1	Polyketide:Modular type I	0.16	Butyrolactone	295337	296287	-	Butyrolactone 4.1 (16%=coelimycin P1)	response regulator transcription factor
Co-culture vs AtB-42-single-culture (control)	AtB-42	SFUL_RS01375	butyrolactone	-1.24157	1	Region 4.1	NC_021177	regulatory genes	regulatory genes	299455	300759	+	protocluster	coelimycin P1	Polyketide:Modular type I	0.16	Butyrolactone	295337	296287	-	Butyrolactone 4.1 (16%=coelimycin P1)	HAMP domain-containing histidine kinase	240059WP_055558974.1 MULTISPECIES: HAMP domain-containing histidine kinase	EC:2.7.13.3	Histidine kinase
Co-culture vs AtB-42-single-culture (control)	AtB-42	SFUL_RS01540	Terpene	0	1	Region 5.1	NC_021177	other genes	other genes	331707	332207	+	protocluster	geosmin	Terpene	1	Terpene	340914	343127	+	Terpene 5.1 (100%=geosmin)	tetratricopeptide repeat protein
Co-culture vs AtB-42-single-culture (control)	AtB-42	SFUL_RS01545	Terpene	0	1	Region 5.1	NC_021177	other genes	other genes	332443	333093	+	protocluster	geosmin	Terpene	1	Terpene	340914	343127	+	Terpene 5.1 (100%=geosmin)	DUF1275 domain-containing protein
Co-culture vs AtB-42-single-culture (control)	AtB-42	SFUL_RS01550	Terpene	0	1	Region 5.1	NC_021177	other genes	other genes	333316	333576	-	protocluster	geosmin	Terpene	1	Terpene	340914	343127	+	Terpene 5.1 (100%=geosmin)	type B 50S ribosomal protein L31
Co-culture vs AtB-42-single-culture (control)	AtB-42	SFUL_RS01555	Terpene	-0.400215	1	Region 5.1	NC_021177	other genes	other genes	333654	333818	-	protocluster	geosmin	Terpene	1	Terpene	340914	343127	+	Terpene 5.1 (100%=geosmin)	50S ribosomal protein L33
Co-culture vs AtB-42-single-culture (control)	AtB-42	SFUL_RS01560	Terpene	0	1	Region 5.1	NC_021177	other genes	other genes	333946	334794	-	protocluster	geosmin	Terpene	1	Terpene	340914	343127	+	Terpene 5.1 (100%=geosmin)	aminoglycoside phosphotransferase	2397808WP_015606684.1 phosphotransferase	EC:3.2.1.21	Beta-glucosidase
Co-culture vs AtB-42-single-culture (control)	AtB-42	SFUL_RS01565	Terpene	0	1	Region 5.1	NC_021177	other genes	other genes	335068	336489	+	protocluster	geosmin	Terpene	1	Terpene	340914	343127	+	Terpene 5.1 (100%=geosmin)	signal transduction histidine kinase
Co-culture vs AtB-42-single-culture (control)	AtB-42	SFUL_RS01570	Terpene	-1.14348	0.0881342	Region 5.1	NC_021177	other genes	other genes	336593	338089	-	protocluster	geosmin	Terpene	1	Terpene	340914	343127	+	Terpene 5.1 (100%=geosmin)	hypothetical protein
Co-culture vs AtB-42-single-culture (control)	AtB-42	SFUL_RS01575	Terpene	1.70872	0.169341	Region 5.1	NC_021177	other genes	other genes	338321	339457	+	protocluster	geosmin	Terpene	1	Terpene	340914	343127	+	Terpene 5.1 (100%=geosmin)	aminoglycoside phosphotransferase family protein	344205WP_015606687.1 MULTISPECIES: aminoglycoside phosphotransferase family protein	EC:3.1.6.1	Arylsulfatase
Co-culture vs AtB-42-single-culture (control)	AtB-42	SFUL_RS01580	Terpene	-1.04864	1	Region 5.1	NC_021177	other genes	other genes	340053	340769	+	protocluster	geosmin	Terpene	1	Terpene	340914	343127	+	Terpene 5.1 (100%=geosmin)	membrane protein
Co-culture vs AtB-42-single-culture (control)	AtB-42	SFUL_RS01585	Terpene	0.610243	1	Region 5.1	NC_021177	additional biosyntethic genes	core biosyntethic genes	340914	343127	+	protocore	geosmin	Terpene	1	Terpene	340914	343127	+	Terpene 5.1 (100%=geosmin)	germacradienol/geosmin synthase
Co-culture vs AtB-42-single-culture (control)	AtB-42	SFUL_RS01590	Terpene	-0.651232	0.60315	Region 5.1	NC_021177	other genes	other genes	343307	343807	-	protocluster	geosmin	Terpene	1	Terpene	340914	343127	+	Terpene 5.1 (100%=geosmin)	hypothetical protein
Co-culture vs AtB-42-single-culture (control)	AtB-42	SFUL_RS01595	Terpene	-0.400215	1	Region 5.1	NC_021177	other genes	other genes	344079	345674	+	protocluster	geosmin	Terpene	1	Terpene	340914	343127	+	Terpene 5.1 (100%=geosmin)	hypothetical protein
Co-culture vs AtB-42-single-culture (control)	AtB-42	SFUL_RS01600	Terpene	0	1	Region 5.1	NC_021177	other genes	other genes	345731	346897	-	protocluster	geosmin	Terpene	1	Terpene	340914	343127	+	Terpene 5.1 (100%=geosmin)	thiolase domain-containing protein
Co-culture vs AtB-42-single-culture (control)	AtB-42	SFUL_RS01605	Terpene	-0.265285	1	Region 5.1	NC_021177	other genes	other genes	346890	347942	-	protocluster	geosmin	Terpene	1	Terpene	340914	343127	+	Terpene 5.1 (100%=geosmin)	lipid-transfer protein
Co-culture vs AtB-42-single-culture (control)	AtB-42	SFUL_RS01610	Terpene	0	1	Region 5.1	NC_021177	other genes	other genes	347943	348899	-	protocluster	geosmin	Terpene	1	Terpene	340914	343127	+	Terpene 5.1 (100%=geosmin)	DUF35 domain-containing protein
Co-culture vs AtB-42-single-culture (control)	AtB-42	SFUL_RS01615	Terpene	0	1	Region 5.1	NC_021177	additional biosyntethic genes	additional biosyntethic genes	348923	349738	-	protocluster	geosmin	Terpene	1	Terpene	340914	343127	+	Terpene 5.1 (100%=geosmin)	crotonase/enoyl-CoA hydratase family protein
Co-culture vs AtB-42-single-culture (control)	AtB-42	SFUL_RS01620	Terpene	-0.265285	1	Region 5.1	NC_021177	additional biosyntethic genes	additional biosyntethic genes	349905	351539	+	protocluster	geosmin	Terpene	1	Terpene	340914	343127	+	Terpene 5.1 (100%=geosmin)	acyl-CoA synthetase
Co-culture vs AtB-42-single-culture (control)	AtB-42	SFUL_RS01625	Terpene	0	1	Region 5.1	NC_021177	additional biosyntethic genes	additional biosyntethic genes	351594	353117	-	protocluster	geosmin	Terpene	1	Terpene	340914	343127	+	Terpene 5.1 (100%=geosmin)	alpha/beta hydrolase
Co-culture vs AtB-42-single-culture (control)	AtB-42	SFUL_RS01665	PKS-like	-0.400215	1	Region 6.2	NC_021177	other genes	other genes	363078	364187	-	protocluster				PKS-like				PKS-like 6.2	2-nitropropane dioxygenase NPD	314677WP_032754462.1 MULTISPECIES: monooxygenase	EC:1.13.12.16; EC:1.13.12	Nitronate monooxygenase; Acting on single donors with incorporation of molecular oxygen (oxygenases). The oxygen incorporated need not be derived from O(2)
Co-culture vs AtB-42-single-culture (control)	AtB-42	SFUL_RS01665	transAT-PKS	-0.400215	1	Region 6.1	NC_021177	other genes	other genes	363078	364187	-	protocluster				transAT-PKS				transAT-PKS 6.1	2-nitropropane dioxygenase NPD	314677WP_032754462.1 MULTISPECIES: monooxygenase	EC:1.13.12.16; EC:1.13.12	Nitronate monooxygenase; Acting on single donors with incorporation of molecular oxygen (oxygenases). The oxygen incorporated need not be derived from O(2)
Co-culture vs AtB-42-single-culture (control)	AtB-42	SFUL_RS01670	PKS-like	0	1	Region 6.2	NC_021177	additional biosyntethic genes	additional biosyntethic genes	364449	366314	+	protocluster				PKS-like				PKS-like 6.2	serine hydrolase
Co-culture vs AtB-42-single-culture (control)	AtB-42	SFUL_RS01670	transAT-PKS	0	1	Region 6.1	NC_021177	additional biosyntethic genes	additional biosyntethic genes	364449	366314	+	protocluster				transAT-PKS				transAT-PKS 6.1	serine hydrolase
Co-culture vs AtB-42-single-culture (control)	AtB-42	SFUL_RS01670	Type I polyketide synthase (T1PKS)	0	1	Region 6.3	NC_021177	additional biosyntethic genes	additional biosyntethic genes	364449	366314	+	protocluster				T1PKS				T1PKS 6.3	serine hydrolase
Co-culture vs AtB-42-single-culture (control)	AtB-42	SFUL_RS01675	PKS-like	0	1	Region 6.2	NC_021177	other genes	other genes	366548	367714	+	protocluster				PKS-like				PKS-like 6.2	SGNH/GDSL hydrolase family protein	330084WP_030566122.1 MULTISPECIES: SGNH/GDSL hydrolase family protein	EC:2.7.10; EC:2.7.10.1	Transferring phosphorus-containing groups; Receptor protein-tyrosine kinase
Co-culture vs AtB-42-single-culture (control)	AtB-42	SFUL_RS01675	transAT-PKS	0	1	Region 6.1	NC_021177	other genes	other genes	366548	367714	+	protocluster				transAT-PKS				transAT-PKS 6.1	SGNH/GDSL hydrolase family protein	330084WP_030566122.1 MULTISPECIES: SGNH/GDSL hydrolase family protein	EC:2.7.10; EC:2.7.10.1	Transferring phosphorus-containing groups; Receptor protein-tyrosine kinase
Co-culture vs AtB-42-single-culture (control)	AtB-42	SFUL_RS01675	Type I polyketide synthase (T1PKS)	0	1	Region 6.3	NC_021177	other genes	other genes	366548	367714	+	protocluster				T1PKS				T1PKS 6.3	SGNH/GDSL hydrolase family protein	330084WP_030566122.1 MULTISPECIES: SGNH/GDSL hydrolase family protein	EC:2.7.10; EC:2.7.10.1	Transferring phosphorus-containing groups; Receptor protein-tyrosine kinase
Co-culture vs AtB-42-single-culture (control)	AtB-42	SFUL_RS01680	PKS-like	-0.400215	1	Region 6.2	NC_021177	additional biosyntethic genes	additional biosyntethic genes	367718	369346	-	protocluster				PKS-like				PKS-like 6.2	NAD(P)/FAD-dependent oxidoreductase
Co-culture vs AtB-42-single-culture (control)	AtB-42	SFUL_RS01680	transAT-PKS	-0.400215	1	Region 6.1	NC_021177	additional biosyntethic genes	additional biosyntethic genes	367718	369346	-	protocluster				transAT-PKS				transAT-PKS 6.1	NAD(P)/FAD-dependent oxidoreductase
Co-culture vs AtB-42-single-culture (control)	AtB-42	SFUL_RS01680	Type I polyketide synthase (T1PKS)	-0.400215	1	Region 6.3	NC_021177	additional biosyntethic genes	additional biosyntethic genes	367718	369346	-	protocluster				T1PKS				T1PKS 6.3	NAD(P)/FAD-dependent oxidoreductase
Co-culture vs AtB-42-single-culture (control)	AtB-42	SFUL_RS01685	PKS-like	-1.13237	0.469321	Region 6.2	NC_021177	regulatory genes	regulatory genes	369386	371740	-	protocluster				PKS-like				PKS-like 6.2	serine/threonine protein kinase	2211102WP_032754457.1 serine/threonine protein kinase	EC:1.1.1.41	Isocitrate dehydrogenase (NAD(+))
Co-culture vs AtB-42-single-culture (control)	AtB-42	SFUL_RS01685	transAT-PKS	-1.13237	0.469321	Region 6.1	NC_021177	regulatory genes	regulatory genes	369386	371740	-	protocluster				transAT-PKS				transAT-PKS 6.1	serine/threonine protein kinase	2211102WP_032754457.1 serine/threonine protein kinase	EC:1.1.1.41	Isocitrate dehydrogenase (NAD(+))
Co-culture vs AtB-42-single-culture (control)	AtB-42	SFUL_RS01685	Type I polyketide synthase (T1PKS)	-1.13237	0.469321	Region 6.3	NC_021177	regulatory genes	regulatory genes	369386	371740	-	protocluster				T1PKS				T1PKS 6.3	serine/threonine protein kinase	2211102WP_032754457.1 serine/threonine protein kinase	EC:1.1.1.41	Isocitrate dehydrogenase (NAD(+))
Co-culture vs AtB-42-single-culture (control)	AtB-42	SFUL_RS01690	PKS-like	0	1	Region 6.2	NC_021177	other genes	other genes	371772	372659	-	protocluster				PKS-like				PKS-like 6.2	DUF2236 domain-containing protein
Co-culture vs AtB-42-single-culture (control)	AtB-42	SFUL_RS01690	transAT-PKS	0	1	Region 6.1	NC_021177	other genes	other genes	371772	372659	-	protocluster				transAT-PKS				transAT-PKS 6.1	DUF2236 domain-containing protein
Co-culture vs AtB-42-single-culture (control)	AtB-42	SFUL_RS01690	Type I polyketide synthase (T1PKS)	0	1	Region 6.3	NC_021177	other genes	other genes	371772	372659	-	protocluster				T1PKS				T1PKS 6.3	DUF2236 domain-containing protein
Co-culture vs AtB-42-single-culture (control)	AtB-42	SFUL_RS01695	PKS-like	0	1	Region 6.2	NC_021177	other genes	other genes	372863	373297	+	protocluster				PKS-like				PKS-like 6.2	hypothetical protein
Co-culture vs AtB-42-single-culture (control)	AtB-42	SFUL_RS01695	transAT-PKS	0	1	Region 6.1	NC_021177	other genes	other genes	372863	373297	+	protocluster				transAT-PKS				transAT-PKS 6.1	hypothetical protein
Co-culture vs AtB-42-single-culture (control)	AtB-42	SFUL_RS01695	Type I polyketide synthase (T1PKS)	0	1	Region 6.3	NC_021177	other genes	other genes	372863	373297	+	protocluster				T1PKS				T1PKS 6.3	hypothetical protein
Co-culture vs AtB-42-single-culture (control)	AtB-42	SFUL_RS01700	PKS-like	-0.400215	1	Region 6.2	NC_021177	additional biosyntethic genes	additional biosyntethic genes	373320	374246	-	protocluster				PKS-like				PKS-like 6.2	SDR family NAD(P)-dependent oxidoreductase
Co-culture vs AtB-42-single-culture (control)	AtB-42	SFUL_RS01700	transAT-PKS	-0.400215	1	Region 6.1	NC_021177	additional biosyntethic genes	additional biosyntethic genes	373320	374246	-	protocluster				transAT-PKS				transAT-PKS 6.1	SDR family NAD(P)-dependent oxidoreductase
Co-culture vs AtB-42-single-culture (control)	AtB-42	SFUL_RS01700	Type I polyketide synthase (T1PKS)	-0.400215	1	Region 6.3	NC_021177	additional biosyntethic genes	additional biosyntethic genes	373320	374246	-	protocluster				T1PKS				T1PKS 6.3	SDR family NAD(P)-dependent oxidoreductase
Co-culture vs AtB-42-single-culture (control)	AtB-42	SFUL_RS01705	PKS-like	0	1	Region 6.2	NC_021177	regulatory genes	regulatory genes	374366	375043	+	protocluster				PKS-like				PKS-like 6.2	TetR family transcriptional regulator
Co-culture vs AtB-42-single-culture (control)	AtB-42	SFUL_RS01705	transAT-PKS	0	1	Region 6.1	NC_021177	regulatory genes	regulatory genes	374366	375043	+	protocluster				transAT-PKS				transAT-PKS 6.1	TetR family transcriptional regulator
Co-culture vs AtB-42-single-culture (control)	AtB-42	SFUL_RS01705	Type I polyketide synthase (T1PKS)	0	1	Region 6.3	NC_021177	regulatory genes	regulatory genes	374366	375043	+	protocluster				T1PKS				T1PKS 6.3	TetR family transcriptional regulator
Co-culture vs AtB-42-single-culture (control)	AtB-42	SFUL_RS01710	PKS-like	0.0224928	0.980656	Region 6.2	NC_021177	transport-related genes	transport-related genes	375179	377572	-	protocluster				PKS-like				PKS-like 6.2	excinuclease ABC subunit UvrA	704501WP_151509514.1 ATP-binding cassette domain-containing protein	EC:3.6.1.3; EC:3.6.1.15	Adenosinetriphosphatase; Nucleoside-triphosphate phosphatase
Co-culture vs AtB-42-single-culture (control)	AtB-42	SFUL_RS01710	transAT-PKS	0.0224928	0.980656	Region 6.1	NC_021177	transport-related genes	transport-related genes	375179	377572	-	protocluster				transAT-PKS				transAT-PKS 6.1	excinuclease ABC subunit UvrA	704501WP_151509514.1 ATP-binding cassette domain-containing protein	EC:3.6.1.3; EC:3.6.1.15	Adenosinetriphosphatase; Nucleoside-triphosphate phosphatase
Co-culture vs AtB-42-single-culture (control)	AtB-42	SFUL_RS01710	Type I polyketide synthase (T1PKS)	0.0224928	0.980656	Region 6.3	NC_021177	transport-related genes	transport-related genes	375179	377572	-	protocluster				T1PKS				T1PKS 6.3	excinuclease ABC subunit UvrA	704501WP_151509514.1 ATP-binding cassette domain-containing protein	EC:3.6.1.3; EC:3.6.1.15	Adenosinetriphosphatase; Nucleoside-triphosphate phosphatase
Co-culture vs AtB-42-single-culture (control)	AtB-42	SFUL_RS01715	PKS-like	-0.719981	0.670245	Region 6.2	NC_021177	other genes	other genes	377712	378128	-	protocluster				PKS-like				PKS-like 6.2	VOC family protein	362480WP_031126608.1 MULTISPECIES: VOC family protein	EC:4.4.1.5	Lactoylglutathione lyase
Co-culture vs AtB-42-single-culture (control)	AtB-42	SFUL_RS01715	transAT-PKS	-0.719981	0.670245	Region 6.1	NC_021177	other genes	other genes	377712	378128	-	protocluster				transAT-PKS				transAT-PKS 6.1	VOC family protein	362480WP_031126608.1 MULTISPECIES: VOC family protein	EC:4.4.1.5	Lactoylglutathione lyase
Co-culture vs AtB-42-single-culture (control)	AtB-42	SFUL_RS01715	Type I polyketide synthase (T1PKS)	-0.719981	0.670245	Region 6.3	NC_021177	other genes	other genes	377712	378128	-	protocluster				T1PKS				T1PKS 6.3	VOC family protein	362480WP_031126608.1 MULTISPECIES: VOC family protein	EC:4.4.1.5	Lactoylglutathione lyase
Co-culture vs AtB-42-single-culture (control)	AtB-42	SFUL_RS01715	Non-ribosomal peptide synthase (NRPS)	-0.719981	0.670245	Region 6.4	NC_021177	other genes	other genes	377712	378128	-	protocluster	streptobactin	NRP	0.94	NRPS				NRPS 6.4 (94%=streptobactin)	VOC family protein	362480WP_031126608.1 MULTISPECIES: VOC family protein	EC:4.4.1.5	Lactoylglutathione lyase
Co-culture vs AtB-42-single-culture (control)	AtB-42	SFUL_RS01720	PKS-like	0	1	Region 6.2	NC_021177	regulatory genes	regulatory genes	378134	378559	-	protocluster				PKS-like				PKS-like 6.2	AraC family transcriptional regulator
Co-culture vs AtB-42-single-culture (control)	AtB-42	SFUL_RS01720	transAT-PKS	0	1	Region 6.1	NC_021177	regulatory genes	regulatory genes	378134	378559	-	protocluster				transAT-PKS				transAT-PKS 6.1	AraC family transcriptional regulator
Co-culture vs AtB-42-single-culture (control)	AtB-42	SFUL_RS01720	Type I polyketide synthase (T1PKS)	0	1	Region 6.3	NC_021177	regulatory genes	regulatory genes	378134	378559	-	protocluster				T1PKS				T1PKS 6.3	AraC family transcriptional regulator
Co-culture vs AtB-42-single-culture (control)	AtB-42	SFUL_RS01720	Non-ribosomal peptide synthase (NRPS)	0	1	Region 6.4	NC_021177	regulatory genes	regulatory genes	378134	378559	-	protocluster	streptobactin	NRP	0.94	NRPS				NRPS 6.4 (94%=streptobactin)	AraC family transcriptional regulator
Co-culture vs AtB-42-single-culture (control)	AtB-42	SFUL_RS01725	PKS-like	0	1	Region 6.2	NC_021177	other genes	other genes	378593	380485	-	protocluster				PKS-like				PKS-like 6.2	hypothetical protein
Co-culture vs AtB-42-single-culture (control)	AtB-42	SFUL_RS01725	transAT-PKS	0	1	Region 6.1	NC_021177	other genes	other genes	378593	380485	-	protocluster				transAT-PKS				transAT-PKS 6.1	hypothetical protein
Co-culture vs AtB-42-single-culture (control)	AtB-42	SFUL_RS01725	Type I polyketide synthase (T1PKS)	0	1	Region 6.3	NC_021177	other genes	other genes	378593	380485	-	protocluster				T1PKS				T1PKS 6.3	hypothetical protein
Co-culture vs AtB-42-single-culture (control)	AtB-42	SFUL_RS01725	Non-ribosomal peptide synthase (NRPS)	0	1	Region 6.4	NC_021177	other genes	other genes	378593	380485	-	protocluster	streptobactin	NRP	0.94	NRPS				NRPS 6.4 (94%=streptobactin)	hypothetical protein
Co-culture vs AtB-42-single-culture (control)	AtB-42	SFUL_RS01730	PKS-like	-0.306011	1	Region 6.2	NC_021177	additional biosyntethic genes	core biosyntethic genes	381554	382798	-	protocluster				PKS-like				PKS-like 6.2	ACP S-malonyltransferase
Co-culture vs AtB-42-single-culture (control)	AtB-42	SFUL_RS01730	transAT-PKS	-0.306011	1	Region 6.1	NC_021177	additional biosyntethic genes	core biosyntethic genes	381554	382798	-	protocluster				transAT-PKS				transAT-PKS 6.1	ACP S-malonyltransferase
Co-culture vs AtB-42-single-culture (control)	AtB-42	SFUL_RS01730	Type I polyketide synthase (T1PKS)	-0.306011	1	Region 6.3	NC_021177	additional biosyntethic genes	core biosyntethic genes	381554	382798	-	protocluster				T1PKS				T1PKS 6.3	ACP S-malonyltransferase
Co-culture vs AtB-42-single-culture (control)	AtB-42	SFUL_RS01730	Non-ribosomal peptide synthase (NRPS)	-0.306011	1	Region 6.4	NC_021177	additional biosyntethic genes	core biosyntethic genes	381554	382798	-	protocluster	streptobactin	NRP	0.94	NRPS				NRPS 6.4 (94%=streptobactin)	ACP S-malonyltransferase
Co-culture vs AtB-42-single-culture (control)	AtB-42	SFUL_RS01735	PKS-like	-5.19483	0.00594235	Region 6.2	NC_021177	additional biosyntethic genes	core biosyntethic genes	382798	383862	-	protocluster				PKS-like				PKS-like 6.2	hypothetical protein	800405WP_151509509.1 3-oxoacyl-ACP synthase	EC:2.3.1.41; EC:2.3.1.85	Beta-ketoacyl-[acyl-carrier-protein] synthase I; Fatty-acid synthase
Co-culture vs AtB-42-single-culture (control)	AtB-42	SFUL_RS01735	transAT-PKS	-5.19483	0.00594235	Region 6.1	NC_021177	additional biosyntethic genes	core biosyntethic genes	382798	383862	-	protocluster				transAT-PKS				transAT-PKS 6.1	hypothetical protein	800405WP_151509509.1 3-oxoacyl-ACP synthase	EC:2.3.1.41; EC:2.3.1.85	Beta-ketoacyl-[acyl-carrier-protein] synthase I; Fatty-acid synthase
Co-culture vs AtB-42-single-culture (control)	AtB-42	SFUL_RS01735	Type I polyketide synthase (T1PKS)	-5.19483	0.00594235	Region 6.3	NC_021177	additional biosyntethic genes	core biosyntethic genes	382798	383862	-	protocluster				T1PKS				T1PKS 6.3	hypothetical protein	800405WP_151509509.1 3-oxoacyl-ACP synthase	EC:2.3.1.41; EC:2.3.1.85	Beta-ketoacyl-[acyl-carrier-protein] synthase I; Fatty-acid synthase
Co-culture vs AtB-42-single-culture (control)	AtB-42	SFUL_RS01735	Non-ribosomal peptide synthase (NRPS)	-5.19483	0.00594235	Region 6.4	NC_021177	additional biosyntethic genes	core biosyntethic genes	382798	383862	-	protocluster	streptobactin	NRP	0.94	NRPS				NRPS 6.4 (94%=streptobactin)	hypothetical protein	800405WP_151509509.1 3-oxoacyl-ACP synthase	EC:2.3.1.41; EC:2.3.1.85	Beta-ketoacyl-[acyl-carrier-protein] synthase I; Fatty-acid synthase
Co-culture vs AtB-42-single-culture (control)	AtB-42	SFUL_RS01740	PKS-like	-3.88243	3.22129e-06	Region 6.2	NC_021177	additional biosyntethic genes	core biosyntethic genes	383859	392249	-	protocluster				PKS-like				PKS-like 6.2	type I polyketide synthase
Co-culture vs AtB-42-single-culture (control)	AtB-42	SFUL_RS01740	transAT-PKS	-3.88243	3.22129e-06	Region 6.1	NC_021177	additional biosyntethic genes	core biosyntethic genes	383859	392249	-	protocluster				transAT-PKS				transAT-PKS 6.1	type I polyketide synthase
Co-culture vs AtB-42-single-culture (control)	AtB-42	SFUL_RS01740	Type I polyketide synthase (T1PKS)	-3.88243	3.22129e-06	Region 6.3	NC_021177	additional biosyntethic genes	core biosyntethic genes	383859	392249	-	protocluster				T1PKS				T1PKS 6.3	type I polyketide synthase
Co-culture vs AtB-42-single-culture (control)	AtB-42	SFUL_RS01740	Non-ribosomal peptide synthase (NRPS)	-3.88243	3.22129e-06	Region 6.4	NC_021177	additional biosyntethic genes	core biosyntethic genes	383859	392249	-	protocluster	streptobactin	NRP	0.94	NRPS				NRPS 6.4 (94%=streptobactin)	type I polyketide synthase
Co-culture vs AtB-42-single-culture (control)	AtB-42	SFUL_RS01745	PKS-like	-3.60758	0.0072017	Region 6.2	NC_021177	additional biosyntethic genes	core biosyntethic genes	392242	396681	-	protocluster				PKS-like				PKS-like 6.2	methyltransferase
Co-culture vs AtB-42-single-culture (control)	AtB-42	SFUL_RS01745	transAT-PKS	-3.60758	0.0072017	Region 6.1	NC_021177	additional biosyntethic genes	core biosyntethic genes	392242	396681	-	protocluster				transAT-PKS				transAT-PKS 6.1	methyltransferase
Co-culture vs AtB-42-single-culture (control)	AtB-42	SFUL_RS01745	Type I polyketide synthase (T1PKS)	-3.60758	0.0072017	Region 6.3	NC_021177	additional biosyntethic genes	core biosyntethic genes	392242	396681	-	protocluster				T1PKS				T1PKS 6.3	methyltransferase
Co-culture vs AtB-42-single-culture (control)	AtB-42	SFUL_RS01745	Non-ribosomal peptide synthase (NRPS)	-3.60758	0.0072017	Region 6.4	NC_021177	additional biosyntethic genes	core biosyntethic genes	392242	396681	-	protocluster	streptobactin	NRP	0.94	NRPS				NRPS 6.4 (94%=streptobactin)	methyltransferase
Co-culture vs AtB-42-single-culture (control)	AtB-42	SFUL_RS01750	transAT-PKS	-1.73412	0.126132	Region 6.1	NC_021177	additional biosyntethic genes	core biosyntethic genes	396706	407427	-	protocluster				transAT-PKS				transAT-PKS 6.1	non-ribosomal peptide synthase
Co-culture vs AtB-42-single-culture (control)	AtB-42	SFUL_RS01750	Type I polyketide synthase (T1PKS)	-1.73412	0.126132	Region 6.3	NC_021177	additional biosyntethic genes	core biosyntethic genes	396706	407427	-	protocluster				T1PKS				T1PKS 6.3	non-ribosomal peptide synthase
Co-culture vs AtB-42-single-culture (control)	AtB-42	SFUL_RS01750	Non-ribosomal peptide synthase (NRPS)	-1.73412	0.126132	Region 6.4	NC_021177	additional biosyntethic genes	core biosyntethic genes	396706	407427	-	protocluster	streptobactin	NRP	0.94	NRPS				NRPS 6.4 (94%=streptobactin)	non-ribosomal peptide synthase
Co-culture vs AtB-42-single-culture (control)	AtB-42	SFUL_RS01755	transAT-PKS	-2.85425	0.241504	Region 6.1	NC_021177	additional biosyntethic genes	additional biosyntethic genes	407548	408726	-	protocluster				transAT-PKS				transAT-PKS 6.1	acyl-CoA dehydrogenase
Co-culture vs AtB-42-single-culture (control)	AtB-42	SFUL_RS01755	Type I polyketide synthase (T1PKS)	-2.85425	0.241504	Region 6.3	NC_021177	additional biosyntethic genes	additional biosyntethic genes	407548	408726	-	protocluster				T1PKS				T1PKS 6.3	acyl-CoA dehydrogenase
Co-culture vs AtB-42-single-culture (control)	AtB-42	SFUL_RS01755	Non-ribosomal peptide synthase (NRPS)	-2.85425	0.241504	Region 6.4	NC_021177	additional biosyntethic genes	additional biosyntethic genes	407548	408726	-	protocluster	streptobactin	NRP	0.94	NRPS				NRPS 6.4 (94%=streptobactin)	acyl-CoA dehydrogenase
Co-culture vs AtB-42-single-culture (control)	AtB-42	SFUL_RS01760	transAT-PKS	3.17413	1	Region 6.1	NC_021177	other genes	other genes	408829	409983	-	protocluster				transAT-PKS				transAT-PKS 6.1	methyltransferase domain-containing protein	1151431WP_015606724.1 methyltransferase	EC:2.1.1.52	Transferring one-carbon groups
Co-culture vs AtB-42-single-culture (control)	AtB-42	SFUL_RS01760	Type I polyketide synthase (T1PKS)	3.17413	1	Region 6.3	NC_021177	other genes	other genes	408829	409983	-	protocluster				T1PKS				T1PKS 6.3	methyltransferase domain-containing protein	1151431WP_015606724.1 methyltransferase	EC:2.1.1.52	Transferring one-carbon groups
Co-culture vs AtB-42-single-culture (control)	AtB-42	SFUL_RS01760	Non-ribosomal peptide synthase (NRPS)	3.17413	1	Region 6.4	NC_021177	other genes	other genes	408829	409983	-	protocluster	streptobactin	NRP	0.94	NRPS				NRPS 6.4 (94%=streptobactin)	methyltransferase domain-containing protein	1151431WP_015606724.1 methyltransferase	EC:2.1.1.52	Transferring one-carbon groups
Co-culture vs AtB-42-single-culture (control)	AtB-42	SFUL_RS01765	transAT-PKS	0	1	Region 6.1	NC_021177	other genes	other genes	410123	410335	-	protocluster				transAT-PKS				transAT-PKS 6.1	hypothetical protein	474552WP_015606725.1 MULTISPECIES: hypothetical protein	EC:3.1.30; EC:3.1.3.16; EC:3.1.3.48; EC:3.5.4.15; EC:3.1.26; EC:3.1.26.5	Acting on ester bonds; Protein-serine/threonine phosphatase; Protein-tyrosine-phosphatase; Guanosine deaminase; Acting on ester bonds; Ribonuclease P
Co-culture vs AtB-42-single-culture (control)	AtB-42	SFUL_RS01765	Type I polyketide synthase (T1PKS)	0	1	Region 6.3	NC_021177	other genes	other genes	410123	410335	-	protocluster				T1PKS				T1PKS 6.3	hypothetical protein	474552WP_015606725.1 MULTISPECIES: hypothetical protein	EC:3.1.30; EC:3.1.3.16; EC:3.1.3.48; EC:3.5.4.15; EC:3.1.26; EC:3.1.26.5	Acting on ester bonds; Protein-serine/threonine phosphatase; Protein-tyrosine-phosphatase; Guanosine deaminase; Acting on ester bonds; Ribonuclease P
Co-culture vs AtB-42-single-culture (control)	AtB-42	SFUL_RS01765	Non-ribosomal peptide synthase (NRPS)	0	1	Region 6.4	NC_021177	other genes	other genes	410123	410335	-	protocluster	streptobactin	NRP	0.94	NRPS				NRPS 6.4 (94%=streptobactin)	hypothetical protein	474552WP_015606725.1 MULTISPECIES: hypothetical protein	EC:3.1.30; EC:3.1.3.16; EC:3.1.3.48; EC:3.5.4.15; EC:3.1.26; EC:3.1.26.5	Acting on ester bonds; Protein-serine/threonine phosphatase; Protein-tyrosine-phosphatase; Guanosine deaminase; Acting on ester bonds; Ribonuclease P
Co-culture vs AtB-42-single-culture (control)	AtB-42	SFUL_RS01770	transAT-PKS	0	1	Region 6.1	NC_021177	other genes	other genes	410501	411055	+	protocluster				transAT-PKS				transAT-PKS 6.1	glycoside hydrolase family 25	319293WP_032754433.1 MULTISPECIES: muramidase	EC:3.2.1.17	Lysozyme
Co-culture vs AtB-42-single-culture (control)	AtB-42	SFUL_RS01770	Type I polyketide synthase (T1PKS)	0	1	Region 6.3	NC_021177	other genes	other genes	410501	411055	+	protocluster				T1PKS				T1PKS 6.3	glycoside hydrolase family 25	319293WP_032754433.1 MULTISPECIES: muramidase	EC:3.2.1.17	Lysozyme
Co-culture vs AtB-42-single-culture (control)	AtB-42	SFUL_RS01770	Non-ribosomal peptide synthase (NRPS)	0	1	Region 6.4	NC_021177	other genes	other genes	410501	411055	+	protocluster	streptobactin	NRP	0.94	NRPS				NRPS 6.4 (94%=streptobactin)	glycoside hydrolase family 25	319293WP_032754433.1 MULTISPECIES: muramidase	EC:3.2.1.17	Lysozyme
Co-culture vs AtB-42-single-culture (control)	AtB-42	SFUL_RS01775	transAT-PKS	3.83611	0.00867925	Region 6.1	NC_021177	other genes	other genes	411274	412092	+	protocluster				transAT-PKS				transAT-PKS 6.1	endonuclease I
Co-culture vs AtB-42-single-culture (control)	AtB-42	SFUL_RS01775	Type I polyketide synthase (T1PKS)	3.83611	0.00867925	Region 6.3	NC_021177	other genes	other genes	411274	412092	+	protocluster				T1PKS				T1PKS 6.3	endonuclease I
Co-culture vs AtB-42-single-culture (control)	AtB-42	SFUL_RS01775	Non-ribosomal peptide synthase (NRPS)	3.83611	0.00867925	Region 6.4	NC_021177	other genes	other genes	411274	412092	+	protocluster	streptobactin	NRP	0.94	NRPS				NRPS 6.4 (94%=streptobactin)	endonuclease I
Co-culture vs AtB-42-single-culture (control)	AtB-42	SFUL_RS01780	transAT-PKS	0	1	Region 6.1	NC_021177	other genes	other genes	412106	413458	-	protocluster				transAT-PKS				transAT-PKS 6.1	glutaminase A	63852WP_015606728.1 MULTISPECIES: glutaminase A	EC:3.5.1.2	Glutaminase
Co-culture vs AtB-42-single-culture (control)	AtB-42	SFUL_RS01780	Non-ribosomal peptide synthase (NRPS)	0	1	Region 6.4	NC_021177	other genes	other genes	412106	413458	-	protocluster	streptobactin	NRP	0.94	NRPS				NRPS 6.4 (94%=streptobactin)	glutaminase A	63852WP_015606728.1 MULTISPECIES: glutaminase A	EC:3.5.1.2	Glutaminase
Co-culture vs AtB-42-single-culture (control)	AtB-42	SFUL_RS01785	transAT-PKS	0	1	Region 6.1	NC_021177	other genes	other genes	413580	414077	-	protocluster				transAT-PKS				transAT-PKS 6.1	DUF1269 domain-containing protein
Co-culture vs AtB-42-single-culture (control)	AtB-42	SFUL_RS01785	Non-ribosomal peptide synthase (NRPS)	0	1	Region 6.4	NC_021177	other genes	other genes	413580	414077	-	protocluster	streptobactin	NRP	0.94	NRPS				NRPS 6.4 (94%=streptobactin)	DUF1269 domain-containing protein
Co-culture vs AtB-42-single-culture (control)	AtB-42	SFUL_RS01790	transAT-PKS	5.58781	2.71124e-05	Region 6.1	NC_021177	other genes	other genes	414211	415326	+	protocluster				transAT-PKS				transAT-PKS 6.1	methyl-accepting chemotaxis protein
Co-culture vs AtB-42-single-culture (control)	AtB-42	SFUL_RS01790	Non-ribosomal peptide synthase (NRPS)	5.58781	2.71124e-05	Region 6.4	NC_021177	other genes	other genes	414211	415326	+	protocluster	streptobactin	NRP	0.94	NRPS				NRPS 6.4 (94%=streptobactin)	methyl-accepting chemotaxis protein
Co-culture vs AtB-42-single-culture (control)	AtB-42	SFUL_RS01795	transAT-PKS	1.49115	1	Region 6.1	NC_021177	additional biosyntethic genes	additional biosyntethic genes	415379	416338	-	protocluster				transAT-PKS				transAT-PKS 6.1	D-2-hydroxyacid dehydrogenase family protein
Co-culture vs AtB-42-single-culture (control)	AtB-42	SFUL_RS01795	Non-ribosomal peptide synthase (NRPS)	1.49115	1	Region 6.4	NC_021177	additional biosyntethic genes	additional biosyntethic genes	415379	416338	-	protocluster	streptobactin	NRP	0.94	NRPS				NRPS 6.4 (94%=streptobactin)	D-2-hydroxyacid dehydrogenase family protein
Co-culture vs AtB-42-single-culture (control)	AtB-42	SFUL_RS01800	transAT-PKS	-0.100168	0.949434	Region 6.1	NC_021177	other genes	other genes	416398	418776	-	protocluster				transAT-PKS				transAT-PKS 6.1	phosphoketolase family protein
Co-culture vs AtB-42-single-culture (control)	AtB-42	SFUL_RS01800	Non-ribosomal peptide synthase (NRPS)	-0.100168	0.949434	Region 6.4	NC_021177	other genes	other genes	416398	418776	-	protocluster	streptobactin	NRP	0.94	NRPS				NRPS 6.4 (94%=streptobactin)	phosphoketolase family protein
Co-culture vs AtB-42-single-culture (control)	AtB-42	SFUL_RS01805	transAT-PKS	-1.19091	0.50805	Region 6.1	NC_021177	additional biosyntethic genes	additional biosyntethic genes	418829	420241	-	protocluster				transAT-PKS				transAT-PKS 6.1	NADP-dependent succinic semialdehyde dehydrogenase
Co-culture vs AtB-42-single-culture (control)	AtB-42	SFUL_RS01805	Non-ribosomal peptide synthase (NRPS)	-1.19091	0.50805	Region 6.4	NC_021177	additional biosyntethic genes	additional biosyntethic genes	418829	420241	-	protocluster	streptobactin	NRP	0.94	NRPS				NRPS 6.4 (94%=streptobactin)	NADP-dependent succinic semialdehyde dehydrogenase
Co-culture vs AtB-42-single-culture (control)	AtB-42	SFUL_RS01810	transAT-PKS	1.1537	0.349676	Region 6.1	NC_021177	other genes	other genes	420393	420851	-	protocluster				transAT-PKS				transAT-PKS 6.1	regulatory protein
Co-culture vs AtB-42-single-culture (control)	AtB-42	SFUL_RS01810	Non-ribosomal peptide synthase (NRPS)	1.1537	0.349676	Region 6.4	NC_021177	other genes	other genes	420393	420851	-	protocluster	streptobactin	NRP	0.94	NRPS				NRPS 6.4 (94%=streptobactin)	regulatory protein
Co-culture vs AtB-42-single-culture (control)	AtB-42	SFUL_RS01815	transAT-PKS	-0.100671	0.968082	Region 6.1	NC_021177	additional biosyntethic genes	additional biosyntethic genes	421031	423127	-	protocluster				transAT-PKS				transAT-PKS 6.1	xanthine dehydrogenase family protein molybdopterin-binding subunit
Co-culture vs AtB-42-single-culture (control)	AtB-42	SFUL_RS01815	Non-ribosomal peptide synthase (NRPS)	-0.100671	0.968082	Region 6.4	NC_021177	additional biosyntethic genes	additional biosyntethic genes	421031	423127	-	protocluster	streptobactin	NRP	0.94	NRPS				NRPS 6.4 (94%=streptobactin)	xanthine dehydrogenase family protein molybdopterin-binding subunit
Co-culture vs AtB-42-single-culture (control)	AtB-42	SFUL_RS01820	transAT-PKS	0	1	Region 6.1	NC_021177	other genes	other genes	423184	424194	-	protocluster				transAT-PKS				transAT-PKS 6.1	xanthine dehydrogenase family protein subunit M
Co-culture vs AtB-42-single-culture (control)	AtB-42	SFUL_RS01820	Non-ribosomal peptide synthase (NRPS)	0	1	Region 6.5	NC_021177	other genes	other genes	423184	424194	-	protocluster				NRPS				NRPS 6.5	xanthine dehydrogenase family protein subunit M
Co-culture vs AtB-42-single-culture (control)	AtB-42	SFUL_RS01825	transAT-PKS	0	1	Region 6.1	NC_021177	other genes	other genes	424191	424754	-	protocluster				transAT-PKS				transAT-PKS 6.1	2Fe-2S iron-sulfur cluster binding domain-containing protein	840311WP_015606737.1 2Fe-2S iron-sulfur cluster binding domain-containing protein	EC:3.1.3.16; EC:3.1.3.48	Protein-serine/threonine phosphatase; Protein-tyrosine-phosphatase
Co-culture vs AtB-42-single-culture (control)	AtB-42	SFUL_RS01825	Non-ribosomal peptide synthase (NRPS)	0	1	Region 6.4	NC_021177	other genes	other genes	424191	424754	-	protocluster	streptobactin	NRP	0.94	NRPS				NRPS 6.4 (94%=streptobactin)	2Fe-2S iron-sulfur cluster binding domain-containing protein	840311WP_015606737.1 2Fe-2S iron-sulfur cluster binding domain-containing protein	EC:3.1.3.16; EC:3.1.3.48	Protein-serine/threonine phosphatase; Protein-tyrosine-phosphatase
Co-culture vs AtB-42-single-culture (control)	AtB-42	SFUL_RS01830	transAT-PKS	0.210646	0.798057	Region 6.1	NC_021177	other genes	other genes	424802	425191	-	protocluster				transAT-PKS				transAT-PKS 6.1	hypothetical protein
Co-culture vs AtB-42-single-culture (control)	AtB-42	SFUL_RS01830	Non-ribosomal peptide synthase (NRPS)	0.210646	0.798057	Region 6.5	NC_021177	other genes	other genes	424802	425191	-	protocluster				NRPS				NRPS 6.5	hypothetical protein
Co-culture vs AtB-42-single-culture (control)	AtB-42	SFUL_RS01835	transAT-PKS	2.09417	1	Region 6.1	NC_021177	additional biosyntethic genes	additional biosyntethic genes	425281	426246	-	protocluster				transAT-PKS				transAT-PKS 6.1	LLM class F420-dependent oxidoreductase
Co-culture vs AtB-42-single-culture (control)	AtB-42	SFUL_RS01835	Non-ribosomal peptide synthase (NRPS)	2.09417	1	Region 6.5	NC_021177	additional biosyntethic genes	additional biosyntethic genes	425281	426246	-	protocluster				NRPS				NRPS 6.5	LLM class F420-dependent oxidoreductase
Co-culture vs AtB-42-single-culture (control)	AtB-42	SFUL_RS01840	transAT-PKS	-1.69937	0.0508282	Region 6.1	NC_021177	other genes	other genes	426335	426670	+	protocluster				transAT-PKS				transAT-PKS 6.1	hypothetical protein
Co-culture vs AtB-42-single-culture (control)	AtB-42	SFUL_RS01840	Non-ribosomal peptide synthase (NRPS)	-1.69937	0.0508282	Region 6.5	NC_021177	other genes	other genes	426335	426670	+	protocluster				NRPS				NRPS 6.5	hypothetical protein
Co-culture vs AtB-42-single-culture (control)	AtB-42	SFUL_RS01845	Non-ribosomal peptide synthase (NRPS)	-0.809739	0.68582	Region 6.5	NC_021177	other genes	other genes	426726	427640	+	protocluster				NRPS				NRPS 6.5	cation diffusion facilitator family transporter
Co-culture vs AtB-42-single-culture (control)	AtB-42	SFUL_RS01850	Non-ribosomal peptide synthase (NRPS)	0.894478	0.596107	Region 6.5	NC_021177	other genes	other genes	427740	428564	+	protocluster				NRPS				NRPS 6.5	glyoxalase/bleomycin resistance protein/dioxygenase	3461WP_015606742.1 MULTISPECIES: glyoxalase/bleomycin resistance protein/dioxygenase	EC:3.6.1.3; EC:3.6.1.31; EC:3.5.4.19; EC:3.6.1.15	Adenosinetriphosphatase; Phosphoribosyl-ATP diphosphatase; Phosphoribosyl-AMP cyclohydrolase; Nucleoside-triphosphate phosphatase
Co-culture vs AtB-42-single-culture (control)	AtB-42	SFUL_RS01855	Non-ribosomal peptide synthase (NRPS)	-2.88504	1	Region 6.5	NC_021177	other genes	other genes	428570	429103	-	protocluster				NRPS				NRPS 6.5	hypothetical protein
Co-culture vs AtB-42-single-culture (control)	AtB-42	SFUL_RS01860	Non-ribosomal peptide synthase (NRPS)	0	1	Region 6.5	NC_021177	other genes	other genes	429331	429711	+	protocluster				NRPS				NRPS 6.5	VOC family protein
Co-culture vs AtB-42-single-culture (control)	AtB-42	SFUL_RS01865	Non-ribosomal peptide synthase (NRPS)	0	1	Region 6.5	NC_021177	other genes	other genes	429721	430215	-	protocluster				NRPS				NRPS 6.5	GNAT family N-acetyltransferase	1032975WP_015606745.1 GNAT family N-acetyltransferase	EC:2.3.1.5	Arylamine N-acetyltransferase
Co-culture vs AtB-42-single-culture (control)	AtB-42	SFUL_RS01870	Non-ribosomal peptide synthase (NRPS)	0	1	Region 6.5	NC_021177	other genes	other genes	430408	430998	+	protocluster				NRPS				NRPS 6.5	hypothetical protein
Co-culture vs AtB-42-single-culture (control)	AtB-42	SFUL_RS01875	Non-ribosomal peptide synthase (NRPS)	0	1	Region 6.5	NC_021177	other genes	other genes	430995	431597	+	protocluster				NRPS				NRPS 6.5	hypothetical protein	334136WP_032754413.1 MULTISPECIES: hypothetical protein	EC:3.6.1.3; EC:3.6.4.12; EC:3.6.1.15	Adenosinetriphosphatase; DNA helicase; Nucleoside-triphosphate phosphatase
Co-culture vs AtB-42-single-culture (control)	AtB-42	SFUL_RS01880	Non-ribosomal peptide synthase (NRPS)	0	1	Region 6.5	NC_021177	other genes	other genes	431696	431857	-	protocluster				NRPS				NRPS 6.5	hypothetical protein
Co-culture vs AtB-42-single-culture (control)	AtB-42	SFUL_RS01885	Non-ribosomal peptide synthase (NRPS)	0	1	Region 6.5	NC_021177	other genes	other genes	431962	432759	-	protocluster				NRPS				NRPS 6.5	tyrosine-protein phosphatase	1340989WP_094211250.1 MULTISPECIES: tyrosine-protein phosphatase	EC:3.1.3.16; EC:3.1.3.48	Protein-serine/threonine phosphatase; Protein-tyrosine-phosphatase
Co-culture vs AtB-42-single-culture (control)	AtB-42	SFUL_RS01890	Non-ribosomal peptide synthase (NRPS)	1.61247	1	Region 6.5	NC_021177	other genes	other genes	432836	433369	-	protocluster				NRPS				NRPS 6.5	SHOCT domain-containing protein
Co-culture vs AtB-42-single-culture (control)	AtB-42	SFUL_RS01895	Non-ribosomal peptide synthase (NRPS)	0.324223	0.730471	Region 6.5	NC_021177	other genes	other genes	433661	435523	+	protocluster				NRPS				NRPS 6.5	hypothetical protein	562160WP_099128284.1 methylmalonyl-CoA mutase	EC:4.1.1.37; EC:2.7.13.3; EC:6.3.5.11	Uroporphyrinogen decarboxylase; Histidine kinase; Cobyrinate a,c-diamide synthase (glutamine-hydrolyzing)
Co-culture vs AtB-42-single-culture (control)	AtB-42	SFUL_RS01900	Non-ribosomal peptide synthase (NRPS)	0.28262	0.69806	Region 6.5	NC_021177	other genes	other genes	435523	437760	+	protocluster				NRPS				NRPS 6.5	methylmalonyl-CoA mutase
Co-culture vs AtB-42-single-culture (control)	AtB-42	SFUL_RS01905	Non-ribosomal peptide synthase (NRPS)	1.62296	1	Region 6.5	NC_021177	other genes	other genes	437773	438777	+	protocluster				NRPS				NRPS 6.5	methylmalonyl Co-A mutase-associated GTPase MeaB
Co-culture vs AtB-42-single-culture (control)	AtB-42	SFUL_RS01910	Non-ribosomal peptide synthase (NRPS)	3.96804	0.0995905	Region 6.5	NC_021177	transport-related genes	transport-related genes	438868	439659	-	protocluster				NRPS				NRPS 6.5	ABC transporter ATP-binding protein	321397WP_015606754.1 MULTISPECIES: ABC transporter ATP-binding protein	EC:3.6.1.3; EC:3.6.1.15	Adenosinetriphosphatase; Nucleoside-triphosphate phosphatase
Co-culture vs AtB-42-single-culture (control)	AtB-42	SFUL_RS01915	Non-ribosomal peptide synthase (NRPS)	2.18953	0.0043594	Region 6.5	NC_021177	transport-related genes	transport-related genes	439809	440822	+	protocluster				NRPS				NRPS 6.5	ABC transporter substrate-binding protein
Co-culture vs AtB-42-single-culture (control)	AtB-42	SFUL_RS01920	Non-ribosomal peptide synthase (NRPS)	2.83606	0.0686383	Region 6.5	NC_021177	additional biosyntethic genes	additional biosyntethic genes	440908	442095	-	protocluster				NRPS				NRPS 6.5	M20 family peptidase
Co-culture vs AtB-42-single-culture (control)	AtB-42	SFUL_RS01925	Non-ribosomal peptide synthase (NRPS)	2.27087	0.386409	Region 6.5	NC_021177	additional biosyntethic genes	core biosyntethic genes	442304	449599	+	protocluster				NRPS				NRPS 6.5	non-ribosomal peptide synthetase
Co-culture vs AtB-42-single-culture (control)	AtB-42	SFUL_RS01930	Non-ribosomal peptide synthase (NRPS)	0	1	Region 6.5	NC_021177	additional biosyntethic genes	additional biosyntethic genes	449605	449808	+	protocluster				NRPS				NRPS 6.5	MbtH family protein
Co-culture vs AtB-42-single-culture (control)	AtB-42	SFUL_RS01935	Non-ribosomal peptide synthase (NRPS)	3.06571	0.0125748	Region 6.5	NC_021177	transport-related genes	transport-related genes	449805	451268	+	protocluster				NRPS				NRPS 6.5	DHA2 family efflux MFS transporter permease subunit
Co-culture vs AtB-42-single-culture (control)	AtB-42	SFUL_RS01940	Non-ribosomal peptide synthase (NRPS)	1.70888	1	Region 6.5	NC_021177	additional biosyntethic genes	additional biosyntethic genes	451354	452634	-	protocluster				NRPS				NRPS 6.5	enterochelin esterase
Co-culture vs AtB-42-single-culture (control)	AtB-42	SFUL_RS01945	Non-ribosomal peptide synthase (NRPS)	0.966954	0.534725	Region 6.5	NC_021177	transport-related genes	transport-related genes	452649	454838	-	protocluster				NRPS				NRPS 6.5	Fe(3+)-hydroxamate ABC transporter permease FhuB
Co-culture vs AtB-42-single-culture (control)	AtB-42	SFUL_RS01950	Non-ribosomal peptide synthase (NRPS)	2.16093	0.440473	Region 6.5	NC_021177	additional biosyntethic genes	additional biosyntethic genes	455109	455939	+	protocluster				NRPS				NRPS 6.5	2%2C3-dihydro-2%2C3-dihydroxybenzoate dehydrogenase
Co-culture vs AtB-42-single-culture (control)	AtB-42	SFUL_RS01955	Non-ribosomal peptide synthase (NRPS)	1.56432	1	Region 6.5	NC_021177	additional biosyntethic genes	additional biosyntethic genes	456029	457234	+	protocluster				NRPS				NRPS 6.5	isochorismate synthase DhbC
Co-culture vs AtB-42-single-culture (control)	AtB-42	SFUL_RS01960	Non-ribosomal peptide synthase (NRPS)	3.9911	0.00223992	Region 6.5	NC_021177	additional biosyntethic genes	core biosyntethic genes	457231	458874	+	protocluster				NRPS				NRPS 6.5	(2%2C3-dihydroxybenzoyl)adenylate synthase
Co-culture vs AtB-42-single-culture (control)	AtB-42	SFUL_RS01965	Non-ribosomal peptide synthase (NRPS)	3.12266	0.16307	Region 6.5	NC_021177	additional biosyntethic genes	additional biosyntethic genes	458923	459555	+	protocluster				NRPS				NRPS 6.5	isochorismatase family protein
Co-culture vs AtB-42-single-culture (control)	AtB-42	SFUL_RS01970	Non-ribosomal peptide synthase (NRPS)	0	1	Region 6.5	NC_021177	additional biosyntethic genes	additional biosyntethic genes	459552	459791	+	protocluster				NRPS				NRPS 6.5	isochorismatase
Co-culture vs AtB-42-single-culture (control)	AtB-42	SFUL_RS01975	Non-ribosomal peptide synthase (NRPS)	0	1	Region 6.5	NC_021177	other genes	other genes	460113	461252	+	protocluster				NRPS				NRPS 6.5	transcription termination factor Rho	1032974WP_015606767.1 transcription termination factor Rho	EC:3.6.1.3; EC:3.6.1.15	Adenosinetriphosphatase; Nucleoside-triphosphate phosphatase
Co-culture vs AtB-42-single-culture (control)	AtB-42	SFUL_RS01980	Non-ribosomal peptide synthase (NRPS)	-3.86849	2.12785e-07	Region 6.5	NC_021177	other genes	other genes	461286	462929	-	protocluster				NRPS				NRPS 6.5	alpha-D-glucose phosphate-specific phosphoglucomutase	190065WP_032754369.1 MULTISPECIES: alpha-D-glucose phosphate-specific phosphoglucomutase	EC:5.4.2.2	Phosphoglucomutase (alpha-D-glucose-1,6-bisphosphate-dependent)
Co-culture vs AtB-42-single-culture (control)	AtB-42	SFUL_RS01985	Non-ribosomal peptide synthase (NRPS)	0	1	Region 6.5	NC_021177	other genes	other genes	463138	464208	-	protocluster				NRPS				NRPS 6.5	chitinase
Co-culture vs AtB-42-single-culture (control)	AtB-42	SFUL_RS01990	Non-ribosomal peptide synthase (NRPS)	-4.39248	0.169745	Region 6.5	NC_021177	additional biosyntethic genes	additional biosyntethic genes	464454	465323	-	protocluster				NRPS				NRPS 6.5	3-hydroxybutyryl-CoA dehydrogenase	2247304WP_015606770.1 3-hydroxybutyryl-CoA dehydrogenase	EC:1.1.1.35; EC:3.4.19.12	3-hydroxyacyl-CoA dehydrogenase; Ubiquitinyl hydrolase 1
Co-culture vs AtB-42-single-culture (control)	AtB-42	SFUL_RS01995	Non-ribosomal peptide synthase (NRPS)	-3.4703	0.0208329	Region 6.5	NC_021177	other genes	other genes	465320	466912	-	protocluster				NRPS				NRPS 6.5	malate synthase A	2861507WP_015606771.1 malate synthase A	EC:2.3.3.9	Malate synthase
Co-culture vs AtB-42-single-culture (control)	AtB-42	SFUL_RS02000	Non-ribosomal peptide synthase (NRPS)	-2.0024	0.0568902	Region 6.5	NC_021177	additional biosyntethic genes	additional biosyntethic genes	466995	468275	-	protocluster				NRPS				NRPS 6.5	isocitrate lyase	178056WP_015606772.1 MULTISPECIES: isocitrate lyase	EC:4.1.3.1	Isocitrate lyase
Co-culture vs AtB-42-single-culture (control)	AtB-42	SFUL_RS02005	Non-ribosomal peptide synthase (NRPS)	-2.20246	0.297855	Region 6.5	NC_021177	other genes	other genes	468649	470154	+	protocluster				NRPS				NRPS 6.5	XRE family transcriptional regulator
Co-culture vs AtB-42-single-culture (control)	AtB-42	SFUL_RS02010	Non-ribosomal peptide synthase (NRPS)	-3.18591	0.16043	Region 6.5	NC_021177	other genes	other genes	470183	471610	-	protocluster				NRPS				NRPS 6.5	Prenyltrans_2 domain containing protein
Co-culture vs AtB-42-single-culture (control)	AtB-42	SFUL_RS02015	Non-ribosomal peptide synthase (NRPS)	0	1	Region 6.5	NC_021177	other genes	other genes	472173	474932	+	protocluster				NRPS				NRPS 6.5	Prenyltrans_2 domain containing protein
Co-culture vs AtB-42-single-culture (control)	AtB-42	SFUL_RS02020	Non-ribosomal peptide synthase (NRPS)	0	1	Region 6.5	NC_021177	other genes	other genes	474929	475864	+	protocluster				NRPS				NRPS 6.5	hypothetical protein
Co-culture vs AtB-42-single-culture (control)	AtB-42	SFUL_RS02025	Non-ribosomal peptide synthase (NRPS)	0	1	Region 6.5	NC_021177	other genes	other genes	475872	477053	+	protocluster				NRPS				NRPS 6.5	integral membrane protein
Co-culture vs AtB-42-single-culture (control)	AtB-42	SFUL_RS02030	Non-ribosomal peptide synthase (NRPS)	0	1	Region 6.5	NC_021177	transport-related genes	transport-related genes	477050	478840	+	protocluster				NRPS				NRPS 6.5	ABC transporter ATP-binding protein	2247303WP_015606778.1 ABC transporter ATP-binding protein	EC:3.6.1.3; EC:3.6.1.15	Adenosinetriphosphatase; Nucleoside-triphosphate phosphatase
Co-culture vs AtB-42-single-culture (control)	AtB-42	SFUL_RS02060	Non-ribosomal peptide synthase (NRPS)	-3.07015	0.181641	Region 7.1	NC_021177	other genes	other genes	484193	486385	+	protocluster	coelichelin	NRP	0.81	NRPS	503517	514421	-	NRPS 7.1 (81%=coelichelin)	discoidin domain-containing protein
Co-culture vs AtB-42-single-culture (control)	AtB-42	SFUL_RS02065	Non-ribosomal peptide synthase (NRPS)	0.168761	1	Region 7.1	NC_021177	additional biosyntethic genes	additional biosyntethic genes	486969	487958	-	protocluster	coelichelin	NRP	0.81	NRPS	503517	514421	-	NRPS 7.1 (81%=coelichelin)	L-threonine dehydrogenase
Co-culture vs AtB-42-single-culture (control)	AtB-42	SFUL_RS02070	Non-ribosomal peptide synthase (NRPS)	-2.26358	1	Region 7.1	NC_021177	transport-related genes	transport-related genes	487955	488845	-	protocluster	coelichelin	NRP	0.81	NRPS	503517	514421	-	NRPS 7.1 (81%=coelichelin)	carbohydrate ABC transporter permease
Co-culture vs AtB-42-single-culture (control)	AtB-42	SFUL_RS02075	Non-ribosomal peptide synthase (NRPS)	0.709237	1	Region 7.1	NC_021177	transport-related genes	transport-related genes	488842	489807	-	protocluster	coelichelin	NRP	0.81	NRPS	503517	514421	-	NRPS 7.1 (81%=coelichelin)	sugar ABC transporter permease
Co-culture vs AtB-42-single-culture (control)	AtB-42	SFUL_RS02080	Non-ribosomal peptide synthase (NRPS)	2.50269	1	Region 7.1	NC_021177	additional biosyntethic genes	additional biosyntethic genes	489804	491174	-	protocluster	coelichelin	NRP	0.81	NRPS	503517	514421	-	NRPS 7.1 (81%=coelichelin)	sugar ABC transporter substrate-binding protein
Co-culture vs AtB-42-single-culture (control)	AtB-42	SFUL_RS02085	Non-ribosomal peptide synthase (NRPS)	0.032463	0.984236	Region 7.1	NC_021177	other genes	other genes	491328	492089	-	protocluster	coelichelin	NRP	0.81	NRPS	503517	514421	-	NRPS 7.1 (81%=coelichelin)	DeoR/GlpR transcriptional regulator
Co-culture vs AtB-42-single-culture (control)	AtB-42	SFUL_RS02090	Non-ribosomal peptide synthase (NRPS)	2.01314	0.00260742	Region 7.1	NC_021177	other genes	other genes	492361	493698	-	protocluster	coelichelin	NRP	0.81	NRPS	503517	514421	-	NRPS 7.1 (81%=coelichelin)	Fe-S protein
Co-culture vs AtB-42-single-culture (control)	AtB-42	SFUL_RS02095	Non-ribosomal peptide synthase (NRPS)	0	1	Region 7.1	NC_021177	regulatory genes	regulatory genes	493931	494650	+	protocluster	coelichelin	NRP	0.81	NRPS	503517	514421	-	NRPS 7.1 (81%=coelichelin)	response regulator transcription factor
Co-culture vs AtB-42-single-culture (control)	AtB-42	SFUL_RS02100	Non-ribosomal peptide synthase (NRPS)	3.43123	0.184321	Region 7.1	NC_021177	regulatory genes	regulatory genes	494656	496443	-	protocluster	coelichelin	NRP	0.81	NRPS	503517	514421	-	NRPS 7.1 (81%=coelichelin)	GAF domain-containing protein	2247302WP_015606792.1 GAF domain-containing protein	EC:2.7.13.3	Histidine kinase
Co-culture vs AtB-42-single-culture (control)	AtB-42	SFUL_RS02105	Non-ribosomal peptide synthase (NRPS)	0	1	Region 7.1	NC_021177	additional biosyntethic genes	additional biosyntethic genes	496668	497657	+	protocluster	coelichelin	NRP	0.81	NRPS	503517	514421	-	NRPS 7.1 (81%=coelichelin)	nitroreductase
Co-culture vs AtB-42-single-culture (control)	AtB-42	SFUL_RS02110	Non-ribosomal peptide synthase (NRPS)	0	1	Region 7.1	NC_021177	other genes	other genes	497681	498586	-	protocluster	coelichelin	NRP	0.81	NRPS	503517	514421	-	NRPS 7.1 (81%=coelichelin)	universal stress protein
Co-culture vs AtB-42-single-culture (control)	AtB-42	SFUL_RS02115	Non-ribosomal peptide synthase (NRPS)	-1.19562	0.446588	Region 7.1	NC_021177	other genes	other genes	498786	499658	+	protocluster	coelichelin	NRP	0.81	NRPS	503517	514421	-	NRPS 7.1 (81%=coelichelin)	universal stress protein
Co-culture vs AtB-42-single-culture (control)	AtB-42	SFUL_RS02120	Non-ribosomal peptide synthase (NRPS)	0	1	Region 7.1	NC_021177	other genes	other genes	499713	500390	-	protocluster	coelichelin	NRP	0.81	NRPS	503517	514421	-	NRPS 7.1 (81%=coelichelin)	helix-turn-helix domain-containing protein	114999WP_015606796.1 MULTISPECIES: helix-turn-helix domain-containing protein	EC:2.5.1.18	Glutathione transferase
Co-culture vs AtB-42-single-culture (control)	AtB-42	SFUL_RS02125	Non-ribosomal peptide synthase (NRPS)	0	1	Region 7.1	NC_021177	additional biosyntethic genes	additional biosyntethic genes	500644	501771	+	protocluster	coelichelin	NRP	0.81	NRPS	503517	514421	-	NRPS 7.1 (81%=coelichelin)	CchlJ	800441WP_151509448.1 enterochelin esterase	EC:3.4.23	Acting on peptide bonds (peptidases)
Co-culture vs AtB-42-single-culture (control)	AtB-42	SFUL_RS02130	Non-ribosomal peptide synthase (NRPS)	-1.04072	1	Region 7.1	NC_021177	transport-related genes	transport-related genes	501808	503508	-	protocluster	coelichelin	NRP	0.81	NRPS	503517	514421	-	NRPS 7.1 (81%=coelichelin)	ABC transporter ATP-binding protein	393631WP_031126728.1 MULTISPECIES: ABC transporter ATP-binding protein	EC:3.6.1.3; EC:3.6.1.15	Adenosinetriphosphatase; Nucleoside-triphosphate phosphatase
Co-culture vs AtB-42-single-culture (control)	AtB-42	SFUL_RS02135	Non-ribosomal peptide synthase (NRPS)	-0.265285	1	Region 7.1	NC_021177	additional biosyntethic genes	core biosyntethic genes	503517	514421	-	protocore	coelichelin	NRP	0.81	NRPS	503517	514421	-	NRPS 7.1 (81%=coelichelin)	non-ribosomal peptide synthetase
Co-culture vs AtB-42-single-culture (control)	AtB-42	SFUL_RS02140	Non-ribosomal peptide synthase (NRPS)	0.663315	0.778202	Region 7.1	NC_021177	transport-related genes	transport-related genes	514479	516266	-	protocluster	coelichelin	NRP	0.81	NRPS	503517	514421	-	NRPS 7.1 (81%=coelichelin)	ABC transporter ATP-binding protein	321392WP_015606800.1 MULTISPECIES: ABC transporter ATP-binding protein	EC:3.6.1.3; EC:3.6.1.15	Adenosinetriphosphatase; Nucleoside-triphosphate phosphatase
Co-culture vs AtB-42-single-culture (control)	AtB-42	SFUL_RS02145	Non-ribosomal peptide synthase (NRPS)	2.43478	0.278341	Region 7.1	NC_021177	transport-related genes	transport-related genes	516313	517362	-	protocluster	coelichelin	NRP	0.81	NRPS	503517	514421	-	NRPS 7.1 (81%=coelichelin)	iron-siderophore ABC transporter substrate-binding protein
Co-culture vs AtB-42-single-culture (control)	AtB-42	SFUL_RS02150	Non-ribosomal peptide synthase (NRPS)	0	1	Region 7.1	NC_021177	transport-related genes	transport-related genes	517515	518378	-	protocluster	coelichelin	NRP	0.81	NRPS	503517	514421	-	NRPS 7.1 (81%=coelichelin)	ABC transporter ATP-binding protein	114998WP_015606802.1 MULTISPECIES: ABC transporter ATP-binding protein	EC:3.6.1.3; EC:3.6.1.15	Adenosinetriphosphatase; Nucleoside-triphosphate phosphatase
Co-culture vs AtB-42-single-culture (control)	AtB-42	SFUL_RS02155	Non-ribosomal peptide synthase (NRPS)	0	1	Region 7.1	NC_021177	transport-related genes	transport-related genes	518447	519577	-	protocluster	coelichelin	NRP	0.81	NRPS	503517	514421	-	NRPS 7.1 (81%=coelichelin)	iron-siderophore permease
Co-culture vs AtB-42-single-culture (control)	AtB-42	SFUL_RS02160	Non-ribosomal peptide synthase (NRPS)	0.696035	1	Region 7.1	NC_021177	transport-related genes	transport-related genes	519574	520560	-	protocluster	coelichelin	NRP	0.81	NRPS	503517	514421	-	NRPS 7.1 (81%=coelichelin)	iron ABC transporter permease
Co-culture vs AtB-42-single-culture (control)	AtB-42	SFUL_RS02165	Non-ribosomal peptide synthase (NRPS)	0.999329	1	Region 7.1	NC_021177	additional biosyntethic genes	additional biosyntethic genes	520717	522072	-	protocluster	coelichelin	NRP	0.81	NRPS	503517	514421	-	NRPS 7.1 (81%=coelichelin)	L-lysine 6-monooxygenase (NADPH)
Co-culture vs AtB-42-single-culture (control)	AtB-42	SFUL_RS02170	Non-ribosomal peptide synthase (NRPS)	0	1	Region 7.1	NC_021177	other genes	other genes	522392	522802	+	protocluster	coelichelin	NRP	0.81	NRPS	503517	514421	-	NRPS 7.1 (81%=coelichelin)	helix-turn-helix domain-containing protein
Co-culture vs AtB-42-single-culture (control)	AtB-42	SFUL_RS02175	Non-ribosomal peptide synthase (NRPS)	0	1	Region 7.1	NC_021177	other genes	other genes	522990	523472	+	protocluster	coelichelin	NRP	0.81	NRPS	503517	514421	-	NRPS 7.1 (81%=coelichelin)	molybdopterin-binding oxidoreductase
Co-culture vs AtB-42-single-culture (control)	AtB-42	SFUL_RS02180	Non-ribosomal peptide synthase (NRPS)	0	1	Region 7.1	NC_021177	other genes	other genes	523675	524232	-	protocluster	coelichelin	NRP	0.81	NRPS	503517	514421	-	NRPS 7.1 (81%=coelichelin)	hypothetical protein
Co-culture vs AtB-42-single-culture (control)	AtB-42	SFUL_RS02185	Non-ribosomal peptide synthase (NRPS)	0	1	Region 7.1	NC_021177	additional biosyntethic genes	additional biosyntethic genes	524767	525480	+	protocluster	coelichelin	NRP	0.81	NRPS	503517	514421	-	NRPS 7.1 (81%=coelichelin)	aminopeptidase P family protein
Co-culture vs AtB-42-single-culture (control)	AtB-42	SFUL_RS02190	Non-ribosomal peptide synthase (NRPS)	0	1	Region 7.1	NC_021177	other genes	other genes	525571	525990	-	protocluster	coelichelin	NRP	0.81	NRPS	503517	514421	-	NRPS 7.1 (81%=coelichelin)	molybdenum-binding protein
Co-culture vs AtB-42-single-culture (control)	AtB-42	SFUL_RS02195	Non-ribosomal peptide synthase (NRPS)	0	1	Region 7.1	NC_021177	other genes	other genes	526230	527231	+	protocluster	coelichelin	NRP	0.81	NRPS	503517	514421	-	NRPS 7.1 (81%=coelichelin)	arsenic resistance protein
Co-culture vs AtB-42-single-culture (control)	AtB-42	SFUL_RS02200	Non-ribosomal peptide synthase (NRPS)	0	1	Region 7.1	NC_021177	other genes	other genes	527254	528741	-	protocluster	coelichelin	NRP	0.81	NRPS	503517	514421	-	NRPS 7.1 (81%=coelichelin)	PAS domain S-box protein
Co-culture vs AtB-42-single-culture (control)	AtB-42	SFUL_RS02205	Non-ribosomal peptide synthase (NRPS)	0	1	Region 7.1	NC_021177	other genes	other genes	528962	530116	-	protocluster	coelichelin	NRP	0.81	NRPS	503517	514421	-	NRPS 7.1 (81%=coelichelin)	aromatic ring-hydroxylating dioxygenase subunit alpha
Co-culture vs AtB-42-single-culture (control)	AtB-42	SFUL_RS02210	Non-ribosomal peptide synthase (NRPS)	0	1	Region 7.1	NC_021177	regulatory genes	regulatory genes	530338	530706	+	protocluster	coelichelin	NRP	0.81	NRPS	503517	514421	-	NRPS 7.1 (81%=coelichelin)	ArsR family transcriptional regulator
Co-culture vs AtB-42-single-culture (control)	AtB-42	SFUL_RS02215	Non-ribosomal peptide synthase (NRPS)	0	1	Region 7.1	NC_021177	other genes	other genes	530803	531738	-	protocluster	coelichelin	NRP	0.81	NRPS	503517	514421	-	NRPS 7.1 (81%=coelichelin)	GNAT family N-acetyltransferase
Co-culture vs AtB-42-single-culture (control)	AtB-42	SFUL_RS02220	Non-ribosomal peptide synthase (NRPS)	0	1	Region 7.1	NC_021177	other genes	other genes	531735	534074	-	protocluster	coelichelin	NRP	0.81	NRPS	503517	514421	-	NRPS 7.1 (81%=coelichelin)	copper-translocating P-type ATPase
Co-culture vs AtB-42-single-culture (control)	AtB-42	SFUL_RS02225	Non-ribosomal peptide synthase (NRPS)	0	1	Region 7.1	NC_021177	other genes	other genes	534198	534386	-	protocluster	coelichelin	NRP	0.81	NRPS	503517	514421	-	NRPS 7.1 (81%=coelichelin)	heavy-metal-associated domain-containing protein
Co-culture vs AtB-42-single-culture (control)	AtB-42	SFUL_RS02260	Non-ribosomal peptide synthase (NRPS)	0	1	Region 8.1	NC_021177	additional biosyntethic genes	additional biosyntethic genes	541606	542784	-	protocluster				NRPS				NRPS 8.1	ATP-grasp domain-containing protein
Co-culture vs AtB-42-single-culture (control)	AtB-42	SFUL_RS02265	Non-ribosomal peptide synthase (NRPS)	0	1	Region 8.1	NC_021177	other genes	other genes	542775	543902	-	protocluster				NRPS				NRPS 8.1	GNAT family N-acetyltransferase
Co-culture vs AtB-42-single-culture (control)	AtB-42	SFUL_RS02270	Non-ribosomal peptide synthase (NRPS)	0	1	Region 8.1	NC_021177	additional biosyntethic genes	additional biosyntethic genes	543913	545190	-	protocluster				NRPS				NRPS 8.1	ATP-grasp domain-containing protein
Co-culture vs AtB-42-single-culture (control)	AtB-42	SFUL_RS02275	Non-ribosomal peptide synthase (NRPS)	0	1	Region 8.1	NC_021177	other genes	other genes	545246	545599	-	protocluster				NRPS				NRPS 8.1	carboxymuconolactone decarboxylase family protein	321390WP_015606828.1 MULTISPECIES: carboxymuconolactone decarboxylase family protein	EC:1.11.1.15	Peroxiredoxin
Co-culture vs AtB-42-single-culture (control)	AtB-42	SFUL_RS02280	Non-ribosomal peptide synthase (NRPS)	0	1	Region 8.1	NC_021177	other genes	other genes	545638	546903	-	protocluster				NRPS				NRPS 8.1	Zn-dependent exopeptidase M28
Co-culture vs AtB-42-single-culture (control)	AtB-42	SFUL_RS02285	Non-ribosomal peptide synthase (NRPS)	0	1	Region 8.1	NC_021177	other genes	other genes	547233	547949	-	protocluster				NRPS				NRPS 8.1	hypothetical protein
Co-culture vs AtB-42-single-culture (control)	AtB-42	SFUL_RS02290	Type I polyketide synthase (T1PKS)	0	1	Region 8.2	NC_021177	other genes	other genes	548016	549533	-	protocluster	arsono-polyketide	Polyketide	0.45	T1PKS				T1PKS 8.2 (45%=arsono-polyketide)	2%2C3-bisphosphoglycerate-independent phosphoglycerate mutase	2458736WP_099128341.1 2,3-bisphosphoglycerate-independent phosphoglycerate mutase	EC:5.4.2.1	Intramolecular transferases
Co-culture vs AtB-42-single-culture (control)	AtB-42	SFUL_RS02290	Non-ribosomal peptide synthase (NRPS)	0	1	Region 8.1	NC_021177	other genes	other genes	548016	549533	-	protocluster				NRPS				NRPS 8.1	2%2C3-bisphosphoglycerate-independent phosphoglycerate mutase	2458736WP_099128341.1 2,3-bisphosphoglycerate-independent phosphoglycerate mutase	EC:5.4.2.1	Intramolecular transferases
Co-culture vs AtB-42-single-culture (control)	AtB-42	SFUL_RS02295	Type I polyketide synthase (T1PKS)	0	1	Region 8.2	NC_021177	other genes	other genes	549530	550855	-	protocluster	arsono-polyketide	Polyketide	0.45	T1PKS				T1PKS 8.2 (45%=arsono-polyketide)	3-phosphoshikimate 1-carboxyvinyltransferase	2861506WP_015606833.1 3-phosphoshikimate 1-carboxyvinyltransferase	EC:2.5.1.19	3-phosphoshikimate 1-carboxyvinyltransferase
Co-culture vs AtB-42-single-culture (control)	AtB-42	SFUL_RS02295	Non-ribosomal peptide synthase (NRPS)	0	1	Region 8.1	NC_021177	other genes	other genes	549530	550855	-	protocluster				NRPS				NRPS 8.1	3-phosphoshikimate 1-carboxyvinyltransferase	2861506WP_015606833.1 3-phosphoshikimate 1-carboxyvinyltransferase	EC:2.5.1.19	3-phosphoshikimate 1-carboxyvinyltransferase
Co-culture vs AtB-42-single-culture (control)	AtB-42	SFUL_RS02300	Type I polyketide synthase (T1PKS)	0	1	Region 8.2	NC_021177	other genes	other genes	551068	552057	+	protocluster	arsono-polyketide	Polyketide	0.45	T1PKS				T1PKS 8.2 (45%=arsono-polyketide)	LuxR family transcriptional regulator
Co-culture vs AtB-42-single-culture (control)	AtB-42	SFUL_RS02300	Non-ribosomal peptide synthase (NRPS)	0	1	Region 8.1	NC_021177	other genes	other genes	551068	552057	+	protocluster				NRPS				NRPS 8.1	LuxR family transcriptional regulator
Co-culture vs AtB-42-single-culture (control)	AtB-42	SFUL_RS02305	Type I polyketide synthase (T1PKS)	0	1	Region 8.2	NC_021177	regulatory genes	regulatory genes	552191	552547	-	protocluster	arsono-polyketide	Polyketide	0.45	T1PKS				T1PKS 8.2 (45%=arsono-polyketide)	ArsR family transcriptional regulator
Co-culture vs AtB-42-single-culture (control)	AtB-42	SFUL_RS02305	Non-ribosomal peptide synthase (NRPS)	0	1	Region 8.1	NC_021177	regulatory genes	regulatory genes	552191	552547	-	protocluster				NRPS				NRPS 8.1	ArsR family transcriptional regulator
Co-culture vs AtB-42-single-culture (control)	AtB-42	SFUL_RS02310	Type I polyketide synthase (T1PKS)	0	1	Region 8.2	NC_021177	additional biosyntethic genes	additional biosyntethic genes	552649	555162	-	protocluster	arsono-polyketide	Polyketide	0.45	T1PKS				T1PKS 8.2 (45%=arsono-polyketide)	oxidoreductase
Co-culture vs AtB-42-single-culture (control)	AtB-42	SFUL_RS02310	Non-ribosomal peptide synthase (NRPS)	0	1	Region 8.1	NC_021177	additional biosyntethic genes	additional biosyntethic genes	552649	555162	-	protocluster				NRPS				NRPS 8.1	oxidoreductase
Co-culture vs AtB-42-single-culture (control)	AtB-42	SFUL_RS02315	Type I polyketide synthase (T1PKS)	0	1	Region 8.2	NC_021177	other genes	other genes	555609	556061	+	protocluster	arsono-polyketide	Polyketide	0.45	T1PKS				T1PKS 8.2 (45%=arsono-polyketide)	hypothetical protein
Co-culture vs AtB-42-single-culture (control)	AtB-42	SFUL_RS02315	Non-ribosomal peptide synthase (NRPS)	0	1	Region 8.1	NC_021177	other genes	other genes	555609	556061	+	protocluster				NRPS				NRPS 8.1	hypothetical protein
Co-culture vs AtB-42-single-culture (control)	AtB-42	SFUL_RS02320	Type I polyketide synthase (T1PKS)	0	1	Region 8.2	NC_021177	regulatory genes	regulatory genes	556103	556414	+	protocluster	arsono-polyketide	Polyketide	0.45	T1PKS				T1PKS 8.2 (45%=arsono-polyketide)	ArsR family transcriptional regulator
Co-culture vs AtB-42-single-culture (control)	AtB-42	SFUL_RS02320	Non-ribosomal peptide synthase (NRPS)	0	1	Region 8.1	NC_021177	regulatory genes	regulatory genes	556103	556414	+	protocluster				NRPS				NRPS 8.1	ArsR family transcriptional regulator
Co-culture vs AtB-42-single-culture (control)	AtB-42	SFUL_RS02325	Type I polyketide synthase (T1PKS)	0	1	Region 8.2	NC_021177	transport-related genes	transport-related genes	556490	557179	-	protocluster	arsono-polyketide	Polyketide	0.45	T1PKS				T1PKS 8.2 (45%=arsono-polyketide)	ATP-binding cassette domain-containing protein	53522WP_099128370.1 MULTISPECIES: ATP-binding cassette domain-containing protein	EC:3.6.1.3; EC:3.6.1.15	Adenosinetriphosphatase; Nucleoside-triphosphate phosphatase
Co-culture vs AtB-42-single-culture (control)	AtB-42	SFUL_RS02325	Non-ribosomal peptide synthase (NRPS)	0	1	Region 8.1	NC_021177	transport-related genes	transport-related genes	556490	557179	-	protocluster				NRPS				NRPS 8.1	ATP-binding cassette domain-containing protein	53522WP_099128370.1 MULTISPECIES: ATP-binding cassette domain-containing protein	EC:3.6.1.3; EC:3.6.1.15	Adenosinetriphosphatase; Nucleoside-triphosphate phosphatase
Co-culture vs AtB-42-single-culture (control)	AtB-42	SFUL_RS02330	Type I polyketide synthase (T1PKS)	0	1	Region 8.2	NC_021177	transport-related genes	transport-related genes	557167	558906	-	protocluster	arsono-polyketide	Polyketide	0.45	T1PKS				T1PKS 8.2 (45%=arsono-polyketide)	phosphate ABC transporter permease subunit PstC
Co-culture vs AtB-42-single-culture (control)	AtB-42	SFUL_RS02330	Non-ribosomal peptide synthase (NRPS)	0	1	Region 8.1	NC_021177	transport-related genes	transport-related genes	557167	558906	-	protocluster				NRPS				NRPS 8.1	phosphate ABC transporter permease subunit PstC
Co-culture vs AtB-42-single-culture (control)	AtB-42	SFUL_RS02335	Type I polyketide synthase (T1PKS)	0	1	Region 8.2	NC_021177	other genes	other genes	558982	559809	-	protocluster	arsono-polyketide	Polyketide	0.45	T1PKS				T1PKS 8.2 (45%=arsono-polyketide)	phosphate ABC transporter substrate-binding protein
Co-culture vs AtB-42-single-culture (control)	AtB-42	SFUL_RS02335	Non-ribosomal peptide synthase (NRPS)	0	1	Region 8.1	NC_021177	other genes	other genes	558982	559809	-	protocluster				NRPS				NRPS 8.1	phosphate ABC transporter substrate-binding protein
Co-culture vs AtB-42-single-culture (control)	AtB-42	SFUL_RS02340	Type I polyketide synthase (T1PKS)	0	1	Region 8.2	NC_021177	additional biosyntethic genes	core biosyntethic genes	560366	567571	-	protocluster	arsono-polyketide	Polyketide	0.45	T1PKS				T1PKS 8.2 (45%=arsono-polyketide)	non-ribosomal peptide synthase
Co-culture vs AtB-42-single-culture (control)	AtB-42	SFUL_RS02340	Non-ribosomal peptide synthase (NRPS)	0	1	Region 8.1	NC_021177	additional biosyntethic genes	core biosyntethic genes	560366	567571	-	protocluster				NRPS				NRPS 8.1	non-ribosomal peptide synthase
Co-culture vs AtB-42-single-culture (control)	AtB-42	SFUL_RS02345	Type I polyketide synthase (T1PKS)	0	1	Region 8.2	NC_021177	additional biosyntethic genes	core biosyntethic genes	567568	570843	-	protocluster	arsono-polyketide	Polyketide	0.45	T1PKS				T1PKS 8.2 (45%=arsono-polyketide)	type I polyketide synthase
Co-culture vs AtB-42-single-culture (control)	AtB-42	SFUL_RS02345	Non-ribosomal peptide synthase (NRPS)	0	1	Region 8.1	NC_021177	additional biosyntethic genes	core biosyntethic genes	567568	570843	-	protocluster				NRPS				NRPS 8.1	type I polyketide synthase
Co-culture vs AtB-42-single-culture (control)	AtB-42	SFUL_RS02350	Type I polyketide synthase (T1PKS)	0	1	Region 8.2	NC_021177	transport-related genes	transport-related genes	570843	572099	-	protocluster	arsono-polyketide	Polyketide	0.45	T1PKS				T1PKS 8.2 (45%=arsono-polyketide)	MFS transporter
Co-culture vs AtB-42-single-culture (control)	AtB-42	SFUL_RS02350	Non-ribosomal peptide synthase (NRPS)	0	1	Region 8.1	NC_021177	transport-related genes	transport-related genes	570843	572099	-	protocluster				NRPS				NRPS 8.1	MFS transporter
Co-culture vs AtB-42-single-culture (control)	AtB-42	SFUL_RS02355	Type I polyketide synthase (T1PKS)	0	1	Region 8.2	NC_021177	regulatory genes	regulatory genes	572320	572700	-	protocluster	arsono-polyketide	Polyketide	0.45	T1PKS				T1PKS 8.2 (45%=arsono-polyketide)	transcriptional regulator
Co-culture vs AtB-42-single-culture (control)	AtB-42	SFUL_RS02355	Non-ribosomal peptide synthase (NRPS)	0	1	Region 8.1	NC_021177	regulatory genes	regulatory genes	572320	572700	-	protocluster				NRPS				NRPS 8.1	transcriptional regulator
Co-culture vs AtB-42-single-culture (control)	AtB-42	SFUL_RS02360	Type I polyketide synthase (T1PKS)	0	1	Region 8.2	NC_021177	other genes	other genes	572804	574204	+	protocluster	arsono-polyketide	Polyketide	0.45	T1PKS				T1PKS 8.2 (45%=arsono-polyketide)	FAD-binding protein
Co-culture vs AtB-42-single-culture (control)	AtB-42	SFUL_RS02360	Non-ribosomal peptide synthase (NRPS)	0	1	Region 8.1	NC_021177	other genes	other genes	572804	574204	+	protocluster				NRPS				NRPS 8.1	FAD-binding protein
Co-culture vs AtB-42-single-culture (control)	AtB-42	SFUL_RS02365	Type I polyketide synthase (T1PKS)	0	1	Region 8.2	NC_021177	other genes	other genes	574401	575462	-	protocluster	arsono-polyketide	Polyketide	0.45	T1PKS				T1PKS 8.2 (45%=arsono-polyketide)	NAD(P)/FAD-dependent oxidoreductase
Co-culture vs AtB-42-single-culture (control)	AtB-42	SFUL_RS02365	Non-ribosomal peptide synthase (NRPS)	0	1	Region 8.1	NC_021177	other genes	other genes	574401	575462	-	protocluster				NRPS				NRPS 8.1	NAD(P)/FAD-dependent oxidoreductase
Co-culture vs AtB-42-single-culture (control)	AtB-42	SFUL_RS02370	Type I polyketide synthase (T1PKS)	0	1	Region 8.2	NC_021177	other genes	other genes	575530	576618	-	protocluster	arsono-polyketide	Polyketide	0.45	T1PKS				T1PKS 8.2 (45%=arsono-polyketide)	ACR3 family arsenite efflux transporter
Co-culture vs AtB-42-single-culture (control)	AtB-42	SFUL_RS02370	Non-ribosomal peptide synthase (NRPS)	0	1	Region 8.1	NC_021177	other genes	other genes	575530	576618	-	protocluster				NRPS				NRPS 8.1	ACR3 family arsenite efflux transporter
Co-culture vs AtB-42-single-culture (control)	AtB-42	SFUL_RS02375	Type I polyketide synthase (T1PKS)	0	1	Region 8.2	NC_021177	regulatory genes	regulatory genes	576615	576923	-	protocluster	arsono-polyketide	Polyketide	0.45	T1PKS				T1PKS 8.2 (45%=arsono-polyketide)	transcriptional regulator
Co-culture vs AtB-42-single-culture (control)	AtB-42	SFUL_RS02375	Non-ribosomal peptide synthase (NRPS)	0	1	Region 8.1	NC_021177	regulatory genes	regulatory genes	576615	576923	-	protocluster				NRPS				NRPS 8.1	transcriptional regulator
Co-culture vs AtB-42-single-culture (control)	AtB-42	SFUL_RS02380	Type I polyketide synthase (T1PKS)	0	1	Region 8.2	NC_021177	other genes	other genes	577013	577435	+	protocluster	arsono-polyketide	Polyketide	0.45	T1PKS				T1PKS 8.2 (45%=arsono-polyketide)	arsenate reductase ArsC
Co-culture vs AtB-42-single-culture (control)	AtB-42	SFUL_RS02380	Non-ribosomal peptide synthase (NRPS)	0	1	Region 8.1	NC_021177	other genes	other genes	577013	577435	+	protocluster				NRPS				NRPS 8.1	arsenate reductase ArsC
Co-culture vs AtB-42-single-culture (control)	AtB-42	SFUL_RS02385	Type I polyketide synthase (T1PKS)	0	1	Region 8.2	NC_021177	other genes	other genes	577511	578164	-	protocluster	arsono-polyketide	Polyketide	0.45	T1PKS				T1PKS 8.2 (45%=arsono-polyketide)	hypothetical protein
Co-culture vs AtB-42-single-culture (control)	AtB-42	SFUL_RS02385	Non-ribosomal peptide synthase (NRPS)	0	1	Region 8.1	NC_021177	other genes	other genes	577511	578164	-	protocluster				NRPS				NRPS 8.1	hypothetical protein
Co-culture vs AtB-42-single-culture (control)	AtB-42	SFUL_RS02390	Type I polyketide synthase (T1PKS)	0	1	Region 8.2	NC_021177	other genes	other genes	578640	579632	+	protocluster	arsono-polyketide	Polyketide	0.45	T1PKS				T1PKS 8.2 (45%=arsono-polyketide)	dihydroxyacetone kinase subunit DhaK	2861505WP_015606853.1 dihydroxyacetone kinase subunit DhaK	EC:2.7.1.29	Glycerone kinase
Co-culture vs AtB-42-single-culture (control)	AtB-42	SFUL_RS02390	Non-ribosomal peptide synthase (NRPS)	0	1	Region 8.1	NC_021177	other genes	other genes	578640	579632	+	protocluster				NRPS				NRPS 8.1	dihydroxyacetone kinase subunit DhaK	2861505WP_015606853.1 dihydroxyacetone kinase subunit DhaK	EC:2.7.1.29	Glycerone kinase
Co-culture vs AtB-42-single-culture (control)	AtB-42	SFUL_RS02395	Type I polyketide synthase (T1PKS)	0	1	Region 8.2	NC_021177	other genes	other genes	579713	580327	+	protocluster	arsono-polyketide	Polyketide	0.45	T1PKS				T1PKS 8.2 (45%=arsono-polyketide)	dihydroxyacetone kinase subunit L	137975WP_032754214.1 MULTISPECIES: dihydroxyacetone kinase subunit L	EC:2.7.1.29	Glycerone kinase
Co-culture vs AtB-42-single-culture (control)	AtB-42	SFUL_RS02395	Non-ribosomal peptide synthase (NRPS)	0	1	Region 8.1	NC_021177	other genes	other genes	579713	580327	+	protocluster				NRPS				NRPS 8.1	dihydroxyacetone kinase subunit L	137975WP_032754214.1 MULTISPECIES: dihydroxyacetone kinase subunit L	EC:2.7.1.29	Glycerone kinase
Co-culture vs AtB-42-single-culture (control)	AtB-42	SFUL_RS02400	Type I polyketide synthase (T1PKS)	0	1	Region 8.2	NC_021177	other genes	other genes	580324	580734	+	protocluster	arsono-polyketide	Polyketide	0.45	T1PKS				T1PKS 8.2 (45%=arsono-polyketide)	PTS fructose subfamily IIA component
Co-culture vs AtB-42-single-culture (control)	AtB-42	SFUL_RS02400	Non-ribosomal peptide synthase (NRPS)	0	1	Region 8.1	NC_021177	other genes	other genes	580324	580734	+	protocluster				NRPS				NRPS 8.1	PTS fructose subfamily IIA component
Co-culture vs AtB-42-single-culture (control)	AtB-42	SFUL_RS02405	Type I polyketide synthase (T1PKS)	0	1	Region 8.2	NC_021177	other genes	other genes	580846	581349	+	protocluster	arsono-polyketide	Polyketide	0.45	T1PKS				T1PKS 8.2 (45%=arsono-polyketide)	NUDIX domain-containing protein
Co-culture vs AtB-42-single-culture (control)	AtB-42	SFUL_RS02405	Non-ribosomal peptide synthase (NRPS)	0	1	Region 8.1	NC_021177	other genes	other genes	580846	581349	+	protocluster				NRPS				NRPS 8.1	NUDIX domain-containing protein
Co-culture vs AtB-42-single-culture (control)	AtB-42	SFUL_RS02410	Type I polyketide synthase (T1PKS)	-2.07746	0.244779	Region 8.2	NC_021177	transport-related genes	transport-related genes	581313	582992	-	protocluster	arsono-polyketide	Polyketide	0.45	T1PKS				T1PKS 8.2 (45%=arsono-polyketide)	ABC-F family ATP-binding cassette domain-containing protein	247884WP_030566385.1 MULTISPECIES: ABC-F family ATP-binding cassette domain-containing protein	EC:3.6.1.3; EC:3.6.1.15	Adenosinetriphosphatase; Nucleoside-triphosphate phosphatase
Co-culture vs AtB-42-single-culture (control)	AtB-42	SFUL_RS02410	Non-ribosomal peptide synthase (NRPS)	-2.07746	0.244779	Region 8.1	NC_021177	transport-related genes	transport-related genes	581313	582992	-	protocluster				NRPS				NRPS 8.1	ABC-F family ATP-binding cassette domain-containing protein	247884WP_030566385.1 MULTISPECIES: ABC-F family ATP-binding cassette domain-containing protein	EC:3.6.1.3; EC:3.6.1.15	Adenosinetriphosphatase; Nucleoside-triphosphate phosphatase
Co-culture vs AtB-42-single-culture (control)	AtB-42	SFUL_RS02415	Type I polyketide synthase (T1PKS)	-2.43384	1.0752e-06	Region 8.2	NC_021177	additional biosyntethic genes	additional biosyntethic genes	583323	584363	-	protocluster	arsono-polyketide	Polyketide	0.45	T1PKS				T1PKS 8.2 (45%=arsono-polyketide)	NAD(P)-dependent alcohol dehydrogenase
Co-culture vs AtB-42-single-culture (control)	AtB-42	SFUL_RS02415	Non-ribosomal peptide synthase (NRPS)	-2.43384	1.0752e-06	Region 8.1	NC_021177	additional biosyntethic genes	additional biosyntethic genes	583323	584363	-	protocluster				NRPS				NRPS 8.1	NAD(P)-dependent alcohol dehydrogenase
Co-culture vs AtB-42-single-culture (control)	AtB-42	SFUL_RS02420	Type I polyketide synthase (T1PKS)	-2.97665	0.00223676	Region 8.2	NC_021177	additional biosyntethic genes	additional biosyntethic genes	584467	585252	-	protocluster	arsono-polyketide	Polyketide	0.45	T1PKS				T1PKS 8.2 (45%=arsono-polyketide)	SDR family oxidoreductase
Co-culture vs AtB-42-single-culture (control)	AtB-42	SFUL_RS02420	Non-ribosomal peptide synthase (NRPS)	-2.97665	0.00223676	Region 8.1	NC_021177	additional biosyntethic genes	additional biosyntethic genes	584467	585252	-	protocluster				NRPS				NRPS 8.1	SDR family oxidoreductase
Co-culture vs AtB-42-single-culture (control)	AtB-42	SFUL_RS02425	Type I polyketide synthase (T1PKS)	0	1	Region 8.2	NC_021177	regulatory genes	regulatory genes	585369	586061	-	protocluster	arsono-polyketide	Polyketide	0.45	T1PKS				T1PKS 8.2 (45%=arsono-polyketide)	TetR family transcriptional regulator
Co-culture vs AtB-42-single-culture (control)	AtB-42	SFUL_RS02425	Non-ribosomal peptide synthase (NRPS)	0	1	Region 8.1	NC_021177	regulatory genes	regulatory genes	585369	586061	-	protocluster				NRPS				NRPS 8.1	TetR family transcriptional regulator
Co-culture vs AtB-42-single-culture (control)	AtB-42	SFUL_RS02430	Type I polyketide synthase (T1PKS)	2.27096	1	Region 8.2	NC_021177	other genes	other genes	586139	587347	-	protocluster	arsono-polyketide	Polyketide	0.45	T1PKS				T1PKS 8.2 (45%=arsono-polyketide)	protein-serine/threonine phosphatase
Co-culture vs AtB-42-single-culture (control)	AtB-42	SFUL_RS02430	Non-ribosomal peptide synthase (NRPS)	2.27096	1	Region 8.1	NC_021177	other genes	other genes	586139	587347	-	protocluster				NRPS				NRPS 8.1	protein-serine/threonine phosphatase
Co-culture vs AtB-42-single-culture (control)	AtB-42	SFUL_RS02435	Type I polyketide synthase (T1PKS)	0	1	Region 8.2	NC_021177	other genes	other genes	587653	588543	-	protocluster	arsono-polyketide	Polyketide	0.45	T1PKS				T1PKS 8.2 (45%=arsono-polyketide)	GNAT family N-acetyltransferase	2022698WP_128848767.1 GNAT family N-acetyltransferase	EC:2.3.1.5	Arylamine N-acetyltransferase
Co-culture vs AtB-42-single-culture (control)	AtB-42	SFUL_RS02440	Type I polyketide synthase (T1PKS)	-2.88511	1	Region 8.2	NC_021177	other genes	other genes	589039	589914	+	protocluster	arsono-polyketide	Polyketide	0.45	T1PKS				T1PKS 8.2 (45%=arsono-polyketide)	RNA polymerase sigma factor SigF
Co-culture vs AtB-42-single-culture (control)	AtB-42	SFUL_RS02500	Type III polyketide synthase (T3PKS)	0	1	Region 9.1	NC_021177	additional biosyntethic genes	additional biosyntethic genes	603083	604339	-	protocluster	herboxidiene	Polyketide	0.06	T3PKS	621562	622680	-	T3PKS 9.1 (6%=herboxidiene)	beta-ketoacyl-[acyl-carrier-protein] synthase family protein
Co-culture vs AtB-42-single-culture (control)	AtB-42	SFUL_RS02505	Type III polyketide synthase (T3PKS)	0	1	Region 9.1	NC_021177	additional biosyntethic genes	additional biosyntethic genes	604323	605363	-	protocluster	herboxidiene	Polyketide	0.06	T3PKS	621562	622680	-	T3PKS 9.1 (6%=herboxidiene)	beta-ketoacyl-ACP synthase 3	189606WP_043971475.1 MULTISPECIES: beta-ketoacyl-ACP synthase 3	EC:2.3.1.85; EC:2.3.1.41	Fatty-acid synthase; Beta-ketoacyl-[acyl-carrier-protein] synthase I
Co-culture vs AtB-42-single-culture (control)	AtB-42	SFUL_RS02510	Type III polyketide synthase (T3PKS)	0	1	Region 9.1	NC_021177	additional biosyntethic genes	additional biosyntethic genes	605611	606582	-	protocluster	herboxidiene	Polyketide	0.06	T3PKS	621562	622680	-	T3PKS 9.1 (6%=herboxidiene)	carbohydrate kinase
Co-culture vs AtB-42-single-culture (control)	AtB-42	SFUL_RS02515	Type III polyketide synthase (T3PKS)	0	1	Region 9.1	NC_021177	other genes	other genes	606771	608075	-	protocluster	herboxidiene	Polyketide	0.06	T3PKS	621562	622680	-	T3PKS 9.1 (6%=herboxidiene)	MFS transporter
Co-culture vs AtB-42-single-culture (control)	AtB-42	SFUL_RS02520	Type III polyketide synthase (T3PKS)	0	1	Region 9.1	NC_021177	other genes	other genes	608222	608806	-	protocluster	herboxidiene	Polyketide	0.06	T3PKS	621562	622680	-	T3PKS 9.1 (6%=herboxidiene)	ArsR family transcriptional regulator
Co-culture vs AtB-42-single-culture (control)	AtB-42	SFUL_RS02525	Type III polyketide synthase (T3PKS)	0	1	Region 9.1	NC_021177	regulatory genes	regulatory genes	608886	609443	-	protocluster	herboxidiene	Polyketide	0.06	T3PKS	621562	622680	-	T3PKS 9.1 (6%=herboxidiene)	PadR family transcriptional regulator
Co-culture vs AtB-42-single-culture (control)	AtB-42	SFUL_RS02530	Type III polyketide synthase (T3PKS)	-6.12765	0.000161366	Region 9.1	NC_021177	other genes	other genes	609570	609995	+	protocluster	herboxidiene	Polyketide	0.06	T3PKS	621562	622680	-	T3PKS 9.1 (6%=herboxidiene)	nuclear transport factor 2 family protein
Co-culture vs AtB-42-single-culture (control)	AtB-42	SFUL_RS02535	Type III polyketide synthase (T3PKS)	0	1	Region 9.1	NC_021177	other genes	other genes	610002	610878	-	protocluster	herboxidiene	Polyketide	0.06	T3PKS	621562	622680	-	T3PKS 9.1 (6%=herboxidiene)	ABC transporter substrate-binding protein
Co-culture vs AtB-42-single-culture (control)	AtB-42	SFUL_RS02540	Type III polyketide synthase (T3PKS)	0	1	Region 9.1	NC_021177	other genes	other genes	611106	611945	+	protocluster	herboxidiene	Polyketide	0.06	T3PKS	621562	622680	-	T3PKS 9.1 (6%=herboxidiene)	peptidyl-Asp metallopeptidase
Co-culture vs AtB-42-single-culture (control)	AtB-42	SFUL_RS02545	Type III polyketide synthase (T3PKS)	0	1	Region 9.1	NC_021177	additional biosyntethic genes	additional biosyntethic genes	612010	613020	+	protocluster	herboxidiene	Polyketide	0.06	T3PKS	621562	622680	-	T3PKS 9.1 (6%=herboxidiene)	alcohol dehydrogenase
Co-culture vs AtB-42-single-culture (control)	AtB-42	SFUL_RS02550	Type III polyketide synthase (T3PKS)	-3.05403	0.0155732	Region 9.1	NC_021177	other genes	other genes	613004	613930	-	protocluster	herboxidiene	Polyketide	0.06	T3PKS	621562	622680	-	T3PKS 9.1 (6%=herboxidiene)	YihY/virulence factor BrkB family protein
Co-culture vs AtB-42-single-culture (control)	AtB-42	SFUL_RS02555	Type III polyketide synthase (T3PKS)	0	1	Region 9.1	NC_021177	other genes	other genes	614129	614446	-	protocluster	herboxidiene	Polyketide	0.06	T3PKS	621562	622680	-	T3PKS 9.1 (6%=herboxidiene)	hypothetical protein
Co-culture vs AtB-42-single-culture (control)	AtB-42	SFUL_RS02560	Type III polyketide synthase (T3PKS)	0	1	Region 9.1	NC_021177	regulatory genes	regulatory genes	614616	615623	-	protocluster	herboxidiene	Polyketide	0.06	T3PKS	621562	622680	-	T3PKS 9.1 (6%=herboxidiene)	LacI family transcriptional regulator
Co-culture vs AtB-42-single-culture (control)	AtB-42	SFUL_RS02565	Type III polyketide synthase (T3PKS)	-0.826475	1	Region 9.1	NC_021177	other genes	other genes	615744	620033	-	protocluster	herboxidiene	Polyketide	0.06	T3PKS	621562	622680	-	T3PKS 9.1 (6%=herboxidiene)	APHP domain protein
Co-culture vs AtB-42-single-culture (control)	AtB-42	SFUL_RS02570	Type III polyketide synthase (T3PKS)	0	1	Region 9.1	NC_021177	additional biosyntethic genes	additional biosyntethic genes	620264	621457	-	protocluster	herboxidiene	Polyketide	0.06	T3PKS	621562	622680	-	T3PKS 9.1 (6%=herboxidiene)	S8 family peptidase	285809WP_015606889.1 MULTISPECIES: S8 family peptidase	EC:3.4.21	Acting on peptide bonds (peptidases)
Co-culture vs AtB-42-single-culture (control)	AtB-42	SFUL_RS02575	Type III polyketide synthase (T3PKS)	-0.265285	1	Region 9.1	NC_021177	additional biosyntethic genes	core biosyntethic genes	621562	622680	-	protocore	herboxidiene	Polyketide	0.06	T3PKS	621562	622680	-	T3PKS 9.1 (6%=herboxidiene)	type III polyketide synthase
Co-culture vs AtB-42-single-culture (control)	AtB-42	SFUL_RS02580	Type III polyketide synthase (T3PKS)	-0.826475	1	Region 9.1	NC_021177	additional biosyntethic genes	additional biosyntethic genes	622715	623950	-	protocluster	herboxidiene	Polyketide	0.06	T3PKS	621562	622680	-	T3PKS 9.1 (6%=herboxidiene)	cytochrome P450
Co-culture vs AtB-42-single-culture (control)	AtB-42	SFUL_RS02585	Type III polyketide synthase (T3PKS)	1.61247	1	Region 9.1	NC_021177	transport-related genes	transport-related genes	624075	624920	-	protocluster	herboxidiene	Polyketide	0.06	T3PKS	621562	622680	-	T3PKS 9.1 (6%=herboxidiene)	ABC transporter ATP-binding protein	2247295WP_015606892.1 ABC transporter ATP-binding protein	EC:3.6.1.3; EC:3.6.1.15	Adenosinetriphosphatase; Nucleoside-triphosphate phosphatase
Co-culture vs AtB-42-single-culture (control)	AtB-42	SFUL_RS02590	Type III polyketide synthase (T3PKS)	-1.99222	1	Region 9.1	NC_021177	transport-related genes	transport-related genes	624917	625990	-	protocluster	herboxidiene	Polyketide	0.06	T3PKS	621562	622680	-	T3PKS 9.1 (6%=herboxidiene)	ABC-transport system	198013WP_015606893.1 MULTISPECIES: iron chelate uptake ABC transporter family permease subunit	EC:4.1.1.23; EC:2.4.2.10	Orotidine-5'-phosphate decarboxylase; Orotate phosphoribosyltransferase
Co-culture vs AtB-42-single-culture (control)	AtB-42	SFUL_RS02595	Type III polyketide synthase (T3PKS)	0.126533	0.963583	Region 9.1	NC_021177	transport-related genes	transport-related genes	625987	627030	-	protocluster	herboxidiene	Polyketide	0.06	T3PKS	621562	622680	-	T3PKS 9.1 (6%=herboxidiene)	iron ABC transporter permease
Co-culture vs AtB-42-single-culture (control)	AtB-42	SFUL_RS02600	Type III polyketide synthase (T3PKS)	2.11198	0.435392	Region 9.1	NC_021177	transport-related genes	transport-related genes	627027	628067	-	protocluster	herboxidiene	Polyketide	0.06	T3PKS	621562	622680	-	T3PKS 9.1 (6%=herboxidiene)	iron-siderophore ABC transporter substrate-binding protein
Co-culture vs AtB-42-single-culture (control)	AtB-42	SFUL_RS02605	Type III polyketide synthase (T3PKS)	0	1	Region 9.1	NC_021177	regulatory genes	regulatory genes	628281	629054	-	protocluster	herboxidiene	Polyketide	0.06	T3PKS	621562	622680	-	T3PKS 9.1 (6%=herboxidiene)	AraC family transcriptional regulator	214440WP_031126841.1 MULTISPECIES: helix-turn-helix transcriptional regulator	EC:2.5.1.18	Glutathione transferase
Co-culture vs AtB-42-single-culture (control)	AtB-42	SFUL_RS02610	Type III polyketide synthase (T3PKS)	0	1	Region 9.1	NC_021177	other genes	other genes	629390	629923	+	protocluster	herboxidiene	Polyketide	0.06	T3PKS	621562	622680	-	T3PKS 9.1 (6%=herboxidiene)	calcium-binding protein
Co-culture vs AtB-42-single-culture (control)	AtB-42	SFUL_RS02615	Type III polyketide synthase (T3PKS)	0	1	Region 9.1	NC_021177	regulatory genes	regulatory genes	630445	631134	+	protocluster	herboxidiene	Polyketide	0.06	T3PKS	621562	622680	-	T3PKS 9.1 (6%=herboxidiene)	TetR/AcrR family transcriptional regulator
Co-culture vs AtB-42-single-culture (control)	AtB-42	SFUL_RS02620	Type III polyketide synthase (T3PKS)	0	1	Region 9.1	NC_021177	other genes	other genes	631442	632209	+	protocluster	herboxidiene	Polyketide	0.06	T3PKS	621562	622680	-	T3PKS 9.1 (6%=herboxidiene)	hypothetical protein
Co-culture vs AtB-42-single-culture (control)	AtB-42	SFUL_RS02625	Type III polyketide synthase (T3PKS)	0	1	Region 9.1	NC_021177	other genes	other genes	632206	632844	+	protocluster	herboxidiene	Polyketide	0.06	T3PKS	621562	622680	-	T3PKS 9.1 (6%=herboxidiene)	hypothetical protein
Co-culture vs AtB-42-single-culture (control)	AtB-42	SFUL_RS02630	Type III polyketide synthase (T3PKS)	0	1	Region 9.1	NC_021177	additional biosyntethic genes	additional biosyntethic genes	632909	634702	-	protocluster	herboxidiene	Polyketide	0.06	T3PKS	621562	622680	-	T3PKS 9.1 (6%=herboxidiene)	acyl-CoA oxidase	1514227WP_031126846.1 MULTISPECIES: acyl-CoA oxidase	EC:1.3.3.6	Acyl-CoA oxidase
Co-culture vs AtB-42-single-culture (control)	AtB-42	SFUL_RS02635	Type III polyketide synthase (T3PKS)	0	1	Region 9.1	NC_021177	other genes	other genes	634856	635272	-	protocluster	herboxidiene	Polyketide	0.06	T3PKS	621562	622680	-	T3PKS 9.1 (6%=herboxidiene)	acyl-CoA thioesterase
Co-culture vs AtB-42-single-culture (control)	AtB-42	SFUL_RS02640	Type III polyketide synthase (T3PKS)	4.07035	1	Region 9.1	NC_021177	additional biosyntethic genes	additional biosyntethic genes	635514	638540	+	protocluster	herboxidiene	Polyketide	0.06	T3PKS	621562	622680	-	T3PKS 9.1 (6%=herboxidiene)	alpha amylase catalytic subunit
Co-culture vs AtB-42-single-culture (control)	AtB-42	SFUL_RS02645	Type III polyketide synthase (T3PKS)	1.61247	1	Region 9.1	NC_021177	additional biosyntethic genes	additional biosyntethic genes	638549	640552	-	protocluster	herboxidiene	Polyketide	0.06	T3PKS	621562	622680	-	T3PKS 9.1 (6%=herboxidiene)	GTP-binding protein	1413536WP_076966976.1 MULTISPECIES: TetM/TetW/TetO/TetS family tetracycline resistance ribosomal protection protein	EC:3.6.1.15	Nucleoside-triphosphate phosphatase
Co-culture vs AtB-42-single-culture (control)	AtB-42	SFUL_RS02650	Type III polyketide synthase (T3PKS)	0	1	Region 9.1	NC_021177	other genes	other genes	640686	641756	-	protocluster	herboxidiene	Polyketide	0.06	T3PKS	621562	622680	-	T3PKS 9.1 (6%=herboxidiene)	galactose mutarotase
Co-culture vs AtB-42-single-culture (control)	AtB-42	SFUL_RS04795	Terpene	0	1	Region 10.1	NC_021177	other genes	other genes	1116147	1117349	-	protocluster	steffimycin D	Polyketide:Type II + Saccharide:Hybrid/tailoring	0.19	Terpene	1124985	1126052	+	Terpene 10.1 (19%=steffimycin D)	endoglucanase
Co-culture vs AtB-42-single-culture (control)	AtB-42	SFUL_RS04800	Terpene	0	1	Region 10.1	NC_021177	other genes	other genes	1117446	1118114	+	protocluster	steffimycin D	Polyketide:Type II + Saccharide:Hybrid/tailoring	0.19	Terpene	1124985	1126052	+	Terpene 10.1 (19%=steffimycin D)	hypothetical protein
Co-culture vs AtB-42-single-culture (control)	AtB-42	SFUL_RS04805	Terpene	0.89945	0.350528	Region 10.1	NC_021177	other genes	other genes	1118152	1119846	-	protocluster	steffimycin D	Polyketide:Type II + Saccharide:Hybrid/tailoring	0.19	Terpene	1124985	1126052	+	Terpene 10.1 (19%=steffimycin D)	NAD(P)/FAD-dependent oxidoreductase
Co-culture vs AtB-42-single-culture (control)	AtB-42	SFUL_RS04810	Terpene	-0.965764	0.525389	Region 10.1	NC_021177	additional biosyntethic genes	additional biosyntethic genes	1119902	1120699	-	protocluster	steffimycin D	Polyketide:Type II + Saccharide:Hybrid/tailoring	0.19	Terpene	1124985	1126052	+	Terpene 10.1 (19%=steffimycin D)	carbon-nitrogen hydrolase family protein
Co-culture vs AtB-42-single-culture (control)	AtB-42	SFUL_RS04815	Terpene	-1.2046	1	Region 10.1	NC_021177	regulatory genes	regulatory genes	1120918	1121376	-	protocluster	steffimycin D	Polyketide:Type II + Saccharide:Hybrid/tailoring	0.19	Terpene	1124985	1126052	+	Terpene 10.1 (19%=steffimycin D)	Lrp/AsnC family transcriptional regulator
Co-culture vs AtB-42-single-culture (control)	AtB-42	SFUL_RS04820	Terpene	-0.68918	0.452934	Region 10.1	NC_021177	additional biosyntethic genes	additional biosyntethic genes	1121540	1122997	-	protocluster	steffimycin D	Polyketide:Type II + Saccharide:Hybrid/tailoring	0.19	Terpene	1124985	1126052	+	Terpene 10.1 (19%=steffimycin D)	aldehyde dehydrogenase family protein	29062WP_015607337.1 MULTISPECIES: aldehyde dehydrogenase family protein	EC:3.6.1.3; EC:1.1.3.15; EC:5.6.1.3; EC:1.1.99.2; EC:3.6.1.15	Adenosinetriphosphatase; (S)-2-hydroxy-acid oxidase; n/a; L-2-hydroxyglutarate dehydrogenase; Nucleoside-triphosphate phosphatase
Co-culture vs AtB-42-single-culture (control)	AtB-42	SFUL_RS04825	Terpene	0.00548564	0.993222	Region 10.1	NC_021177	other genes	other genes	1123199	1124665	-	protocluster	steffimycin D	Polyketide:Type II + Saccharide:Hybrid/tailoring	0.19	Terpene	1124985	1126052	+	Terpene 10.1 (19%=steffimycin D)	GuaB1 family IMP dehydrogenase-related protein
Co-culture vs AtB-42-single-culture (control)	AtB-42	SFUL_RS04830	Terpene	-0.114475	0.917965	Region 10.1	NC_021177	additional biosyntethic genes	core biosyntethic genes	1124985	1126052	+	protocore	steffimycin D	Polyketide:Type II + Saccharide:Hybrid/tailoring	0.19	Terpene	1124985	1126052	+	Terpene 10.1 (19%=steffimycin D)	terpene cyclase
Co-culture vs AtB-42-single-culture (control)	AtB-42	SFUL_RS04835	Terpene	0.412838	0.450213	Region 10.1	NC_021177	other genes	other genes	1126122	1127171	-	protocluster	steffimycin D	Polyketide:Type II + Saccharide:Hybrid/tailoring	0.19	Terpene	1124985	1126052	+	Terpene 10.1 (19%=steffimycin D)	transcriptional regulator
Co-culture vs AtB-42-single-culture (control)	AtB-42	SFUL_RS04840	Terpene	-1.18738	0.0371185	Region 10.1	NC_021177	other genes	other genes	1127251	1127934	-	protocluster	steffimycin D	Polyketide:Type II + Saccharide:Hybrid/tailoring	0.19	Terpene	1124985	1126052	+	Terpene 10.1 (19%=steffimycin D)	ribulose-phosphate 3-epimerase
Co-culture vs AtB-42-single-culture (control)	AtB-42	SFUL_RS04845	Terpene	0.166725	0.84834	Region 10.1	NC_021177	other genes	other genes	1128083	1129516	-	protocluster	steffimycin D	Polyketide:Type II + Saccharide:Hybrid/tailoring	0.19	Terpene	1124985	1126052	+	Terpene 10.1 (19%=steffimycin D)	RNA-binding Sun family protein	319205WP_032760497.1 MULTISPECIES: rRNA cytosine-C5-methyltransferase	EC:1.14.11	Acting on paired donors, with incorporation or reduction of molecular oxygen. The oxygen incorporated need not be derived from O(2)
Co-culture vs AtB-42-single-culture (control)	AtB-42	SFUL_RS04850	Terpene	2.33664	0.0242578	Region 10.1	NC_021177	additional biosyntethic genes	additional biosyntethic genes	1129639	1130571	-	protocluster	steffimycin D	Polyketide:Type II + Saccharide:Hybrid/tailoring	0.19	Terpene	1124985	1126052	+	Terpene 10.1 (19%=steffimycin D)	methionyl-tRNA formyltransferase	1032962WP_015607343.1 methionyl-tRNA formyltransferase	EC:2.1.2.9	Methionyl-tRNA formyltransferase
Co-culture vs AtB-42-single-culture (control)	AtB-42	SFUL_RS04855	Terpene	2.30133	0.0146236	Region 10.1	NC_021177	other genes	other genes	1130869	1131438	+	protocluster	steffimycin D	Polyketide:Type II + Saccharide:Hybrid/tailoring	0.19	Terpene	1124985	1126052	+	Terpene 10.1 (19%=steffimycin D)	hypothetical protein
Co-culture vs AtB-42-single-culture (control)	AtB-42	SFUL_RS04860	Terpene	-1.23252	0.213271	Region 10.1	NC_021177	other genes	other genes	1131651	1133825	-	protocluster	steffimycin D	Polyketide:Type II + Saccharide:Hybrid/tailoring	0.19	Terpene	1124985	1126052	+	Terpene 10.1 (19%=steffimycin D)	primosomal protein N'	1032961WP_015607345.1 primosomal protein N'	EC:3.6.1.3; EC:3.6.4.12; EC:3.6.1.15	Adenosinetriphosphatase; DNA helicase; Nucleoside-triphosphate phosphatase
Co-culture vs AtB-42-single-culture (control)	AtB-42	SFUL_RS04865	Terpene	0.381415	0.424789	Region 10.1	NC_021177	other genes	other genes	1133956	1135164	-	protocluster	steffimycin D	Polyketide:Type II + Saccharide:Hybrid/tailoring	0.19	Terpene	1124985	1126052	+	Terpene 10.1 (19%=steffimycin D)	methionine adenosyltransferase	192035WP_015607346.1 MULTISPECIES: methionine adenosyltransferase	EC:2.5.1.6; EC:3.1.1.1; EC:3.1.1.3	Methionine adenosyltransferase; Carboxylesterase; Triacylglycerol lipase
Co-culture vs AtB-42-single-culture (control)	AtB-42	SFUL_RS07070	ectoine	-0.167513	0.930999	Region 11.1	NC_021177	other genes	other genes	1613005	1614081	-	protocluster	ectoine	Other	1	Ectoine	1617719	1618117	+	Ectoine 11.1 (100%=ectoine)	amidohydrolase
Co-culture vs AtB-42-single-culture (control)	AtB-42	SFUL_RS07075	ectoine	2.24696	0.35643	Region 11.1	NC_021177	additional biosyntethic genes	additional biosyntethic genes	1614234	1615340	+	protocluster	ectoine	Other	1	Ectoine	1617719	1618117	+	Ectoine 11.1 (100%=ectoine)	alanine--glyoxylate aminotransferase family protein
Co-culture vs AtB-42-single-culture (control)	AtB-42	SFUL_RS07080	ectoine	2.25739	0.0496311	Region 11.1	NC_021177	other genes	other genes	1615649	1616179	+	protocluster	ectoine	Other	1	Ectoine	1617719	1618117	+	Ectoine 11.1 (100%=ectoine)	diaminobutyrate acetyltransferase	161015WP_015607778.1 MULTISPECIES: diaminobutyrate acetyltransferase	EC:2.3.1.5	Arylamine N-acetyltransferase
Co-culture vs AtB-42-single-culture (control)	AtB-42	SFUL_RS07085	ectoine	0.563858	0.400818	Region 11.1	NC_021177	additional biosyntethic genes	additional biosyntethic genes	1616375	1617637	+	protocluster	ectoine	Other	1	Ectoine	1617719	1618117	+	Ectoine 11.1 (100%=ectoine)	diaminobutyrate--2-oxoglutarate transaminase
Co-culture vs AtB-42-single-culture (control)	AtB-42	SFUL_RS07090	ectoine	-2.91714	0.061479	Region 11.1	NC_021177	core biosyntethic genes	core biosyntethic genes	1617719	1618117	+	protocore	ectoine	Other	1	Ectoine	1617719	1618117	+	Ectoine 11.1 (100%=ectoine)	ectoine synthase	114956WP_015607780.1 MULTISPECIES: ectoine synthase	EC:4.2.1.108	Ectoine synthase
Co-culture vs AtB-42-single-culture (control)	AtB-42	SFUL_RS07095	ectoine	-3.40954	1	Region 11.1	NC_021177	other genes	other genes	1618123	1619016	+	protocluster	ectoine	Other	1	Ectoine	1617719	1618117	+	Ectoine 11.1 (100%=ectoine)	ectoine hydroxylase	2441WP_015607781.1 MULTISPECIES: ectoine hydroxylase	EC:3.4.21; EC:3.6.1.3; EC:3.6.1.15	Acting on peptide bonds (peptidases); Adenosinetriphosphatase; Nucleoside-triphosphate phosphatase
Co-culture vs AtB-42-single-culture (control)	AtB-42	SFUL_RS07100	ectoine	0	1	Region 11.1	NC_021177	other genes	other genes	1619148	1620182	+	protocluster	ectoine	Other	1	Ectoine	1617719	1618117	+	Ectoine 11.1 (100%=ectoine)	glyoxalase
Co-culture vs AtB-42-single-culture (control)	AtB-42	SFUL_RS07105	ectoine	0.148254	1	Region 11.1	NC_021177	additional biosyntethic genes	additional biosyntethic genes	1620158	1621228	-	protocluster	ectoine	Other	1	Ectoine	1617719	1618117	+	Ectoine 11.1 (100%=ectoine)	alkene reductase
Co-culture vs AtB-42-single-culture (control)	AtB-42	SFUL_RS07110	ectoine	0	1	Region 11.1	NC_021177	regulatory genes	regulatory genes	1621409	1621915	+	protocluster	ectoine	Other	1	Ectoine	1617719	1618117	+	Ectoine 11.1 (100%=ectoine)	MarR family transcriptional regulator
Co-culture vs AtB-42-single-culture (control)	AtB-42	SFUL_RS07115	ectoine	-1.27836	1	Region 11.1	NC_021177	additional biosyntethic genes	additional biosyntethic genes	1621972	1623033	-	protocluster	ectoine	Other	1	Ectoine	1617719	1618117	+	Ectoine 11.1 (100%=ectoine)	aminotransferase class V-fold PLP-dependent enzyme
Co-culture vs AtB-42-single-culture (control)	AtB-42	SFUL_RS11355	lanthipeptide	0	1	Region 12.1	NC_021177	additional biosyntethic genes	additional biosyntethic genes	2590852	2591076	+	protocluster				Lanthipeptide	2600811	2604077	+	Lanthipeptide 12.1	DUF397 domain-containing protein
Co-culture vs AtB-42-single-culture (control)	AtB-42	SFUL_RS11360	lanthipeptide	0	1	Region 12.1	NC_021177	other genes	other genes	2591128	2591352	+	protocluster				Lanthipeptide	2600811	2604077	+	Lanthipeptide 12.1	DUF397 domain-containing protein
Co-culture vs AtB-42-single-culture (control)	AtB-42	SFUL_RS11365	lanthipeptide	0	1	Region 12.1	NC_021177	other genes	other genes	2591454	2592167	+	protocluster				Lanthipeptide	2600811	2604077	+	Lanthipeptide 12.1	VOC family protein
Co-culture vs AtB-42-single-culture (control)	AtB-42	SFUL_RS11370	lanthipeptide	-0.265285	1	Region 12.1	NC_021177	other genes	other genes	2592188	2593417	-	protocluster				Lanthipeptide	2600811	2604077	+	Lanthipeptide 12.1	DUF4157 domain-containing protein
Co-culture vs AtB-42-single-culture (control)	AtB-42	SFUL_RS11380	lanthipeptide	0	1	Region 12.1	NC_021177	other genes	other genes	2594414	2594680	-	protocluster				Lanthipeptide	2600811	2604077	+	Lanthipeptide 12.1	hypothetical protein
Co-culture vs AtB-42-single-culture (control)	AtB-42	SFUL_RS11385	lanthipeptide	0	1	Region 12.1	NC_021177	other genes	other genes	2594801	2595451	+	protocluster				Lanthipeptide	2600811	2604077	+	Lanthipeptide 12.1	hypothetical protein
Co-culture vs AtB-42-single-culture (control)	AtB-42	SFUL_RS11390	lanthipeptide	0	1	Region 12.1	NC_021177	other genes	other genes	2595504	2596103	-	protocluster				Lanthipeptide	2600811	2604077	+	Lanthipeptide 12.1	hypothetical protein
Co-culture vs AtB-42-single-culture (control)	AtB-42	SFUL_RS11395	lanthipeptide	0	1	Region 12.1	NC_021177	other genes	other genes	2596363	2597205	-	protocluster				Lanthipeptide	2600811	2604077	+	Lanthipeptide 12.1	sugar phosphate isomerase/epimerase
Co-culture vs AtB-42-single-culture (control)	AtB-42	SFUL_RS11400	lanthipeptide	0	1	Region 12.1	NC_021177	other genes	other genes	2597202	2598356	-	protocluster				Lanthipeptide	2600811	2604077	+	Lanthipeptide 12.1	dihydrodipicolinate synthase family protein
Co-culture vs AtB-42-single-culture (control)	AtB-42	SFUL_RS11405	lanthipeptide	0.593241	1	Region 12.1	NC_021177	additional biosyntethic genes	additional biosyntethic genes	2598353	2599504	-	protocluster				Lanthipeptide	2600811	2604077	+	Lanthipeptide 12.1	Gfo/Idh/MocA family oxidoreductase	114913WP_015608628.1 MULTISPECIES: Gfo/Idh/MocA family oxidoreductase	EC:3.4.23	Acting on peptide bonds (peptidases)
Co-culture vs AtB-42-single-culture (control)	AtB-42	SFUL_RS11410	lanthipeptide	0	1	Region 12.1	NC_021177	regulatory genes	regulatory genes	2599614	2600690	+	protocluster				Lanthipeptide	2600811	2604077	+	Lanthipeptide 12.1	LacI family transcriptional regulator
Co-culture vs AtB-42-single-culture (control)	AtB-42	SFUL_RS11415	lanthipeptide	0.132909	1	Region 12.1	NC_021177	additional biosyntethic genes	core biosyntethic genes	2600811	2604077	+	protocore				Lanthipeptide	2600811	2604077	+	Lanthipeptide 12.1	type 2 lantipeptide synthetase LanM
Co-culture vs AtB-42-single-culture (control)	AtB-42	SFUL_RS11420	lanthipeptide	0	1	Region 12.1	NC_021177	other genes	other genes	2604170	2604364	+	protocluster				Lanthipeptide	2600811	2604077	+	Lanthipeptide 12.1	hypothetical protein
Co-culture vs AtB-42-single-culture (control)	AtB-42	SFUL_RS11425	lanthipeptide	-3.61026	1	Region 12.1	NC_021177	regulatory genes	regulatory genes	2604436	2607351	+	protocluster				Lanthipeptide	2600811	2604077	+	Lanthipeptide 12.1	helix-turn-helix transcriptional regulator
Co-culture vs AtB-42-single-culture (control)	AtB-42	SFUL_RS11430	lanthipeptide	0	1	Region 12.1	NC_021177	regulatory genes	regulatory genes	2607543	2609396	+	protocluster				Lanthipeptide	2600811	2604077	+	Lanthipeptide 12.1	transcriptional regulator%2C SARP family
Co-culture vs AtB-42-single-culture (control)	AtB-42	SFUL_RS11435	lanthipeptide	0	1	Region 12.1	NC_021177	regulatory genes	regulatory genes	2609451	2612027	-	protocluster				Lanthipeptide	2600811	2604077	+	Lanthipeptide 12.1	serine/threonine protein kinase
Co-culture vs AtB-42-single-culture (control)	AtB-42	SFUL_RS11440	lanthipeptide	0	1	Region 12.1	NC_021177	transport-related genes	transport-related genes	2612078	2613373	-	protocluster				Lanthipeptide	2600811	2604077	+	Lanthipeptide 12.1	MFS transporter
Co-culture vs AtB-42-single-culture (control)	AtB-42	SFUL_RS11740	siderophore	0.922565	1	Region 13.1	NC_021177	other genes	other genes	2686199	2687053	+	protocluster	desferrioxamin B	Other	1	Siderophore	2690518	2692296	+	Siderophore 13.1 (100%=desferrioxamin B)	siderophore-interacting protein
Co-culture vs AtB-42-single-culture (control)	AtB-42	SFUL_RS11745	siderophore	-0.0929668	1	Region 13.1	NC_021177	additional biosyntethic genes	additional biosyntethic genes	2687243	2688691	+	protocluster	desferrioxamin B	Other	1	Siderophore	2690518	2692296	+	Siderophore 13.1 (100%=desferrioxamin B)	pyridoxal-dependent decarboxylase
Co-culture vs AtB-42-single-culture (control)	AtB-42	SFUL_RS11750	siderophore	0.977706	0.266317	Region 13.1	NC_021177	additional biosyntethic genes	additional biosyntethic genes	2688675	2689952	+	protocluster	desferrioxamin B	Other	1	Siderophore	2690518	2692296	+	Siderophore 13.1 (100%=desferrioxamin B)	monooxygenase
Co-culture vs AtB-42-single-culture (control)	AtB-42	SFUL_RS11755	siderophore	1.21756	0.564394	Region 13.1	NC_021177	additional biosyntethic genes	additional biosyntethic genes	2689949	2690521	+	protocluster	desferrioxamin B	Other	1	Siderophore	2690518	2692296	+	Siderophore 13.1 (100%=desferrioxamin B)	N-acetyltransferase	206094WP_015608699.1 MULTISPECIES: acetyltransferase	EC:2.4.1.1; EC:2.3.1.5	Glycogen phosphorylase; Arylamine N-acetyltransferase
Co-culture vs AtB-42-single-culture (control)	AtB-42	SFUL_RS11760	siderophore	0.578092	0.829802	Region 13.1	NC_021177	core biosyntethic genes	core biosyntethic genes	2690518	2692296	+	protocore	desferrioxamin B	Other	1	Siderophore	2690518	2692296	+	Siderophore 13.1 (100%=desferrioxamin B)	IucA/IucC family siderophore biosynthesis protein	1414157WP_076966254.1 MULTISPECIES: IucA/IucC family siderophore biosynthesis protein	EC:3.1.3.16; EC:3.1.3.43; EC:6.4.1.2	Protein-serine/threonine phosphatase; [Pyruvate dehydrogenase (acetyl-transferring)]-phosphatase; Acetyl-CoA carboxylase
Co-culture vs AtB-42-single-culture (control)	AtB-42	SFUL_RS11765	siderophore	-4.18119	0.0762992	Region 13.1	NC_021177	other genes	other genes	2692356	2693918	-	protocluster	desferrioxamin B	Other	1	Siderophore	2690518	2692296	+	Siderophore 13.1 (100%=desferrioxamin B)	beta-N-acetylhexosaminidase
Co-culture vs AtB-42-single-culture (control)	AtB-42	SFUL_RS11770	siderophore	0	1	Region 13.1	NC_021177	other genes	other genes	2694152	2695039	+	protocluster	desferrioxamin B	Other	1	Siderophore	2690518	2692296	+	Siderophore 13.1 (100%=desferrioxamin B)	DUF4429 domain-containing protein
Co-culture vs AtB-42-single-culture (control)	AtB-42	SFUL_RS11775	siderophore	-0.469252	0.865376	Region 13.1	NC_021177	other genes	other genes	2695169	2695444	+	protocluster	desferrioxamin B	Other	1	Siderophore	2690518	2692296	+	Siderophore 13.1 (100%=desferrioxamin B)	hypothetical protein
Co-culture vs AtB-42-single-culture (control)	AtB-42	SFUL_RS12170	Non-ribosomal pepetide synthase (NRPS)-like	0	1	Region 14.1	NC_021177	other genes	other genes	2784610	2785629	+	protocluster	bottromycin A2	RiPP:Bottromycin	0.39	NRPS-like	2803366	2807199	+	NRPS-like 14.1 (39%=bottromycin A2)	membrane protein	1414031WP_076966408.1 MULTISPECIES: endonuclease	EC:3.2.1.21	Beta-glucosidase
Co-culture vs AtB-42-single-culture (control)	AtB-42	SFUL_RS12175	Non-ribosomal pepetide synthase (NRPS)-like	0	1	Region 14.1	NC_021177	other genes	other genes	2785609	2786649	-	protocluster	bottromycin A2	RiPP:Bottromycin	0.39	NRPS-like	2803366	2807199	+	NRPS-like 14.1 (39%=bottromycin A2)	hypothetical protein
Co-culture vs AtB-42-single-culture (control)	AtB-42	SFUL_RS12180	Non-ribosomal pepetide synthase (NRPS)-like	0	1	Region 14.1	NC_021177	other genes	other genes	2786903	2787514	-	protocluster	bottromycin A2	RiPP:Bottromycin	0.39	NRPS-like	2803366	2807199	+	NRPS-like 14.1 (39%=bottromycin A2)	hypothetical protein
Co-culture vs AtB-42-single-culture (control)	AtB-42	SFUL_RS12185	Non-ribosomal pepetide synthase (NRPS)-like	0	1	Region 14.1	NC_021177	regulatory genes	regulatory genes	2787679	2788458	+	protocluster	bottromycin A2	RiPP:Bottromycin	0.39	NRPS-like	2803366	2807199	+	NRPS-like 14.1 (39%=bottromycin A2)	MerR family transcriptional regulator
Co-culture vs AtB-42-single-culture (control)	AtB-42	SFUL_RS12190	Non-ribosomal pepetide synthase (NRPS)-like	0	1	Region 14.1	NC_021177	other genes	other genes	2788493	2789035	-	protocluster	bottromycin A2	RiPP:Bottromycin	0.39	NRPS-like	2803366	2807199	+	NRPS-like 14.1 (39%=bottromycin A2)	DUF642 domain-containing protein
Co-culture vs AtB-42-single-culture (control)	AtB-42	SFUL_RS12195	Non-ribosomal pepetide synthase (NRPS)-like	0	1	Region 14.1	NC_021177	other genes	other genes	2789507	2789740	+	protocluster	bottromycin A2	RiPP:Bottromycin	0.39	NRPS-like	2803366	2807199	+	NRPS-like 14.1 (39%=bottromycin A2)	hypothetical protein
Co-culture vs AtB-42-single-culture (control)	AtB-42	SFUL_RS12200	Non-ribosomal pepetide synthase (NRPS)-like	0	1	Region 14.1	NC_021177	other genes	other genes	2789835	2791985	-	protocluster	bottromycin A2	RiPP:Bottromycin	0.39	NRPS-like	2803366	2807199	+	NRPS-like 14.1 (39%=bottromycin A2)	secreted protein
Co-culture vs AtB-42-single-culture (control)	AtB-42	SFUL_RS12205	Non-ribosomal pepetide synthase (NRPS)-like	-2.6679	1	Region 14.1	NC_021177	other genes	other genes	2792212	2794356	-	protocluster	bottromycin A2	RiPP:Bottromycin	0.39	NRPS-like	2803366	2807199	+	NRPS-like 14.1 (39%=bottromycin A2)	discoidin domain-containing protein
Co-culture vs AtB-42-single-culture (control)	AtB-42	SFUL_RS12210	Non-ribosomal pepetide synthase (NRPS)-like	0	1	Region 14.1	NC_021177	other genes	other genes	2794680	2795276	+	protocluster	bottromycin A2	RiPP:Bottromycin	0.39	NRPS-like	2803366	2807199	+	NRPS-like 14.1 (39%=bottromycin A2)	ArsR family transcriptional regulator
Co-culture vs AtB-42-single-culture (control)	AtB-42	SFUL_RS12215	Non-ribosomal pepetide synthase (NRPS)-like	0	1	Region 14.1	NC_021177	transport-related genes	transport-related genes	2795441	2796733	+	protocluster	bottromycin A2	RiPP:Bottromycin	0.39	NRPS-like	2803366	2807199	+	NRPS-like 14.1 (39%=bottromycin A2)	MFS transporter
Co-culture vs AtB-42-single-culture (control)	AtB-42	SFUL_RS12225	Non-ribosomal pepetide synthase (NRPS)-like	0	1	Region 14.1	NC_021177	other genes	other genes	2797678	2798850	+	protocluster	bottromycin A2	RiPP:Bottromycin	0.39	NRPS-like	2803366	2807199	+	NRPS-like 14.1 (39%=bottromycin A2)	hypothetical protein	799688WP_151510780.1 hypothetical protein	EC:6.1.1.7	Alanine--tRNA ligase
Co-culture vs AtB-42-single-culture (control)	AtB-42	SFUL_RS12230	Non-ribosomal pepetide synthase (NRPS)-like	0	1	Region 14.1	NC_021177	other genes	other genes	2798873	2799445	-	protocluster	bottromycin A2	RiPP:Bottromycin	0.39	NRPS-like	2803366	2807199	+	NRPS-like 14.1 (39%=bottromycin A2)	hypothetical protein
Co-culture vs AtB-42-single-culture (control)	AtB-42	SFUL_RS12235	Non-ribosomal pepetide synthase (NRPS)-like	0	1	Region 14.1	NC_021177	additional biosyntethic genes	additional biosyntethic genes	2799588	2799788	-	protocluster	bottromycin A2	RiPP:Bottromycin	0.39	NRPS-like	2803366	2807199	+	NRPS-like 14.1 (39%=bottromycin A2)	alpha/beta hydrolase
Co-culture vs AtB-42-single-culture (control)	AtB-42	SFUL_RS12240	Non-ribosomal pepetide synthase (NRPS)-like	0	1	Region 14.1	NC_021177	other genes	other genes	2799879	2800181	+	protocluster	bottromycin A2	RiPP:Bottromycin	0.39	NRPS-like	2803366	2807199	+	NRPS-like 14.1 (39%=bottromycin A2)	hypothetical protein
Co-culture vs AtB-42-single-culture (control)	AtB-42	SFUL_RS12245	Non-ribosomal pepetide synthase (NRPS)-like	0	1	Region 14.1	NC_021177	other genes	other genes	2800773	2801417	+	protocluster	bottromycin A2	RiPP:Bottromycin	0.39	NRPS-like	2803366	2807199	+	NRPS-like 14.1 (39%=bottromycin A2)	uracil phosphoribosyltransferase
Co-culture vs AtB-42-single-culture (control)	AtB-42	SFUL_RS12250	Non-ribosomal pepetide synthase (NRPS)-like	0	1	Region 14.1	NC_021177	transport-related genes	transport-related genes	2801414	2802439	+	protocluster	bottromycin A2	RiPP:Bottromycin	0.39	NRPS-like	2803366	2807199	+	NRPS-like 14.1 (39%=bottromycin A2)	DMT family transporter
Co-culture vs AtB-42-single-culture (control)	AtB-42	SFUL_RS12255	Non-ribosomal pepetide synthase (NRPS)-like	0	1	Region 14.1	NC_021177	additional biosyntethic genes	additional biosyntethic genes	2802436	2803098	+	protocluster	bottromycin A2	RiPP:Bottromycin	0.39	NRPS-like	2803366	2807199	+	NRPS-like 14.1 (39%=bottromycin A2)	HAD family hydrolase
Co-culture vs AtB-42-single-culture (control)	AtB-42	SFUL_RS12260	Non-ribosomal pepetide synthase (NRPS)-like	0	1	Region 14.1	NC_021177	core biosyntethic genes	core biosyntethic genes	2803366	2807199	+	protocore	bottromycin A2	RiPP:Bottromycin	0.39	NRPS-like	2803366	2807199	+	NRPS-like 14.1 (39%=bottromycin A2)	amino acid adenylation domain-containing protein
Co-culture vs AtB-42-single-culture (control)	AtB-42	SFUL_RS12265	Non-ribosomal pepetide synthase (NRPS)-like	0	1	Region 14.1	NC_021177	other genes	other genes	2807242	2807496	+	protocluster	bottromycin A2	RiPP:Bottromycin	0.39	NRPS-like	2803366	2807199	+	NRPS-like 14.1 (39%=bottromycin A2)	hypothetical protein
Co-culture vs AtB-42-single-culture (control)	AtB-42	SFUL_RS12270	Non-ribosomal pepetide synthase (NRPS)-like	0	1	Region 14.1	NC_021177	other genes	other genes	2807493	2808434	+	protocluster	bottromycin A2	RiPP:Bottromycin	0.39	NRPS-like	2803366	2807199	+	NRPS-like 14.1 (39%=bottromycin A2)	pseudouridine-5'-phosphate glycosidase
Co-culture vs AtB-42-single-culture (control)	AtB-42	SFUL_RS12275	Non-ribosomal pepetide synthase (NRPS)-like	-0.582836	0.56066	Region 14.1	NC_021177	other genes	other genes	2808566	2810110	-	protocluster	bottromycin A2	RiPP:Bottromycin	0.39	NRPS-like	2803366	2807199	+	NRPS-like 14.1 (39%=bottromycin A2)	DUF445 domain-containing protein
Co-culture vs AtB-42-single-culture (control)	AtB-42	SFUL_RS12280	Non-ribosomal pepetide synthase (NRPS)-like	0.569905	1	Region 14.1	NC_021177	other genes	other genes	2810208	2811449	+	protocluster	bottromycin A2	RiPP:Bottromycin	0.39	NRPS-like	2803366	2807199	+	NRPS-like 14.1 (39%=bottromycin A2)	SGNH/GDSL hydrolase family protein
Co-culture vs AtB-42-single-culture (control)	AtB-42	SFUL_RS12285	Non-ribosomal pepetide synthase (NRPS)-like	-1.02711	0.459496	Region 14.1	NC_021177	other genes	other genes	2811487	2812212	-	protocluster	bottromycin A2	RiPP:Bottromycin	0.39	NRPS-like	2803366	2807199	+	NRPS-like 14.1 (39%=bottromycin A2)	DUF1707 and DUF2154 domain-containing protein
Co-culture vs AtB-42-single-culture (control)	AtB-42	SFUL_RS12290	Non-ribosomal pepetide synthase (NRPS)-like	-0.95178	1	Region 14.1	NC_021177	transport-related genes	transport-related genes	2812325	2813356	-	protocluster	bottromycin A2	RiPP:Bottromycin	0.39	NRPS-like	2803366	2807199	+	NRPS-like 14.1 (39%=bottromycin A2)	ATP-binding cassette domain-containing protein	1017879WP_043974416.1 ATP-binding cassette domain-containing protein	EC:3.6.1.3; EC:3.6.1.15	Adenosinetriphosphatase; Nucleoside-triphosphate phosphatase
Co-culture vs AtB-42-single-culture (control)	AtB-42	SFUL_RS12295	Non-ribosomal pepetide synthase (NRPS)-like	1.61247	1	Region 14.1	NC_021177	other genes	other genes	2813377	2814261	-	protocluster	bottromycin A2	RiPP:Bottromycin	0.39	NRPS-like	2803366	2807199	+	NRPS-like 14.1 (39%=bottromycin A2)	transporter
Co-culture vs AtB-42-single-culture (control)	AtB-42	SFUL_RS12300	Non-ribosomal pepetide synthase (NRPS)-like	3.40239	1	Region 14.1	NC_021177	other genes	other genes	2814254	2815054	-	protocluster	bottromycin A2	RiPP:Bottromycin	0.39	NRPS-like	2803366	2807199	+	NRPS-like 14.1 (39%=bottromycin A2)	hypothetical protein
Co-culture vs AtB-42-single-culture (control)	AtB-42	SFUL_RS12305	Non-ribosomal pepetide synthase (NRPS)-like	0.25615	0.860153	Region 14.1	NC_021177	other genes	other genes	2815285	2817675	+	protocluster	bottromycin A2	RiPP:Bottromycin	0.39	NRPS-like	2803366	2807199	+	NRPS-like 14.1 (39%=bottromycin A2)	penicillin-binding protein	32346WP_109165472.1 MULTISPECIES: penicillin-binding protein	EC:4.1.2.27; EC:2.4.1.109	Sphinganine-1-phosphate aldolase; Dolichyl-phosphate-mannose--protein mannosyltransferase
Co-culture vs AtB-42-single-culture (control)	AtB-42	SFUL_RS12310	Non-ribosomal pepetide synthase (NRPS)-like	0	1	Region 14.1	NC_021177	other genes	other genes	2817677	2817997	-	protocluster	bottromycin A2	RiPP:Bottromycin	0.39	NRPS-like	2803366	2807199	+	NRPS-like 14.1 (39%=bottromycin A2)	multidrug efflux SMR transporter
Co-culture vs AtB-42-single-culture (control)	AtB-42	SFUL_RS12315	Non-ribosomal pepetide synthase (NRPS)-like	0	1	Region 14.1	NC_021177	other genes	other genes	2818149	2818451	-	protocluster	bottromycin A2	RiPP:Bottromycin	0.39	NRPS-like	2803366	2807199	+	NRPS-like 14.1 (39%=bottromycin A2)	co-chaperone GroES
Co-culture vs AtB-42-single-culture (control)	AtB-42	SFUL_RS12320	Non-ribosomal pepetide synthase (NRPS)-like	0.255852	0.799741	Region 14.1	NC_021177	other genes	other genes	2818588	2818902	-	protocluster	bottromycin A2	RiPP:Bottromycin	0.39	NRPS-like	2803366	2807199	+	NRPS-like 14.1 (39%=bottromycin A2)	DUF3618 domain-containing protein
Co-culture vs AtB-42-single-culture (control)	AtB-42	SFUL_RS12325	Non-ribosomal pepetide synthase (NRPS)-like	-0.775613	0.270577	Region 14.1	NC_021177	additional biosyntethic genes	additional biosyntethic genes	2819034	2819501	+	protocluster	bottromycin A2	RiPP:Bottromycin	0.39	NRPS-like	2803366	2807199	+	NRPS-like 14.1 (39%=bottromycin A2)	thioredoxin-dependent thiol peroxidase
Co-culture vs AtB-42-single-culture (control)	AtB-42	SFUL_RS12330	Non-ribosomal pepetide synthase (NRPS)-like	1.46079	0.185669	Region 14.1	NC_021177	transport-related genes	transport-related genes	2819740	2821236	+	protocluster	bottromycin A2	RiPP:Bottromycin	0.39	NRPS-like	2803366	2807199	+	NRPS-like 14.1 (39%=bottromycin A2)	proline/glycine betaine transporter ProP
Co-culture vs AtB-42-single-culture (control)	AtB-42	SFUL_RS12335	Non-ribosomal pepetide synthase (NRPS)-like	0	1	Region 14.1	NC_021177	other genes	other genes	2821687	2822352	+	protocluster	bottromycin A2	RiPP:Bottromycin	0.39	NRPS-like	2803366	2807199	+	NRPS-like 14.1 (39%=bottromycin A2)	HNH endonuclease
Co-culture vs AtB-42-single-culture (control)	AtB-42	SFUL_RS12345	Non-ribosomal pepetide synthase (NRPS)-like	-1.11749	0.288996	Region 14.1	NC_021177	other genes	other genes	2822541	2823143	-	protocluster	bottromycin A2	RiPP:Bottromycin	0.39	NRPS-like	2803366	2807199	+	NRPS-like 14.1 (39%=bottromycin A2)	RdgB/HAM1 family non-canonical purine NTP pyrophosphatase	2598966WP_015608811.1 RdgB/HAM1 family non-canonical purine NTP pyrophosphatase	EC:3.6.1.9; EC:3.6.1.15	Nucleotide diphosphatase; Nucleoside-triphosphate phosphatase
Co-culture vs AtB-42-single-culture (control)	AtB-42	SFUL_RS12350	Non-ribosomal pepetide synthase (NRPS)-like	0	1	Region 14.1	NC_021177	other genes	other genes	2823229	2823618	-	protocluster	bottromycin A2	RiPP:Bottromycin	0.39	NRPS-like	2803366	2807199	+	NRPS-like 14.1 (39%=bottromycin A2)	hypothetical protein
Co-culture vs AtB-42-single-culture (control)	AtB-42	SFUL_RS12355	Non-ribosomal pepetide synthase (NRPS)-like	1.04304	0.146419	Region 14.1	NC_021177	other genes	other genes	2823742	2824479	-	protocluster	bottromycin A2	RiPP:Bottromycin	0.39	NRPS-like	2803366	2807199	+	NRPS-like 14.1 (39%=bottromycin A2)	ribonuclease PH	178036WP_015608813.1 MULTISPECIES: ribonuclease PH	EC:2.7.7.56	tRNA nucleotidyltransferase
Co-culture vs AtB-42-single-culture (control)	AtB-42	SFUL_RS12360	Non-ribosomal pepetide synthase (NRPS)-like	0.344734	0.792575	Region 14.1	NC_021177	other genes	other genes	2824660	2824893	-	protocluster	bottromycin A2	RiPP:Bottromycin	0.39	NRPS-like	2803366	2807199	+	NRPS-like 14.1 (39%=bottromycin A2)	phosphotransferase system EIIBcysteine%2C phosphorylation site	338568WP_007450642.1 MULTISPECIES: PTS sugar transporter	EC:2.7.1.69	Transferring phosphorus-containing groups
Co-culture vs AtB-42-single-culture (control)	AtB-42	SFUL_RS12365	Non-ribosomal pepetide synthase (NRPS)-like	4.62254	1.17446e-06	Region 14.1	NC_021177	additional biosyntethic genes	additional biosyntethic genes	2825116	2826375	+	protocluster	bottromycin A2	RiPP:Bottromycin	0.39	NRPS-like	2803366	2807199	+	NRPS-like 14.1 (39%=bottromycin A2)	PTS lactose transporter subunit IIC	322598WP_032761078.1 MULTISPECIES: PTS lactose transporter subunit IIC	EC:2.7.1.69	Transferring phosphorus-containing groups
Co-culture vs AtB-42-single-culture (control)	AtB-42	SFUL_RS13410	thiopeptide	0	1	Region 15.1	NC_021177	other genes	other genes	3079264	3080136	-	protocluster				Thiopeptide	3089000	3101360	+	Thiopeptide 15.1	hypothetical protein
Co-culture vs AtB-42-single-culture (control)	AtB-42	SFUL_RS13410	LAP	0	1	Region 15.2	NC_021177	other genes	other genes	3079264	3080136	-	protocluster				LAP				LAP 15.2	hypothetical protein
Co-culture vs AtB-42-single-culture (control)	AtB-42	SFUL_RS13415	thiopeptide	0	1	Region 15.1	NC_021177	regulatory genes	regulatory genes	3080251	3080838	+	protocluster				Thiopeptide	3089000	3101360	+	Thiopeptide 15.1	TetR/AcrR family transcriptional regulator
Co-culture vs AtB-42-single-culture (control)	AtB-42	SFUL_RS13415	LAP	0	1	Region 15.2	NC_021177	regulatory genes	regulatory genes	3080251	3080838	+	protocluster				LAP				LAP 15.2	TetR/AcrR family transcriptional regulator
Co-culture vs AtB-42-single-culture (control)	AtB-42	SFUL_RS13420	LAP	0	1	Region 15.2	NC_021177	regulatory genes	regulatory genes	3081069	3081611	-	protocluster				LAP				LAP 15.2	UTRA domain-containing protein
Co-culture vs AtB-42-single-culture (control)	AtB-42	SFUL_RS13420	thiopeptide	0	1	Region 15.1	NC_021177	regulatory genes	regulatory genes	3081069	3081611	-	protocluster				Thiopeptide	3089000	3101360	+	Thiopeptide 15.1	UTRA domain-containing protein
Co-culture vs AtB-42-single-culture (control)	AtB-42	SFUL_RS13425	thiopeptide	3.5214	3.17576e-06	Region 15.1	NC_021177	other genes	other genes	3081689	3085222	-	protocluster				Thiopeptide	3089000	3101360	+	Thiopeptide 15.1	transcription-repair coupling factor	195487WP_015609019.1 MULTISPECIES: transcription-repair coupling factor	EC:3.1.1.11; EC:3.1.1.1	Pectinesterase; Carboxylesterase
Co-culture vs AtB-42-single-culture (control)	AtB-42	SFUL_RS13425	LAP	3.5214	3.17576e-06	Region 15.2	NC_021177	other genes	other genes	3081689	3085222	-	protocluster				LAP				LAP 15.2	transcription-repair coupling factor	195487WP_015609019.1 MULTISPECIES: transcription-repair coupling factor	EC:3.1.1.11; EC:3.1.1.1	Pectinesterase; Carboxylesterase
Co-culture vs AtB-42-single-culture (control)	AtB-42	SFUL_RS13430	LAP	-0.0165946	0.994093	Region 15.2	NC_021177	other genes	other genes	3085769	3086749	+	protocluster				LAP				LAP 15.2	Regulatory protein LuxR
Co-culture vs AtB-42-single-culture (control)	AtB-42	SFUL_RS13430	thiopeptide	-0.0165946	0.994093	Region 15.1	NC_021177	other genes	other genes	3085769	3086749	+	protocluster				Thiopeptide	3089000	3101360	+	Thiopeptide 15.1	Regulatory protein LuxR
Co-culture vs AtB-42-single-culture (control)	AtB-42	SFUL_RS13435	LAP	0.128962	1	Region 15.2	NC_021177	other genes	other genes	3086833	3087087	-	protocluster				LAP				LAP 15.2	hypothetical protein
Co-culture vs AtB-42-single-culture (control)	AtB-42	SFUL_RS13435	thiopeptide	0.128962	1	Region 15.1	NC_021177	other genes	other genes	3086833	3087087	-	protocluster				Thiopeptide	3089000	3101360	+	Thiopeptide 15.1	hypothetical protein
Co-culture vs AtB-42-single-culture (control)	AtB-42	SFUL_RS13440	thiopeptide	0	1	Region 15.1	NC_021177	additional biosyntethic genes	additional biosyntethic genes	3087084	3088364	-	protocluster				Thiopeptide	3089000	3101360	+	Thiopeptide 15.1	amidohydrolase
Co-culture vs AtB-42-single-culture (control)	AtB-42	SFUL_RS13440	LAP	0	1	Region 15.2	NC_021177	additional biosyntethic genes	additional biosyntethic genes	3087084	3088364	-	protocluster				LAP				LAP 15.2	amidohydrolase
Co-culture vs AtB-42-single-culture (control)	AtB-42	SFUL_RS13445	thiopeptide	-2.75005	1	Region 15.1	NC_021177	other genes	other genes	3088746	3088922	+	protocluster				Thiopeptide	3089000	3101360	+	Thiopeptide 15.1	thiazolylpeptide-type bacteriocin
Co-culture vs AtB-42-single-culture (control)	AtB-42	SFUL_RS13445	LAP	-2.75005	1	Region 15.2	NC_021177	other genes	other genes	3088746	3088922	+	protocluster				LAP				LAP 15.2	thiazolylpeptide-type bacteriocin
Co-culture vs AtB-42-single-culture (control)	AtB-42	SFUL_RS13450	LAP	0	1	Region 15.2	NC_021177	core biosyntethic genes	core biosyntethic genes	3089000	3091009	-	protocluster				LAP				LAP 15.2	TOMM precursor leader peptide-binding protein	3014347WP_015609024.1 TOMM precursor leader peptide-binding protein	EC:6.1.1.2	Tryptophan--tRNA ligase
Co-culture vs AtB-42-single-culture (control)	AtB-42	SFUL_RS13450	thiopeptide	0	1	Region 15.1	NC_021177	core biosyntethic genes	core biosyntethic genes	3089000	3091009	-	protocore				Thiopeptide	3089000	3101360	+	Thiopeptide 15.1	TOMM precursor leader peptide-binding protein	3014347WP_015609024.1 TOMM precursor leader peptide-binding protein	EC:6.1.1.2	Tryptophan--tRNA ligase
Co-culture vs AtB-42-single-culture (control)	AtB-42	SFUL_RS13455	thiopeptide	0	1	Region 15.1	NC_021177	transport-related genes	transport-related genes	3091006	3091761	-	protocore				Thiopeptide	3089000	3101360	+	Thiopeptide 15.1	ABC transporter permease	114899WP_015609025.1 MULTISPECIES: ABC transporter permease	EC:3.1.3.7; EC:3.1.3.31	3'(2'),5'-bisphosphate nucleotidase; Nucleotidase
Co-culture vs AtB-42-single-culture (control)	AtB-42	SFUL_RS13455	LAP	0	1	Region 15.2	NC_021177	transport-related genes	transport-related genes	3091006	3091761	-	protocluster				LAP				LAP 15.2	ABC transporter permease	114899WP_015609025.1 MULTISPECIES: ABC transporter permease	EC:3.1.3.7; EC:3.1.3.31	3'(2'),5'-bisphosphate nucleotidase; Nucleotidase
Co-culture vs AtB-42-single-culture (control)	AtB-42	SFUL_RS13460	LAP	0	1	Region 15.2	NC_021177	transport-related genes	transport-related genes	3091815	3092702	-	protocluster				LAP				LAP 15.2	ABC transporter ATP-binding protein	296002WP_099127757.1 MULTISPECIES: ABC transporter ATP-binding protein	EC:3.6.1.3; EC:3.6.1.15	Adenosinetriphosphatase; Nucleoside-triphosphate phosphatase
Co-culture vs AtB-42-single-culture (control)	AtB-42	SFUL_RS13460	thiopeptide	0	1	Region 15.1	NC_021177	transport-related genes	transport-related genes	3091815	3092702	-	protocore				Thiopeptide	3089000	3101360	+	Thiopeptide 15.1	ABC transporter ATP-binding protein	296002WP_099127757.1 MULTISPECIES: ABC transporter ATP-binding protein	EC:3.6.1.3; EC:3.6.1.15	Adenosinetriphosphatase; Nucleoside-triphosphate phosphatase
Co-culture vs AtB-42-single-culture (control)	AtB-42	SFUL_RS13465	LAP	0	1	Region 15.2	NC_021177	other genes	other genes	3092820	3093929	-	protocluster				LAP				LAP 15.2	M50 family peptidase
Co-culture vs AtB-42-single-culture (control)	AtB-42	SFUL_RS13465	thiopeptide	0	1	Region 15.1	NC_021177	other genes	other genes	3092820	3093929	-	protocore				Thiopeptide	3089000	3101360	+	Thiopeptide 15.1	M50 family peptidase
Co-culture vs AtB-42-single-culture (control)	AtB-42	SFUL_RS13470	LAP	0	1	Region 15.2	NC_021177	core biosyntethic genes	core biosyntethic genes	3093926	3094975	-	protocluster				LAP				LAP 15.2	lantibiotic biosynthesis protein
Co-culture vs AtB-42-single-culture (control)	AtB-42	SFUL_RS13470	thiopeptide	0	1	Region 15.1	NC_021177	core biosyntethic genes	core biosyntethic genes	3093926	3094975	-	protocore				Thiopeptide	3089000	3101360	+	Thiopeptide 15.1	lantibiotic biosynthesis protein
Co-culture vs AtB-42-single-culture (control)	AtB-42	SFUL_RS13475	thiopeptide	0	1	Region 15.1	NC_021177	additional biosyntethic genes	core biosyntethic genes	3094972	3097635	-	protocore				Thiopeptide	3089000	3101360	+	Thiopeptide 15.1	lantibiotic dehydratase	32509WP_109165295.1 MULTISPECIES: lantibiotic dehydratase	EC:3.6.1.15	Nucleoside-triphosphate phosphatase
Co-culture vs AtB-42-single-culture (control)	AtB-42	SFUL_RS13475	LAP	0	1	Region 15.2	NC_021177	additional biosyntethic genes	core biosyntethic genes	3094972	3097635	-	protocluster				LAP				LAP 15.2	lantibiotic dehydratase	32509WP_109165295.1 MULTISPECIES: lantibiotic dehydratase	EC:3.6.1.15	Nucleoside-triphosphate phosphatase
Co-culture vs AtB-42-single-culture (control)	AtB-42	SFUL_RS13480	LAP	0	1	Region 15.2	NC_021177	core biosyntethic genes	core biosyntethic genes	3097702	3099333	-	protocluster				LAP				LAP 15.2	nitroreductase
Co-culture vs AtB-42-single-culture (control)	AtB-42	SFUL_RS13480	thiopeptide	0	1	Region 15.1	NC_021177	core biosyntethic genes	core biosyntethic genes	3097702	3099333	-	protocore				Thiopeptide	3089000	3101360	+	Thiopeptide 15.1	nitroreductase
Co-culture vs AtB-42-single-culture (control)	AtB-42	SFUL_RS13485	thiopeptide	0	1	Region 15.1	NC_021177	core biosyntethic genes	core biosyntethic genes	3099387	3101360	-	protocore				Thiopeptide	3089000	3101360	+	Thiopeptide 15.1	TOMM precursor leader peptide-binding protein
Co-culture vs AtB-42-single-culture (control)	AtB-42	SFUL_RS13485	LAP	0	1	Region 15.2	NC_021177	core biosyntethic genes	core biosyntethic genes	3099387	3101360	-	protocluster				LAP				LAP 15.2	TOMM precursor leader peptide-binding protein
Co-culture vs AtB-42-single-culture (control)	AtB-42	SFUL_RS13490	LAP	0	1	Region 15.2	NC_021177	other genes	other genes	3101350	3103662	-	protocluster				LAP				LAP 15.2	TOMM precursor leader peptide-binding protein
Co-culture vs AtB-42-single-culture (control)	AtB-42	SFUL_RS13490	thiopeptide	0	1	Region 15.1	NC_021177	other genes	other genes	3101350	3103662	-	protocluster				Thiopeptide	3089000	3101360	+	Thiopeptide 15.1	TOMM precursor leader peptide-binding protein
Co-culture vs AtB-42-single-culture (control)	AtB-42	SFUL_RS13495	thiopeptide	-0.826475	1	Region 15.1	NC_021177	regulatory genes	regulatory genes	3103668	3105584	-	protocluster				Thiopeptide	3089000	3101360	+	Thiopeptide 15.1	AfsR/SARP family transcriptional regulator
Co-culture vs AtB-42-single-culture (control)	AtB-42	SFUL_RS13495	LAP	-0.826475	1	Region 15.2	NC_021177	regulatory genes	regulatory genes	3103668	3105584	-	protocluster				LAP				LAP 15.2	AfsR/SARP family transcriptional regulator
Co-culture vs AtB-42-single-culture (control)	AtB-42	SFUL_RS13500	LAP	0	1	Region 15.2	NC_021177	other genes	other genes	3105600	3105881	-	protocluster				LAP				LAP 15.2	hypothetical protein
Co-culture vs AtB-42-single-culture (control)	AtB-42	SFUL_RS13500	thiopeptide	0	1	Region 15.1	NC_021177	other genes	other genes	3105600	3105881	-	protocluster				Thiopeptide	3089000	3101360	+	Thiopeptide 15.1	hypothetical protein
Co-culture vs AtB-42-single-culture (control)	AtB-42	SFUL_RS13505	thiopeptide	0.123919	0.917546	Region 15.1	NC_021177	transport-related genes	transport-related genes	3106237	3108822	-	protocluster				Thiopeptide	3089000	3101360	+	Thiopeptide 15.1	FtsX-like permease family protein
Co-culture vs AtB-42-single-culture (control)	AtB-42	SFUL_RS13505	LAP	0.123919	0.917546	Region 15.2	NC_021177	transport-related genes	transport-related genes	3106237	3108822	-	protocluster				LAP				LAP 15.2	FtsX-like permease family protein
Co-culture vs AtB-42-single-culture (control)	AtB-42	SFUL_RS13510	LAP	-0.169476	0.918304	Region 15.2	NC_021177	transport-related genes	transport-related genes	3108819	3109607	-	protocluster				LAP				LAP 15.2	ABC transporter ATP-binding protein	405484WP_015609036.1 MULTISPECIES: ABC transporter ATP-binding protein	EC:3.6.1.3; EC:3.6.1.15	Adenosinetriphosphatase; Nucleoside-triphosphate phosphatase
Co-culture vs AtB-42-single-culture (control)	AtB-42	SFUL_RS13510	thiopeptide	-0.169476	0.918304	Region 15.1	NC_021177	transport-related genes	transport-related genes	3108819	3109607	-	protocluster				Thiopeptide	3089000	3101360	+	Thiopeptide 15.1	ABC transporter ATP-binding protein	405484WP_015609036.1 MULTISPECIES: ABC transporter ATP-binding protein	EC:3.6.1.3; EC:3.6.1.15	Adenosinetriphosphatase; Nucleoside-triphosphate phosphatase
Co-culture vs AtB-42-single-culture (control)	AtB-42	SFUL_RS13515	thiopeptide	0	1	Region 15.1	NC_021177	other genes	other genes	3110032	3110655	+	protocluster				Thiopeptide	3089000	3101360	+	Thiopeptide 15.1	histidine phosphatase family protein
Co-culture vs AtB-42-single-culture (control)	AtB-42	SFUL_RS13515	LAP	0	1	Region 15.2	NC_021177	other genes	other genes	3110032	3110655	+	protocluster				LAP				LAP 15.2	histidine phosphatase family protein
Co-culture vs AtB-42-single-culture (control)	AtB-42	SFUL_RS14420	Non-ribosomal peptide synthase (NRPS)	0	1	Region 16.1	NC_021177	transport-related genes	transport-related genes	3311500	3312411	-	protocluster	phosphonoglycans	Saccharide	0.03	NRPS	3331019	3355756	+	NRPS 16.1 (3%=phosphonoglycans)	carbohydrate ABC transporter permease
Co-culture vs AtB-42-single-culture (control)	AtB-42	SFUL_RS14425	Non-ribosomal peptide synthase (NRPS)	0	1	Region 16.1	NC_021177	transport-related genes	transport-related genes	3312408	3313340	-	protocluster	phosphonoglycans	Saccharide	0.03	NRPS	3331019	3355756	+	NRPS 16.1 (3%=phosphonoglycans)	sugar ABC transporter permease
Co-culture vs AtB-42-single-culture (control)	AtB-42	SFUL_RS14430	Non-ribosomal peptide synthase (NRPS)	0	1	Region 16.1	NC_021177	other genes	other genes	3313594	3315336	-	protocluster	phosphonoglycans	Saccharide	0.03	NRPS	3331019	3355756	+	NRPS 16.1 (3%=phosphonoglycans)	dihydroxy-acid dehydratase
Co-culture vs AtB-42-single-culture (control)	AtB-42	SFUL_RS14435	Non-ribosomal peptide synthase (NRPS)	0	1	Region 16.1	NC_021177	other genes	other genes	3315333	3316235	-	protocluster	phosphonoglycans	Saccharide	0.03	NRPS	3331019	3355756	+	NRPS 16.1 (3%=phosphonoglycans)	dihydrodipicolinate synthase family protein	333980WP_043972393.1 MULTISPECIES: dihydrodipicolinate synthase family protein	EC:3.1.1.32; EC:3.1.1.1	Phospholipase A(1); Carboxylesterase
Co-culture vs AtB-42-single-culture (control)	AtB-42	SFUL_RS14440	Non-ribosomal peptide synthase (NRPS)	0	1	Region 16.1	NC_021177	regulatory genes	regulatory genes	3316286	3316942	-	protocluster	phosphonoglycans	Saccharide	0.03	NRPS	3331019	3355756	+	NRPS 16.1 (3%=phosphonoglycans)	GntR family transcriptional regulator
Co-culture vs AtB-42-single-culture (control)	AtB-42	SFUL_RS14445	Non-ribosomal peptide synthase (NRPS)	0	1	Region 16.1	NC_021177	additional biosyntethic genes	additional biosyntethic genes	3317310	3318119	+	protocluster	phosphonoglycans	Saccharide	0.03	NRPS	3331019	3355756	+	NRPS 16.1 (3%=phosphonoglycans)	NAD(P)-dependent oxidoreductase	703111WP_151512802.1 NAD-dependent epimerase/dehydratase family protein	EC:4.2.1.9	Dihydroxy-acid dehydratase
Co-culture vs AtB-42-single-culture (control)	AtB-42	SFUL_RS14450	Non-ribosomal peptide synthase (NRPS)	0	1	Region 16.1	NC_021177	other genes	other genes	3318317	3319417	+	protocluster	phosphonoglycans	Saccharide	0.03	NRPS	3331019	3355756	+	NRPS 16.1 (3%=phosphonoglycans)	Secreted hydrolase
Co-culture vs AtB-42-single-culture (control)	AtB-42	SFUL_RS14455	Non-ribosomal peptide synthase (NRPS)	0	1	Region 16.1	NC_021177	other genes	other genes	3319454	3319765	-	protocluster	phosphonoglycans	Saccharide	0.03	NRPS	3331019	3355756	+	NRPS 16.1 (3%=phosphonoglycans)	hypothetical protein
Co-culture vs AtB-42-single-culture (control)	AtB-42	SFUL_RS14465	Non-ribosomal peptide synthase (NRPS)	0	1	Region 16.1	NC_021177	other genes	other genes	3322373	3322597	-	protocluster	phosphonoglycans	Saccharide	0.03	NRPS	3331019	3355756	+	NRPS 16.1 (3%=phosphonoglycans)	DUF397 domain-containing protein
Co-culture vs AtB-42-single-culture (control)	AtB-42	SFUL_RS14470	Non-ribosomal peptide synthase (NRPS)	0	1	Region 16.1	NC_021177	other genes	other genes	3322613	3322807	+	protocluster	phosphonoglycans	Saccharide	0.03	NRPS	3331019	3355756	+	NRPS 16.1 (3%=phosphonoglycans)	hypothetical protein
Co-culture vs AtB-42-single-culture (control)	AtB-42	SFUL_RS14475	Non-ribosomal peptide synthase (NRPS)	0	1	Region 16.1	NC_021177	other genes	other genes	3322897	3323754	-	protocluster	phosphonoglycans	Saccharide	0.03	NRPS	3331019	3355756	+	NRPS 16.1 (3%=phosphonoglycans)	M23 family metallopeptidase
Co-culture vs AtB-42-single-culture (control)	AtB-42	SFUL_RS14480	Non-ribosomal peptide synthase (NRPS)	0	1	Region 16.1	NC_021177	other genes	other genes	3323923	3324543	-	protocluster	phosphonoglycans	Saccharide	0.03	NRPS	3331019	3355756	+	NRPS 16.1 (3%=phosphonoglycans)	hypothetical protein
Co-culture vs AtB-42-single-culture (control)	AtB-42	SFUL_RS14485	Non-ribosomal peptide synthase (NRPS)	0	1	Region 16.1	NC_021177	other genes	other genes	3324817	3326208	+	protocluster	phosphonoglycans	Saccharide	0.03	NRPS	3331019	3355756	+	NRPS 16.1 (3%=phosphonoglycans)	signaling protein
Co-culture vs AtB-42-single-culture (control)	AtB-42	SFUL_RS14490	Non-ribosomal peptide synthase (NRPS)	0	1	Region 16.1	NC_021177	other genes	other genes	3326251	3326496	-	protocluster	phosphonoglycans	Saccharide	0.03	NRPS	3331019	3355756	+	NRPS 16.1 (3%=phosphonoglycans)	hypothetical protein
Co-culture vs AtB-42-single-culture (control)	AtB-42	SFUL_RS14495	Non-ribosomal peptide synthase (NRPS)	0	1	Region 16.1	NC_021177	other genes	other genes	3326550	3327944	-	protocluster	phosphonoglycans	Saccharide	0.03	NRPS	3331019	3355756	+	NRPS 16.1 (3%=phosphonoglycans)	Mucin-2
Co-culture vs AtB-42-single-culture (control)	AtB-42	SFUL_RS14500	Non-ribosomal peptide synthase (NRPS)	0	1	Region 16.1	NC_021177	other genes	other genes	3328029	3329051	-	protocluster	phosphonoglycans	Saccharide	0.03	NRPS	3331019	3355756	+	NRPS 16.1 (3%=phosphonoglycans)	hypothetical protein	1414790WP_076965543.1 MULTISPECIES: MarR family transcriptional regulator	EC:3.6.1.3; EC:3.6.4.13; EC:3.6.1.15	Adenosinetriphosphatase; RNA helicase; Nucleoside-triphosphate phosphatase
Co-culture vs AtB-42-single-culture (control)	AtB-42	SFUL_RS14505	Non-ribosomal peptide synthase (NRPS)	0	1	Region 16.1	NC_021177	other genes	other genes	3329547	3330071	-	protocluster	phosphonoglycans	Saccharide	0.03	NRPS	3331019	3355756	+	NRPS 16.1 (3%=phosphonoglycans)	MepB domain containing protein
Co-culture vs AtB-42-single-culture (control)	AtB-42	SFUL_RS14510	Non-ribosomal peptide synthase (NRPS)	0	1	Region 16.1	NC_021177	other genes	other genes	3330242	3330484	+	protocluster	phosphonoglycans	Saccharide	0.03	NRPS	3331019	3355756	+	NRPS 16.1 (3%=phosphonoglycans)	type II toxin-antitoxin system prevent-host-death family antitoxin
Co-culture vs AtB-42-single-culture (control)	AtB-42	SFUL_RS14515	Non-ribosomal peptide synthase (NRPS)	0	1	Region 16.1	NC_021177	other genes	other genes	3330481	3330927	+	protocluster	phosphonoglycans	Saccharide	0.03	NRPS	3331019	3355756	+	NRPS 16.1 (3%=phosphonoglycans)	PIN domain-containing protein
Co-culture vs AtB-42-single-culture (control)	AtB-42	SFUL_RS14520	Non-ribosomal peptide synthase (NRPS)	1.38445	1	Region 16.1	NC_021177	additional biosyntethic genes	core biosyntethic genes	3331019	3332923	-	protocore	phosphonoglycans	Saccharide	0.03	NRPS	3331019	3355756	+	NRPS 16.1 (3%=phosphonoglycans)	long-chain fatty acid--CoA ligase
Co-culture vs AtB-42-single-culture (control)	AtB-42	SFUL_RS14525	Non-ribosomal peptide synthase (NRPS)	0	1	Region 16.1	NC_021177	additional biosyntethic genes	additional biosyntethic genes	3333002	3334303	-	protocore	phosphonoglycans	Saccharide	0.03	NRPS	3331019	3355756	+	NRPS 16.1 (3%=phosphonoglycans)	acetyl-CoA C-acetyltransferase
Co-culture vs AtB-42-single-culture (control)	AtB-42	SFUL_RS14530	Non-ribosomal peptide synthase (NRPS)	-0.400215	1	Region 16.1	NC_021177	additional biosyntethic genes	additional biosyntethic genes	3334404	3335723	+	protocore	phosphonoglycans	Saccharide	0.03	NRPS	3331019	3355756	+	NRPS 16.1 (3%=phosphonoglycans)	3-oxoacyl-ACP reductase
Co-culture vs AtB-42-single-culture (control)	AtB-42	SFUL_RS14535	Non-ribosomal peptide synthase (NRPS)	0	1	Region 16.1	NC_021177	other genes	other genes	3335729	3336631	+	protocore	phosphonoglycans	Saccharide	0.03	NRPS	3331019	3355756	+	NRPS 16.1 (3%=phosphonoglycans)	dehydratase
Co-culture vs AtB-42-single-culture (control)	AtB-42	SFUL_RS14540	Non-ribosomal peptide synthase (NRPS)	0	1	Region 16.1	NC_021177	other genes	other genes	3336681	3337064	+	protocore	phosphonoglycans	Saccharide	0.03	NRPS	3331019	3355756	+	NRPS 16.1 (3%=phosphonoglycans)	VOC family protein
Co-culture vs AtB-42-single-culture (control)	AtB-42	SFUL_RS14545	Non-ribosomal peptide synthase (NRPS)	0.147452	0.864053	Region 16.1	NC_021177	regulatory genes	regulatory genes	3337120	3337770	-	protocore	phosphonoglycans	Saccharide	0.03	NRPS	3331019	3355756	+	NRPS 16.1 (3%=phosphonoglycans)	TetR/AcrR family transcriptional regulator
Co-culture vs AtB-42-single-culture (control)	AtB-42	SFUL_RS14550	Non-ribosomal peptide synthase (NRPS)	0	1	Region 16.1	NC_021177	other genes	other genes	3337850	3339706	-	protocore	phosphonoglycans	Saccharide	0.03	NRPS	3331019	3355756	+	NRPS 16.1 (3%=phosphonoglycans)	hypothetical protein
Co-culture vs AtB-42-single-culture (control)	AtB-42	SFUL_RS14555	Non-ribosomal peptide synthase (NRPS)	0	1	Region 16.1	NC_021177	additional biosyntethic genes	core biosyntethic genes	3339946	3341463	-	protocore	phosphonoglycans	Saccharide	0.03	NRPS	3331019	3355756	+	NRPS 16.1 (3%=phosphonoglycans)	non-ribosomal peptide synthase	30532WP_109167453.1 MULTISPECIES: non-ribosomal peptide synthetase condensation domain protein	EC:2.5.1.18	Glutathione transferase
Co-culture vs AtB-42-single-culture (control)	AtB-42	SFUL_RS14560	Non-ribosomal peptide synthase (NRPS)	0	1	Region 16.1	NC_021177	additional biosyntethic genes	additional biosyntethic genes	3341456	3341740	-	protocore	phosphonoglycans	Saccharide	0.03	NRPS	3331019	3355756	+	NRPS 16.1 (3%=phosphonoglycans)	hypothetical protein	1560774WP_028417398.1 MULTISPECIES: acyl carrier protein	EC:1.1.1.88; EC:1.1.1.34	Hydroxymethylglutaryl-CoA reductase; Hydroxymethylglutaryl-CoA reductase (NADPH)
Co-culture vs AtB-42-single-culture (control)	AtB-42	SFUL_RS14565	Non-ribosomal peptide synthase (NRPS)	0	1	Region 16.1	NC_021177	additional biosyntethic genes	additional biosyntethic genes	3341737	3341988	-	protocore	phosphonoglycans	Saccharide	0.03	NRPS	3331019	3355756	+	NRPS 16.1 (3%=phosphonoglycans)	MbtH family NRPS accessory protein	883072WP_015609242.1 MbtH family NRPS accessory protein	EC:2.7.10; EC:2.7.10.1	Transferring phosphorus-containing groups; Receptor protein-tyrosine kinase
Co-culture vs AtB-42-single-culture (control)	AtB-42	SFUL_RS14570	Non-ribosomal peptide synthase (NRPS)	0	1	Region 16.1	NC_021177	additional biosyntethic genes	core biosyntethic genes	3341981	3345097	-	protocore	phosphonoglycans	Saccharide	0.03	NRPS	3331019	3355756	+	NRPS 16.1 (3%=phosphonoglycans)	non-ribosomal peptide synthetase
Co-culture vs AtB-42-single-culture (control)	AtB-42	SFUL_RS14575	Non-ribosomal peptide synthase (NRPS)	0	1	Region 16.1	NC_021177	additional biosyntethic genes	core biosyntethic genes	3345094	3346641	-	protocore	phosphonoglycans	Saccharide	0.03	NRPS	3331019	3355756	+	NRPS 16.1 (3%=phosphonoglycans)	long-chain fatty acid--CoA ligase
Co-culture vs AtB-42-single-culture (control)	AtB-42	SFUL_RS14580	Non-ribosomal peptide synthase (NRPS)	0	1	Region 16.1	NC_021177	additional biosyntethic genes	core biosyntethic genes	3346797	3352352	-	protocore	phosphonoglycans	Saccharide	0.03	NRPS	3331019	3355756	+	NRPS 16.1 (3%=phosphonoglycans)	amino acid adenylation domain-containing protein
Co-culture vs AtB-42-single-culture (control)	AtB-42	SFUL_RS14585	Non-ribosomal peptide synthase (NRPS)	0	1	Region 16.1	NC_021177	additional biosyntethic genes	core biosyntethic genes	3352487	3355756	-	protocore	phosphonoglycans	Saccharide	0.03	NRPS	3331019	3355756	+	NRPS 16.1 (3%=phosphonoglycans)	non-ribosomal peptide synthetase
Co-culture vs AtB-42-single-culture (control)	AtB-42	SFUL_RS14590	Non-ribosomal peptide synthase (NRPS)	-0.441097	0.707835	Region 16.1	NC_021177	transport-related genes	transport-related genes	3356159	3357556	-	protocluster	phosphonoglycans	Saccharide	0.03	NRPS	3331019	3355756	+	NRPS 16.1 (3%=phosphonoglycans)	dicarboxylate/amino acid:cation symporter
Co-culture vs AtB-42-single-culture (control)	AtB-42	SFUL_RS14595	Non-ribosomal peptide synthase (NRPS)	0	1	Region 16.1	NC_021177	other genes	other genes	3357976	3358269	-	protocluster	phosphonoglycans	Saccharide	0.03	NRPS	3331019	3355756	+	NRPS 16.1 (3%=phosphonoglycans)	DUF4229 domain-containing protein
Co-culture vs AtB-42-single-culture (control)	AtB-42	SFUL_RS14600	Non-ribosomal peptide synthase (NRPS)	-2.35785	0.0108712	Region 16.1	NC_021177	other genes	other genes	3358470	3359006	-	protocluster	phosphonoglycans	Saccharide	0.03	NRPS	3331019	3355756	+	NRPS 16.1 (3%=phosphonoglycans)	GNAT family N-acetyltransferase	284071WP_015609249.1 MULTISPECIES: GNAT family N-acetyltransferase	EC:3.4.21; EC:2.3.1.5	Acting on peptide bonds (peptidases); Arylamine N-acetyltransferase
Co-culture vs AtB-42-single-culture (control)	AtB-42	SFUL_RS14605	Non-ribosomal peptide synthase (NRPS)	1.31679	0.000650161	Region 16.1	NC_021177	additional biosyntethic genes	additional biosyntethic genes	3359111	3360274	-	protocluster	phosphonoglycans	Saccharide	0.03	NRPS	3331019	3355756	+	NRPS 16.1 (3%=phosphonoglycans)	aminofutalosine synthase MqnE
Co-culture vs AtB-42-single-culture (control)	AtB-42	SFUL_RS14610	Non-ribosomal peptide synthase (NRPS)	0.125619	0.848623	Region 16.1	NC_021177	regulatory genes	regulatory genes	3360323	3360778	-	protocluster	phosphonoglycans	Saccharide	0.03	NRPS	3331019	3355756	+	NRPS 16.1 (3%=phosphonoglycans)	Lrp/AsnC family transcriptional regulator
Co-culture vs AtB-42-single-culture (control)	AtB-42	SFUL_RS14615	Non-ribosomal peptide synthase (NRPS)	-1.47598	0.000314529	Region 16.1	NC_021177	additional biosyntethic genes	additional biosyntethic genes	3361066	3361749	-	protocluster	phosphonoglycans	Saccharide	0.03	NRPS	3331019	3355756	+	NRPS 16.1 (3%=phosphonoglycans)	UbiX family flavin prenyltransferase	157004WP_043972406.1 MULTISPECIES: UbiX family flavin prenyltransferase	EC:2.7.8.1; EC:2.7.8.2	Ethanolaminephosphotransferase; Diacylglycerol cholinephosphotransferase
Co-culture vs AtB-42-single-culture (control)	AtB-42	SFUL_RS14620	Non-ribosomal peptide synthase (NRPS)	-0.978891	0.735267	Region 16.1	NC_021177	other genes	other genes	3361870	3362502	+	protocluster	phosphonoglycans	Saccharide	0.03	NRPS	3331019	3355756	+	NRPS 16.1 (3%=phosphonoglycans)	rhomboid family intramembrane serine protease	314608WP_032760687.1 MULTISPECIES: rhomboid family intramembrane serine protease	EC:3.4.21	Acting on peptide bonds (peptidases)
Co-culture vs AtB-42-single-culture (control)	AtB-42	SFUL_RS14625	Non-ribosomal peptide synthase (NRPS)	0.631866	0.52854	Region 16.1	NC_021177	additional biosyntethic genes	additional biosyntethic genes	3362527	3363390	-	protocluster	phosphonoglycans	Saccharide	0.03	NRPS	3331019	3355756	+	NRPS 16.1 (3%=phosphonoglycans)	4-hydroxybenzoate octaprenyltransferase
Co-culture vs AtB-42-single-culture (control)	AtB-42	SFUL_RS14630	Non-ribosomal peptide synthase (NRPS)	0.561808	0.232757	Region 16.1	NC_021177	other genes	other genes	3363459	3364916	-	protocluster	phosphonoglycans	Saccharide	0.03	NRPS	3331019	3355756	+	NRPS 16.1 (3%=phosphonoglycans)	menaquinone biosynthesis decarboxylase
Co-culture vs AtB-42-single-culture (control)	AtB-42	SFUL_RS14635	Non-ribosomal peptide synthase (NRPS)	0	1	Region 16.1	NC_021177	other genes	other genes	3365060	3365482	+	protocluster	phosphonoglycans	Saccharide	0.03	NRPS	3331019	3355756	+	NRPS 16.1 (3%=phosphonoglycans)	PLDc_N domain containing protein
Co-culture vs AtB-42-single-culture (control)	AtB-42	SFUL_RS14640	Non-ribosomal peptide synthase (NRPS)	1.02909	0.340451	Region 16.1	NC_021177	additional biosyntethic genes	additional biosyntethic genes	3365612	3366937	+	protocluster	phosphonoglycans	Saccharide	0.03	NRPS	3331019	3355756	+	NRPS 16.1 (3%=phosphonoglycans)	aldehyde dehydrogenase family protein
Co-culture vs AtB-42-single-culture (control)	AtB-42	SFUL_RS14645	Non-ribosomal peptide synthase (NRPS)	-0.460207	0.397345	Region 16.1	NC_021177	other genes	other genes	3366994	3368070	-	protocluster	phosphonoglycans	Saccharide	0.03	NRPS	3331019	3355756	+	NRPS 16.1 (3%=phosphonoglycans)	c-type cytochrome biogenesis protein CcsB
Co-culture vs AtB-42-single-culture (control)	AtB-42	SFUL_RS14650	Non-ribosomal peptide synthase (NRPS)	-0.453241	0.515891	Region 16.1	NC_021177	other genes	other genes	3368067	3369854	-	protocluster	phosphonoglycans	Saccharide	0.03	NRPS	3331019	3355756	+	NRPS 16.1 (3%=phosphonoglycans)	cytochrome c biogenesis protein ResB
Co-culture vs AtB-42-single-culture (control)	AtB-42	SFUL_RS14655	Non-ribosomal peptide synthase (NRPS)	0	1	Region 16.1	NC_021177	other genes	other genes	3369859	3370668	-	protocluster	phosphonoglycans	Saccharide	0.03	NRPS	3331019	3355756	+	NRPS 16.1 (3%=phosphonoglycans)	cytochrome C biogenesis protein CcdA
Co-culture vs AtB-42-single-culture (control)	AtB-42	SFUL_RS14660	Non-ribosomal peptide synthase (NRPS)	-1.65848	0.499142	Region 16.1	NC_021177	other genes	other genes	3370673	3371275	-	protocluster	phosphonoglycans	Saccharide	0.03	NRPS	3331019	3355756	+	NRPS 16.1 (3%=phosphonoglycans)	TlpA family protein disulfide reductase
Co-culture vs AtB-42-single-culture (control)	AtB-42	SFUL_RS14665	Non-ribosomal peptide synthase (NRPS)	2.61186	0.00544548	Region 16.1	NC_021177	other genes	other genes	3371343	3372614	-	protocluster	phosphonoglycans	Saccharide	0.03	NRPS	3331019	3355756	+	NRPS 16.1 (3%=phosphonoglycans)	secreted protein
Co-culture vs AtB-42-single-culture (control)	AtB-42	SFUL_RS14670	Non-ribosomal peptide synthase (NRPS)	0	1	Region 16.1	NC_021177	additional biosyntethic genes	additional biosyntethic genes	3372723	3374111	-	protocluster	phosphonoglycans	Saccharide	0.03	NRPS	3331019	3355756	+	NRPS 16.1 (3%=phosphonoglycans)	enterochelin esterase
Co-culture vs AtB-42-single-culture (control)	AtB-42	SFUL_RS14675	Non-ribosomal peptide synthase (NRPS)	3.15437	0.00288587	Region 16.1	NC_021177	additional biosyntethic genes	additional biosyntethic genes	3374438	3375133	-	protocluster	phosphonoglycans	Saccharide	0.03	NRPS	3331019	3355756	+	NRPS 16.1 (3%=phosphonoglycans)	histidine phosphatase family protein
Co-culture vs AtB-42-single-culture (control)	AtB-42	SFUL_RS16520	betalactone	0	1	Region 17.1	NC_021177	regulatory genes	regulatory genes	3799770	3803438	-	protocluster	divergolide	Polyketide:Modular type I	0.06	Betalactone	3808969	3816646	+	Betalactone 17.1 (6%=divergolide)	AfsR/SARP family transcriptional regulator
Co-culture vs AtB-42-single-culture (control)	AtB-42	SFUL_RS16525	betalactone	0	1	Region 17.1	NC_021177	additional biosyntethic genes	additional biosyntethic genes	3803596	3804207	+	protocluster	divergolide	Polyketide:Modular type I	0.06	Betalactone	3808969	3816646	+	Betalactone 17.1 (6%=divergolide)	SDR family oxidoreductase
Co-culture vs AtB-42-single-culture (control)	AtB-42	SFUL_RS16530	betalactone	0	1	Region 17.1	NC_021177	transport-related genes	transport-related genes	3804290	3805552	+	protocluster	divergolide	Polyketide:Modular type I	0.06	Betalactone	3808969	3816646	+	Betalactone 17.1 (6%=divergolide)	MFS transporter
Co-culture vs AtB-42-single-culture (control)	AtB-42	SFUL_RS16535	betalactone	0	1	Region 17.1	NC_021177	other genes	other genes	3806008	3807204	+	protocluster	divergolide	Polyketide:Modular type I	0.06	Betalactone	3808969	3816646	+	Betalactone 17.1 (6%=divergolide)	Putative TylR-like regulatory protein
Co-culture vs AtB-42-single-culture (control)	AtB-42	SFUL_RS16540	betalactone	0	1	Region 17.1	NC_021177	regulatory genes	regulatory genes	3807234	3807923	+	protocluster	divergolide	Polyketide:Modular type I	0.06	Betalactone	3808969	3816646	+	Betalactone 17.1 (6%=divergolide)	response regulator transcription factor	238881WP_099128599.1 MULTISPECIES: response regulator transcription factor	EC:2.7.11.22	Cyclin-dependent kinase
Co-culture vs AtB-42-single-culture (control)	AtB-42	SFUL_RS16550	betalactone	0	1	Region 17.1	NC_021177	additional biosyntethic genes	core biosyntethic genes	3808969	3810123	+	protocore	divergolide	Polyketide:Modular type I	0.06	Betalactone	3808969	3816646	+	Betalactone 17.1 (6%=divergolide)	alpha-isopropylmalate/homocitrate synthase family transferase	1514798WP_031122378.1 MULTISPECIES: isopropylmalate synthase	EC:1.1.1.86	Ketol-acid reductoisomerase (NADP(+))
Co-culture vs AtB-42-single-culture (control)	AtB-42	SFUL_RS16555	betalactone	0	1	Region 17.1	NC_021177	other genes	other genes	3810168	3810353	+	protocore	divergolide	Polyketide:Modular type I	0.06	Betalactone	3808969	3816646	+	Betalactone 17.1 (6%=divergolide)	lysine biosynthesis protein LysW
Co-culture vs AtB-42-single-culture (control)	AtB-42	SFUL_RS16560	betalactone	0	1	Region 17.1	NC_021177	additional biosyntethic genes	additional biosyntethic genes	3810355	3811209	+	protocore	divergolide	Polyketide:Modular type I	0.06	Betalactone	3808969	3816646	+	Betalactone 17.1 (6%=divergolide)	RimK family alpha-L-glutamate ligase
Co-culture vs AtB-42-single-culture (control)	AtB-42	SFUL_RS16565	betalactone	0	1	Region 17.1	NC_021177	additional biosyntethic genes	additional biosyntethic genes	3811206	3812261	+	protocore	divergolide	Polyketide:Modular type I	0.06	Betalactone	3808969	3816646	+	Betalactone 17.1 (6%=divergolide)	N-acetyl-gamma-glutamyl-phosphate reductase	147512WP_015609637.1 MULTISPECIES: N-acetyl-gamma-glutamyl-phosphate reductase	EC:1.2.1.38	N-acetyl-gamma-glutamyl-phosphate reductase
Co-culture vs AtB-42-single-culture (control)	AtB-42	SFUL_RS16570	betalactone	0	1	Region 17.1	NC_021177	additional biosyntethic genes	additional biosyntethic genes	3812258	3813088	+	protocore	divergolide	Polyketide:Modular type I	0.06	Betalactone	3808969	3816646	+	Betalactone 17.1 (6%=divergolide)	Aspartate/glutamate/uridylate kinase
Co-culture vs AtB-42-single-culture (control)	AtB-42	SFUL_RS16575	betalactone	0	1	Region 17.1	NC_021177	other genes	other genes	3813085	3813648	+	protocore	divergolide	Polyketide:Modular type I	0.06	Betalactone	3808969	3816646	+	Betalactone 17.1 (6%=divergolide)	glutamine amidotransferase
Co-culture vs AtB-42-single-culture (control)	AtB-42	SFUL_RS16580	betalactone	0	1	Region 17.1	NC_021177	other genes	other genes	3813702	3814832	+	protocore	divergolide	Polyketide:Modular type I	0.06	Betalactone	3808969	3816646	+	Betalactone 17.1 (6%=divergolide)	Glu/Leu/Phe/Val dehydrogenase
Co-culture vs AtB-42-single-culture (control)	AtB-42	SFUL_RS16585	betalactone	0	1	Region 17.1	NC_021177	additional biosyntethic genes	core biosyntethic genes	3814832	3816646	+	protocore	divergolide	Polyketide:Modular type I	0.06	Betalactone	3808969	3816646	+	Betalactone 17.1 (6%=divergolide)	4-coumarate--CoA ligase
Co-culture vs AtB-42-single-culture (control)	AtB-42	SFUL_RS16590	betalactone	0	1	Region 17.1	NC_021177	additional biosyntethic genes	additional biosyntethic genes	3816688	3817986	+	protocluster	divergolide	Polyketide:Modular type I	0.06	Betalactone	3808969	3816646	+	Betalactone 17.1 (6%=divergolide)	pyridoxal phosphate-dependent aminotransferase
Co-culture vs AtB-42-single-culture (control)	AtB-42	SFUL_RS16595	betalactone	0	1	Region 17.1	NC_021177	other genes	other genes	3818048	3818998	+	protocluster	divergolide	Polyketide:Modular type I	0.06	Betalactone	3808969	3816646	+	Betalactone 17.1 (6%=divergolide)	fumarylacetoacetate (FAA) hydrolase
Co-culture vs AtB-42-single-culture (control)	AtB-42	SFUL_RS16600	betalactone	0	1	Region 17.1	NC_021177	additional biosyntethic genes	additional biosyntethic genes	3819131	3820540	+	protocluster	divergolide	Polyketide:Modular type I	0.06	Betalactone	3808969	3816646	+	Betalactone 17.1 (6%=divergolide)	LLM class flavin-dependent oxidoreductase
Co-culture vs AtB-42-single-culture (control)	AtB-42	SFUL_RS16605	betalactone	0	1	Region 17.1	NC_021177	other genes	other genes	3820537	3821853	+	protocluster	divergolide	Polyketide:Modular type I	0.06	Betalactone	3808969	3816646	+	Betalactone 17.1 (6%=divergolide)	LLM class flavin-dependent oxidoreductase
Co-culture vs AtB-42-single-culture (control)	AtB-42	SFUL_RS16610	betalactone	1.61247	1	Region 17.1	NC_021177	other genes	other genes	3821890	3822396	-	protocluster	divergolide	Polyketide:Modular type I	0.06	Betalactone	3808969	3816646	+	Betalactone 17.1 (6%=divergolide)	hypothetical protein
Co-culture vs AtB-42-single-culture (control)	AtB-42	SFUL_RS16615	betalactone	1.61247	1	Region 17.1	NC_021177	other genes	other genes	3822544	3822891	+	protocluster	divergolide	Polyketide:Modular type I	0.06	Betalactone	3808969	3816646	+	Betalactone 17.1 (6%=divergolide)	PadR family transcriptional regulator
Co-culture vs AtB-42-single-culture (control)	AtB-42	SFUL_RS16620	betalactone	0	1	Region 17.1	NC_021177	other genes	other genes	3822984	3823640	+	protocluster	divergolide	Polyketide:Modular type I	0.06	Betalactone	3808969	3816646	+	Betalactone 17.1 (6%=divergolide)	hypothetical protein
Co-culture vs AtB-42-single-culture (control)	AtB-42	SFUL_RS16625	betalactone	0	1	Region 17.1	NC_021177	additional biosyntethic genes	additional biosyntethic genes	3823754	3824692	-	protocluster	divergolide	Polyketide:Modular type I	0.06	Betalactone	3808969	3816646	+	Betalactone 17.1 (6%=divergolide)	oxidoreductase
Co-culture vs AtB-42-single-culture (control)	AtB-42	SFUL_RS16630	betalactone	0	1	Region 17.1	NC_021177	additional biosyntethic genes	additional biosyntethic genes	3824843	3825784	-	protocluster	divergolide	Polyketide:Modular type I	0.06	Betalactone	3808969	3816646	+	Betalactone 17.1 (6%=divergolide)	carbon-nitrogen hydrolase
Co-culture vs AtB-42-single-culture (control)	AtB-42	SFUL_RS19535	Type II polyketide synthase (T2PKS)	1.58916	0.00051112	Region 18.1	NC_021177	other genes	other genes	4440063	4440902	+	protocluster	prejadomycin,rabelomycin,gaudimycin	Polyketide:Type II + Saccharide:Hybrid/tailoring	0.27	T2PKS	4474113	4476646	+	T2PKS 18.1 (27%=prejadomycin,rabelomycin,gaudimycin)	sulfurtransferase	319218WP_032759745.1 MULTISPECIES: sulfurtransferase	EC:3.4.21; EC:2.8.1.1	Acting on peptide bonds (peptidases); Thiosulfate sulfurtransferase
Co-culture vs AtB-42-single-culture (control)	AtB-42	SFUL_RS19540	Type II polyketide synthase (T2PKS)	2.82903	9.60843e-09	Region 18.1	NC_021177	other genes	other genes	4440943	4441230	+	protocluster	prejadomycin,rabelomycin,gaudimycin	Polyketide:Type II + Saccharide:Hybrid/tailoring	0.27	T2PKS	4474113	4476646	+	T2PKS 18.1 (27%=prejadomycin,rabelomycin,gaudimycin)	DUF1416 domain-containing protein
Co-culture vs AtB-42-single-culture (control)	AtB-42	SFUL_RS19545	Type II polyketide synthase (T2PKS)	4.57592	0.0314467	Region 18.1	NC_021177	other genes	other genes	4441363	4441620	+	protocluster	prejadomycin,rabelomycin,gaudimycin	Polyketide:Type II + Saccharide:Hybrid/tailoring	0.27	T2PKS	4474113	4476646	+	T2PKS 18.1 (27%=prejadomycin,rabelomycin,gaudimycin)	DUF3099 domain-containing protein
Co-culture vs AtB-42-single-culture (control)	AtB-42	SFUL_RS19550	Type II polyketide synthase (T2PKS)	-0.297559	1	Region 18.1	NC_021177	other genes	other genes	4441625	4441987	-	protocluster	prejadomycin,rabelomycin,gaudimycin	Polyketide:Type II + Saccharide:Hybrid/tailoring	0.27	T2PKS	4474113	4476646	+	T2PKS 18.1 (27%=prejadomycin,rabelomycin,gaudimycin)	DsrE family protein
Co-culture vs AtB-42-single-culture (control)	AtB-42	SFUL_RS19555	Type II polyketide synthase (T2PKS)	0	1	Region 18.1	NC_021177	other genes	other genes	4442094	4442867	+	protocluster	prejadomycin,rabelomycin,gaudimycin	Polyketide:Type II + Saccharide:Hybrid/tailoring	0.27	T2PKS	4474113	4476646	+	T2PKS 18.1 (27%=prejadomycin,rabelomycin,gaudimycin)	hypothetical protein
Co-culture vs AtB-42-single-culture (control)	AtB-42	SFUL_RS19560	Type II polyketide synthase (T2PKS)	0	1	Region 18.1	NC_021177	other genes	other genes	4443020	4443769	+	protocluster	prejadomycin,rabelomycin,gaudimycin	Polyketide:Type II + Saccharide:Hybrid/tailoring	0.27	T2PKS	4474113	4476646	+	T2PKS 18.1 (27%=prejadomycin,rabelomycin,gaudimycin)	hypothetical protein
Co-culture vs AtB-42-single-culture (control)	AtB-42	SFUL_RS19565	Type II polyketide synthase (T2PKS)	0	1	Region 18.1	NC_021177	other genes	other genes	4443766	4444638	+	protocluster	prejadomycin,rabelomycin,gaudimycin	Polyketide:Type II + Saccharide:Hybrid/tailoring	0.27	T2PKS	4474113	4476646	+	T2PKS 18.1 (27%=prejadomycin,rabelomycin,gaudimycin)	hypothetical protein
Co-culture vs AtB-42-single-culture (control)	AtB-42	SFUL_RS19575	Type II polyketide synthase (T2PKS)	0.982709	0.130647	Region 18.1	NC_021177	other genes	other genes	4444936	4445508	+	protocluster	prejadomycin,rabelomycin,gaudimycin	Polyketide:Type II + Saccharide:Hybrid/tailoring	0.27	T2PKS	4474113	4476646	+	T2PKS 18.1 (27%=prejadomycin,rabelomycin,gaudimycin)	FABP family protein
Co-culture vs AtB-42-single-culture (control)	AtB-42	SFUL_RS19580	Type II polyketide synthase (T2PKS)	0	1	Region 18.1	NC_021177	regulatory genes	regulatory genes	4445604	4446056	+	protocluster	prejadomycin,rabelomycin,gaudimycin	Polyketide:Type II + Saccharide:Hybrid/tailoring	0.27	T2PKS	4474113	4476646	+	T2PKS 18.1 (27%=prejadomycin,rabelomycin,gaudimycin)	transcriptional repressor
Co-culture vs AtB-42-single-culture (control)	AtB-42	SFUL_RS19585	Type II polyketide synthase (T2PKS)	-2.25076	5.66035e-09	Region 18.1	NC_021177	other genes	other genes	4446078	4447043	+	protocluster	prejadomycin,rabelomycin,gaudimycin	Polyketide:Type II + Saccharide:Hybrid/tailoring	0.27	T2PKS	4474113	4476646	+	T2PKS 18.1 (27%=prejadomycin,rabelomycin,gaudimycin)	folate-binding protein
Co-culture vs AtB-42-single-culture (control)	AtB-42	SFUL_RS19590	Type II polyketide synthase (T2PKS)	-0.0458722	0.970121	Region 18.1	NC_021177	other genes	other genes	4447093	4447542	-	protocluster	prejadomycin,rabelomycin,gaudimycin	Polyketide:Type II + Saccharide:Hybrid/tailoring	0.27	T2PKS	4474113	4476646	+	T2PKS 18.1 (27%=prejadomycin,rabelomycin,gaudimycin)	D-tyrosyl-tRNA(Tyr) deacylase	2938983WP_015610225.1 D-tyrosyl-tRNA(Tyr) deacylase	EC:3.1.1.96; EC:3.1.1.1	D-aminoacyl-tRNA deacylase; Carboxylesterase
Co-culture vs AtB-42-single-culture (control)	AtB-42	SFUL_RS19595	Type II polyketide synthase (T2PKS)	-0.664964	0.452934	Region 18.1	NC_021177	other genes	other genes	4447778	4448290	+	protocluster	prejadomycin,rabelomycin,gaudimycin	Polyketide:Type II + Saccharide:Hybrid/tailoring	0.27	T2PKS	4474113	4476646	+	T2PKS 18.1 (27%=prejadomycin,rabelomycin,gaudimycin)	hypothetical protein
Co-culture vs AtB-42-single-culture (control)	AtB-42	SFUL_RS19600	Type II polyketide synthase (T2PKS)	-0.400215	1	Region 18.1	NC_021177	other genes	other genes	4448391	4449365	+	protocluster	prejadomycin,rabelomycin,gaudimycin	Polyketide:Type II + Saccharide:Hybrid/tailoring	0.27	T2PKS	4474113	4476646	+	T2PKS 18.1 (27%=prejadomycin,rabelomycin,gaudimycin)	asparaginase
Co-culture vs AtB-42-single-culture (control)	AtB-42	SFUL_RS19605	Type II polyketide synthase (T2PKS)	0	1	Region 18.1	NC_021177	other genes	other genes	4449399	4450649	+	protocluster	prejadomycin,rabelomycin,gaudimycin	Polyketide:Type II + Saccharide:Hybrid/tailoring	0.27	T2PKS	4474113	4476646	+	T2PKS 18.1 (27%=prejadomycin,rabelomycin,gaudimycin)	GNAT family N-acetyltransferase	2247135WP_015610228.1 GNAT family N-acetyltransferase	EC:2.3.1.5	Arylamine N-acetyltransferase
Co-culture vs AtB-42-single-culture (control)	AtB-42	SFUL_RS19610	Type II polyketide synthase (T2PKS)	0	1	Region 18.1	NC_021177	transport-related genes	transport-related genes	4450695	4451489	-	protocluster	prejadomycin,rabelomycin,gaudimycin	Polyketide:Type II + Saccharide:Hybrid/tailoring	0.27	T2PKS	4474113	4476646	+	T2PKS 18.1 (27%=prejadomycin,rabelomycin,gaudimycin)	ABC transporter permease
Co-culture vs AtB-42-single-culture (control)	AtB-42	SFUL_RS19615	Type II polyketide synthase (T2PKS)	-0.627829	1	Region 18.1	NC_021177	transport-related genes	transport-related genes	4451482	4452459	-	protocluster	prejadomycin,rabelomycin,gaudimycin	Polyketide:Type II + Saccharide:Hybrid/tailoring	0.27	T2PKS	4474113	4476646	+	T2PKS 18.1 (27%=prejadomycin,rabelomycin,gaudimycin)	ATP-binding cassette domain-containing protein	2247134WP_015610230.1 ATP-binding cassette domain-containing protein	EC:3.6.1.3; EC:3.6.1.15	Adenosinetriphosphatase; Nucleoside-triphosphate phosphatase
Co-culture vs AtB-42-single-culture (control)	AtB-42	SFUL_RS19620	Type II polyketide synthase (T2PKS)	-0.181646	0.956008	Region 18.1	NC_021177	regulatory genes	regulatory genes	4452581	4453354	+	protocluster	prejadomycin,rabelomycin,gaudimycin	Polyketide:Type II + Saccharide:Hybrid/tailoring	0.27	T2PKS	4474113	4476646	+	T2PKS 18.1 (27%=prejadomycin,rabelomycin,gaudimycin)	TetR/AcrR family transcriptional regulator
Co-culture vs AtB-42-single-culture (control)	AtB-42	SFUL_RS19625	Type II polyketide synthase (T2PKS)	0.696035	1	Region 18.1	NC_021177	regulatory genes	regulatory genes	4453370	4454215	+	protocluster	prejadomycin,rabelomycin,gaudimycin	Polyketide:Type II + Saccharide:Hybrid/tailoring	0.27	T2PKS	4474113	4476646	+	T2PKS 18.1 (27%=prejadomycin,rabelomycin,gaudimycin)	TetR family transcriptional regulator
Co-culture vs AtB-42-single-culture (control)	AtB-42	SFUL_RS19630	Type II polyketide synthase (T2PKS)	0	1	Region 18.1	NC_021177	transport-related genes	transport-related genes	4454252	4455646	-	protocluster	prejadomycin,rabelomycin,gaudimycin	Polyketide:Type II + Saccharide:Hybrid/tailoring	0.27	T2PKS	4474113	4476646	+	T2PKS 18.1 (27%=prejadomycin,rabelomycin,gaudimycin)	MFS transporter
Co-culture vs AtB-42-single-culture (control)	AtB-42	SFUL_RS19635	Type II polyketide synthase (T2PKS)	0	1	Region 18.1	NC_021177	regulatory genes	regulatory genes	4455900	4456388	-	protocluster	prejadomycin,rabelomycin,gaudimycin	Polyketide:Type II + Saccharide:Hybrid/tailoring	0.27	T2PKS	4474113	4476646	+	T2PKS 18.1 (27%=prejadomycin,rabelomycin,gaudimycin)	MarR family transcriptional regulator
Co-culture vs AtB-42-single-culture (control)	AtB-42	SFUL_RS19640	Type II polyketide synthase (T2PKS)	0	1	Region 18.1	NC_021177	additional biosyntethic genes	additional biosyntethic genes	4456460	4457119	-	protocluster	prejadomycin,rabelomycin,gaudimycin	Polyketide:Type II + Saccharide:Hybrid/tailoring	0.27	T2PKS	4474113	4476646	+	T2PKS 18.1 (27%=prejadomycin,rabelomycin,gaudimycin)	HAD family hydrolase
Co-culture vs AtB-42-single-culture (control)	AtB-42	SFUL_RS19645	Type II polyketide synthase (T2PKS)	0	1	Region 18.1	NC_021177	other genes	other genes	4458103	4458627	+	protocluster	prejadomycin,rabelomycin,gaudimycin	Polyketide:Type II + Saccharide:Hybrid/tailoring	0.27	T2PKS	4474113	4476646	+	T2PKS 18.1 (27%=prejadomycin,rabelomycin,gaudimycin)	hypothetical protein
Co-culture vs AtB-42-single-culture (control)	AtB-42	SFUL_RS19655	Type II polyketide synthase (T2PKS)	0	1	Region 18.1	NC_021177	other genes	other genes	4459129	4459503	+	protocluster	prejadomycin,rabelomycin,gaudimycin	Polyketide:Type II + Saccharide:Hybrid/tailoring	0.27	T2PKS	4474113	4476646	+	T2PKS 18.1 (27%=prejadomycin,rabelomycin,gaudimycin)	dehydrogenase
Co-culture vs AtB-42-single-culture (control)	AtB-42	SFUL_RS19660	Type II polyketide synthase (T2PKS)	0	1	Region 18.1	NC_021177	other genes	other genes	4459605	4460138	+	protocluster	prejadomycin,rabelomycin,gaudimycin	Polyketide:Type II + Saccharide:Hybrid/tailoring	0.27	T2PKS	4474113	4476646	+	T2PKS 18.1 (27%=prejadomycin,rabelomycin,gaudimycin)	nuclear transport factor 2 family protein
Co-culture vs AtB-42-single-culture (control)	AtB-42	SFUL_RS19665	Type II polyketide synthase (T2PKS)	0	1	Region 18.1	NC_021177	additional biosyntethic genes	additional biosyntethic genes	4460196	4460669	+	protocluster	prejadomycin,rabelomycin,gaudimycin	Polyketide:Type II + Saccharide:Hybrid/tailoring	0.27	T2PKS	4474113	4476646	+	T2PKS 18.1 (27%=prejadomycin,rabelomycin,gaudimycin)	ester cyclase
Co-culture vs AtB-42-single-culture (control)	AtB-42	SFUL_RS19670	Type II polyketide synthase (T2PKS)	0	1	Region 18.1	NC_021177	other genes	other genes	4460767	4461168	+	protocluster	prejadomycin,rabelomycin,gaudimycin	Polyketide:Type II + Saccharide:Hybrid/tailoring	0.27	T2PKS	4474113	4476646	+	T2PKS 18.1 (27%=prejadomycin,rabelomycin,gaudimycin)	nitroreductase family deazaflavin-dependent oxidoreductase
Co-culture vs AtB-42-single-culture (control)	AtB-42	SFUL_RS19675	Type II polyketide synthase (T2PKS)	0	1	Region 18.1	NC_021177	other genes	other genes	4461190	4461771	+	protocluster	prejadomycin,rabelomycin,gaudimycin	Polyketide:Type II + Saccharide:Hybrid/tailoring	0.27	T2PKS	4474113	4476646	+	T2PKS 18.1 (27%=prejadomycin,rabelomycin,gaudimycin)	NADPH-dependent oxidoreductase
Co-culture vs AtB-42-single-culture (control)	AtB-42	SFUL_RS19680	Type II polyketide synthase (T2PKS)	0	1	Region 18.1	NC_021177	transport-related genes	transport-related genes	4461805	4463172	+	protocluster	prejadomycin,rabelomycin,gaudimycin	Polyketide:Type II + Saccharide:Hybrid/tailoring	0.27	T2PKS	4474113	4476646	+	T2PKS 18.1 (27%=prejadomycin,rabelomycin,gaudimycin)	cation/H(+) antiporter
Co-culture vs AtB-42-single-culture (control)	AtB-42	SFUL_RS19685	Type II polyketide synthase (T2PKS)	0	1	Region 18.1	NC_021177	other genes	other genes	4463283	4463969	+	protocluster	prejadomycin,rabelomycin,gaudimycin	Polyketide:Type II + Saccharide:Hybrid/tailoring	0.27	T2PKS	4474113	4476646	+	T2PKS 18.1 (27%=prejadomycin,rabelomycin,gaudimycin)	hemerythrin domain-containing protein
Co-culture vs AtB-42-single-culture (control)	AtB-42	SFUL_RS19690	Type II polyketide synthase (T2PKS)	0	1	Region 18.1	NC_021177	transport-related genes	transport-related genes	4464054	4465523	+	protocluster	prejadomycin,rabelomycin,gaudimycin	Polyketide:Type II + Saccharide:Hybrid/tailoring	0.27	T2PKS	4474113	4476646	+	T2PKS 18.1 (27%=prejadomycin,rabelomycin,gaudimycin)	DHA2 family efflux MFS transporter permease subunit
Co-culture vs AtB-42-single-culture (control)	AtB-42	SFUL_RS19695	Type II polyketide synthase (T2PKS)	0	1	Region 18.1	NC_021177	regulatory genes	regulatory genes	4465698	4466642	+	protocluster	prejadomycin,rabelomycin,gaudimycin	Polyketide:Type II + Saccharide:Hybrid/tailoring	0.27	T2PKS	4474113	4476646	+	T2PKS 18.1 (27%=prejadomycin,rabelomycin,gaudimycin)	MarR family transcriptional regulator
Co-culture vs AtB-42-single-culture (control)	AtB-42	SFUL_RS19700	Type II polyketide synthase (T2PKS)	0	1	Region 18.1	NC_021177	additional biosyntethic genes	additional biosyntethic genes	4466950	4468620	+	protocluster	prejadomycin,rabelomycin,gaudimycin	Polyketide:Type II + Saccharide:Hybrid/tailoring	0.27	T2PKS	4474113	4476646	+	T2PKS 18.1 (27%=prejadomycin,rabelomycin,gaudimycin)	FAD-dependent oxidoreductase
Co-culture vs AtB-42-single-culture (control)	AtB-42	SFUL_RS19705	Type II polyketide synthase (T2PKS)	0	1	Region 18.1	NC_021177	additional biosyntethic genes	additional biosyntethic genes	4468768	4469274	+	protocluster	prejadomycin,rabelomycin,gaudimycin	Polyketide:Type II + Saccharide:Hybrid/tailoring	0.27	T2PKS	4474113	4476646	+	T2PKS 18.1 (27%=prejadomycin,rabelomycin,gaudimycin)	flavin reductase
Co-culture vs AtB-42-single-culture (control)	AtB-42	SFUL_RS19710	Type II polyketide synthase (T2PKS)	0	1	Region 18.1	NC_021177	additional biosyntethic genes	additional biosyntethic genes	4469276	4471024	+	protocluster	prejadomycin,rabelomycin,gaudimycin	Polyketide:Type II + Saccharide:Hybrid/tailoring	0.27	T2PKS	4474113	4476646	+	T2PKS 18.1 (27%=prejadomycin,rabelomycin,gaudimycin)	ATP-grasp domain-containing protein
Co-culture vs AtB-42-single-culture (control)	AtB-42	SFUL_RS19720	Type II polyketide synthase (T2PKS)	0	1	Region 18.1	NC_021177	additional biosyntethic genes	additional biosyntethic genes	4472204	4473670	+	protocluster	prejadomycin,rabelomycin,gaudimycin	Polyketide:Type II + Saccharide:Hybrid/tailoring	0.27	T2PKS	4474113	4476646	+	T2PKS 18.1 (27%=prejadomycin,rabelomycin,gaudimycin)	Oxygenase-like protein
Co-culture vs AtB-42-single-culture (control)	AtB-42	SFUL_RS19725	Type II polyketide synthase (T2PKS)	0	1	Region 18.1	NC_021177	additional biosyntethic genes	additional biosyntethic genes	4473766	4474095	+	protocluster	prejadomycin,rabelomycin,gaudimycin	Polyketide:Type II + Saccharide:Hybrid/tailoring	0.27	T2PKS	4474113	4476646	+	T2PKS 18.1 (27%=prejadomycin,rabelomycin,gaudimycin)	TcmI family type II polyketide cyclase
Co-culture vs AtB-42-single-culture (control)	AtB-42	SFUL_RS19730	Type II polyketide synthase (T2PKS)	0	1	Region 18.1	NC_021177	additional biosyntethic genes	core biosyntethic genes	4474113	4475387	+	protocore	prejadomycin,rabelomycin,gaudimycin	Polyketide:Type II + Saccharide:Hybrid/tailoring	0.27	T2PKS	4474113	4476646	+	T2PKS 18.1 (27%=prejadomycin,rabelomycin,gaudimycin)	beta-ketoacyl-[acyl-carrier-protein] synthase family protein
Co-culture vs AtB-42-single-culture (control)	AtB-42	SFUL_RS19735	Type II polyketide synthase (T2PKS)	0	1	Region 18.1	NC_021177	additional biosyntethic genes	core biosyntethic genes	4475450	4476646	+	protocore	prejadomycin,rabelomycin,gaudimycin	Polyketide:Type II + Saccharide:Hybrid/tailoring	0.27	T2PKS	4474113	4476646	+	T2PKS 18.1 (27%=prejadomycin,rabelomycin,gaudimycin)	ketosynthase chain-length factor
Co-culture vs AtB-42-single-culture (control)	AtB-42	SFUL_RS19740	Type II polyketide synthase (T2PKS)	0	1	Region 18.1	NC_021177	additional biosyntethic genes	additional biosyntethic genes	4476687	4476959	+	protocluster	prejadomycin,rabelomycin,gaudimycin	Polyketide:Type II + Saccharide:Hybrid/tailoring	0.27	T2PKS	4474113	4476646	+	T2PKS 18.1 (27%=prejadomycin,rabelomycin,gaudimycin)	acyl carrier protein
Co-culture vs AtB-42-single-culture (control)	AtB-42	SFUL_RS19745	Type II polyketide synthase (T2PKS)	0	1	Region 18.1	NC_021177	additional biosyntethic genes	additional biosyntethic genes	4477143	4477928	+	protocluster	prejadomycin,rabelomycin,gaudimycin	Polyketide:Type II + Saccharide:Hybrid/tailoring	0.27	T2PKS	4474113	4476646	+	T2PKS 18.1 (27%=prejadomycin,rabelomycin,gaudimycin)	SDR family NAD(P)-dependent oxidoreductase
Co-culture vs AtB-42-single-culture (control)	AtB-42	SFUL_RS19750	Type II polyketide synthase (T2PKS)	0	1	Region 18.1	NC_021177	additional biosyntethic genes	additional biosyntethic genes	4477988	4478932	+	protocluster	prejadomycin,rabelomycin,gaudimycin	Polyketide:Type II + Saccharide:Hybrid/tailoring	0.27	T2PKS	4474113	4476646	+	T2PKS 18.1 (27%=prejadomycin,rabelomycin,gaudimycin)	cyclase
Co-culture vs AtB-42-single-culture (control)	AtB-42	SFUL_RS19755	Type II polyketide synthase (T2PKS)	0	1	Region 18.1	NC_021177	additional biosyntethic genes	additional biosyntethic genes	4479072	4481438	+	protocluster	prejadomycin,rabelomycin,gaudimycin	Polyketide:Type II + Saccharide:Hybrid/tailoring	0.27	T2PKS	4474113	4476646	+	T2PKS 18.1 (27%=prejadomycin,rabelomycin,gaudimycin)	SDR family oxidoreductase
Co-culture vs AtB-42-single-culture (control)	AtB-42	SFUL_RS19760	Type II polyketide synthase (T2PKS)	0	1	Region 18.1	NC_021177	transport-related genes	transport-related genes	4481507	4483081	+	protocluster	prejadomycin,rabelomycin,gaudimycin	Polyketide:Type II + Saccharide:Hybrid/tailoring	0.27	T2PKS	4474113	4476646	+	T2PKS 18.1 (27%=prejadomycin,rabelomycin,gaudimycin)	MFS transporter
Co-culture vs AtB-42-single-culture (control)	AtB-42	SFUL_RS19765	Type II polyketide synthase (T2PKS)	0	1	Region 18.1	NC_021177	additional biosyntethic genes	additional biosyntethic genes	4483151	4484059	+	protocluster	prejadomycin,rabelomycin,gaudimycin	Polyketide:Type II + Saccharide:Hybrid/tailoring	0.27	T2PKS	4474113	4476646	+	T2PKS 18.1 (27%=prejadomycin,rabelomycin,gaudimycin)	4'-phosphopantetheinyl transferase superfamily protein	797371WP_015610260.1 4'-phosphopantetheinyl transferase superfamily protein	EC:2.7.8.7	Holo-[acyl-carrier-protein] synthase
Co-culture vs AtB-42-single-culture (control)	AtB-42	SFUL_RS19770	Type II polyketide synthase (T2PKS)	0	1	Region 18.1	NC_021177	additional biosyntethic genes	additional biosyntethic genes	4484073	4485716	+	protocluster	prejadomycin,rabelomycin,gaudimycin	Polyketide:Type II + Saccharide:Hybrid/tailoring	0.27	T2PKS	4474113	4476646	+	T2PKS 18.1 (27%=prejadomycin,rabelomycin,gaudimycin)	acyl-CoA carboxylase subunit beta
Co-culture vs AtB-42-single-culture (control)	AtB-42	SFUL_RS19775	Type II polyketide synthase (T2PKS)	0	1	Region 18.1	NC_021177	other genes	other genes	4485833	4486066	+	protocluster	prejadomycin,rabelomycin,gaudimycin	Polyketide:Type II + Saccharide:Hybrid/tailoring	0.27	T2PKS	4474113	4476646	+	T2PKS 18.1 (27%=prejadomycin,rabelomycin,gaudimycin)	hypothetical protein
Co-culture vs AtB-42-single-culture (control)	AtB-42	SFUL_RS19780	Type II polyketide synthase (T2PKS)	0	1	Region 18.1	NC_021177	additional biosyntethic genes	additional biosyntethic genes	4486193	4487101	+	protocluster	prejadomycin,rabelomycin,gaudimycin	Polyketide:Type II + Saccharide:Hybrid/tailoring	0.27	T2PKS	4474113	4476646	+	T2PKS 18.1 (27%=prejadomycin,rabelomycin,gaudimycin)	alpha/beta fold hydrolase
Co-culture vs AtB-42-single-culture (control)	AtB-42	SFUL_RS19785	Type II polyketide synthase (T2PKS)	0	1	Region 18.1	NC_021177	other genes	other genes	4487098	4487337	+	protocluster	prejadomycin,rabelomycin,gaudimycin	Polyketide:Type II + Saccharide:Hybrid/tailoring	0.27	T2PKS	4474113	4476646	+	T2PKS 18.1 (27%=prejadomycin,rabelomycin,gaudimycin)	hypothetical protein
Co-culture vs AtB-42-single-culture (control)	AtB-42	SFUL_RS19790	Type II polyketide synthase (T2PKS)	0	1	Region 18.1	NC_021177	other genes	other genes	4487339	4488451	-	protocluster	prejadomycin,rabelomycin,gaudimycin	Polyketide:Type II + Saccharide:Hybrid/tailoring	0.27	T2PKS	4474113	4476646	+	T2PKS 18.1 (27%=prejadomycin,rabelomycin,gaudimycin)	winged helix DNA-binding domain-containing protein
Co-culture vs AtB-42-single-culture (control)	AtB-42	SFUL_RS19795	Type II polyketide synthase (T2PKS)	0	1	Region 18.1	NC_021177	other genes	other genes	4488469	4489053	-	protocluster	prejadomycin,rabelomycin,gaudimycin	Polyketide:Type II + Saccharide:Hybrid/tailoring	0.27	T2PKS	4474113	4476646	+	T2PKS 18.1 (27%=prejadomycin,rabelomycin,gaudimycin)	DinB family protein
Co-culture vs AtB-42-single-culture (control)	AtB-42	SFUL_RS19800	Type II polyketide synthase (T2PKS)	-0.265285	1	Region 18.1	NC_021177	other genes	other genes	4489173	4490297	+	protocluster	prejadomycin,rabelomycin,gaudimycin	Polyketide:Type II + Saccharide:Hybrid/tailoring	0.27	T2PKS	4474113	4476646	+	T2PKS 18.1 (27%=prejadomycin,rabelomycin,gaudimycin)	WYL domain-containing transcriptional regulator
Co-culture vs AtB-42-single-culture (control)	AtB-42	SFUL_RS19805	Type II polyketide synthase (T2PKS)	-1.07515	0.490333	Region 18.1	NC_021177	additional biosyntethic genes	additional biosyntethic genes	4490301	4491224	-	protocluster	prejadomycin,rabelomycin,gaudimycin	Polyketide:Type II + Saccharide:Hybrid/tailoring	0.27	T2PKS	4474113	4476646	+	T2PKS 18.1 (27%=prejadomycin,rabelomycin,gaudimycin)	LLM class F420-dependent oxidoreductase
Co-culture vs AtB-42-single-culture (control)	AtB-42	SFUL_RS19810	Type II polyketide synthase (T2PKS)	0	1	Region 18.1	NC_021177	additional biosyntethic genes	additional biosyntethic genes	4491346	4492269	-	protocluster	prejadomycin,rabelomycin,gaudimycin	Polyketide:Type II + Saccharide:Hybrid/tailoring	0.27	T2PKS	4474113	4476646	+	T2PKS 18.1 (27%=prejadomycin,rabelomycin,gaudimycin)	NAD(P)-dependent oxidoreductase
Co-culture vs AtB-42-single-culture (control)	AtB-42	SFUL_RS19815	Type II polyketide synthase (T2PKS)	0	1	Region 18.1	NC_021177	regulatory genes	regulatory genes	4492319	4492669	+	protocluster	prejadomycin,rabelomycin,gaudimycin	Polyketide:Type II + Saccharide:Hybrid/tailoring	0.27	T2PKS	4474113	4476646	+	T2PKS 18.1 (27%=prejadomycin,rabelomycin,gaudimycin)	transcriptional regulator
Co-culture vs AtB-42-single-culture (control)	AtB-42	SFUL_RS19820	Type II polyketide synthase (T2PKS)	0	1	Region 18.1	NC_021177	other genes	other genes	4492811	4493332	+	protocluster	prejadomycin,rabelomycin,gaudimycin	Polyketide:Type II + Saccharide:Hybrid/tailoring	0.27	T2PKS	4474113	4476646	+	T2PKS 18.1 (27%=prejadomycin,rabelomycin,gaudimycin)	hypothetical protein
Co-culture vs AtB-42-single-culture (control)	AtB-42	SFUL_RS19825	Type II polyketide synthase (T2PKS)	0	1	Region 18.1	NC_021177	other genes	other genes	4493648	4494118	-	protocluster	prejadomycin,rabelomycin,gaudimycin	Polyketide:Type II + Saccharide:Hybrid/tailoring	0.27	T2PKS	4474113	4476646	+	T2PKS 18.1 (27%=prejadomycin,rabelomycin,gaudimycin)	hypothetical protein
Co-culture vs AtB-42-single-culture (control)	AtB-42	SFUL_RS19830	Type II polyketide synthase (T2PKS)	0	1	Region 18.1	NC_021177	other genes	other genes	4494297	4495520	-	protocluster	prejadomycin,rabelomycin,gaudimycin	Polyketide:Type II + Saccharide:Hybrid/tailoring	0.27	T2PKS	4474113	4476646	+	T2PKS 18.1 (27%=prejadomycin,rabelomycin,gaudimycin)	hypothetical protein
Co-culture vs AtB-42-single-culture (control)	AtB-42	SFUL_RS19835	Type II polyketide synthase (T2PKS)	-0.960012	0.0386786	Region 18.1	NC_021177	other genes	other genes	4495626	4496060	+	protocluster	prejadomycin,rabelomycin,gaudimycin	Polyketide:Type II + Saccharide:Hybrid/tailoring	0.27	T2PKS	4474113	4476646	+	T2PKS 18.1 (27%=prejadomycin,rabelomycin,gaudimycin)	XRE family transcriptional regulator	219134WP_015610274.1 MULTISPECIES: helix-turn-helix transcriptional regulator	EC:2.7.6.1	Ribose-phosphate diphosphokinase
Co-culture vs AtB-42-single-culture (control)	AtB-42	SFUL_RS19840	Type II polyketide synthase (T2PKS)	0.0085229	0.993222	Region 18.1	NC_021177	other genes	other genes	4496098	4496757	+	protocluster	prejadomycin,rabelomycin,gaudimycin	Polyketide:Type II + Saccharide:Hybrid/tailoring	0.27	T2PKS	4474113	4476646	+	T2PKS 18.1 (27%=prejadomycin,rabelomycin,gaudimycin)	hypothetical protein	1891797WP_145499200.1 hypothetical protein	EC:3.4.11	Acting on peptide bonds (peptidases)
Co-culture vs AtB-42-single-culture (control)	AtB-42	SFUL_RS19845	Type II polyketide synthase (T2PKS)	0	1	Region 18.1	NC_021177	other genes	other genes	4496885	4497226	+	protocluster	prejadomycin,rabelomycin,gaudimycin	Polyketide:Type II + Saccharide:Hybrid/tailoring	0.27	T2PKS	4474113	4476646	+	T2PKS 18.1 (27%=prejadomycin,rabelomycin,gaudimycin)	DUF2516 family protein
Co-culture vs AtB-42-single-culture (control)	AtB-42	SFUL_RS19850	Type II polyketide synthase (T2PKS)	-1.79544	1	Region 18.1	NC_021177	other genes	other genes	4497199	4498629	-	protocluster	prejadomycin,rabelomycin,gaudimycin	Polyketide:Type II + Saccharide:Hybrid/tailoring	0.27	T2PKS	4474113	4476646	+	T2PKS 18.1 (27%=prejadomycin,rabelomycin,gaudimycin)	response regulator
Co-culture vs AtB-42-single-culture (control)	AtB-42	SFUL_RS19855	Type II polyketide synthase (T2PKS)	1.1833	0.452934	Region 18.1	NC_021177	other genes	other genes	4498969	4500063	-	protocluster	prejadomycin,rabelomycin,gaudimycin	Polyketide:Type II + Saccharide:Hybrid/tailoring	0.27	T2PKS	4474113	4476646	+	T2PKS 18.1 (27%=prejadomycin,rabelomycin,gaudimycin)	NLP/P60 family secreted protein
Co-culture vs AtB-42-single-culture (control)	AtB-42	SFUL_RS19860	Type II polyketide synthase (T2PKS)	3.12836	1	Region 18.1	NC_021177	other genes	other genes	4500300	4501085	-	protocluster	prejadomycin,rabelomycin,gaudimycin	Polyketide:Type II + Saccharide:Hybrid/tailoring	0.27	T2PKS	4474113	4476646	+	T2PKS 18.1 (27%=prejadomycin,rabelomycin,gaudimycin)	SAM-dependent methyltransferase
Co-culture vs AtB-42-single-culture (control)	AtB-42	SFUL_RS19865	Type II polyketide synthase (T2PKS)	-1.86261	0.000452505	Region 18.1	NC_021177	additional biosyntethic genes	additional biosyntethic genes	4501258	4502649	+	protocluster	prejadomycin,rabelomycin,gaudimycin	Polyketide:Type II + Saccharide:Hybrid/tailoring	0.27	T2PKS	4474113	4476646	+	T2PKS 18.1 (27%=prejadomycin,rabelomycin,gaudimycin)	D-inositol-3-phosphate glycosyltransferase
Co-culture vs AtB-42-single-culture (control)	AtB-42	SFUL_RS19870	Type II polyketide synthase (T2PKS)	0.248467	0.866705	Region 18.1	NC_021177	other genes	other genes	4502699	4503211	+	protocluster	prejadomycin,rabelomycin,gaudimycin	Polyketide:Type II + Saccharide:Hybrid/tailoring	0.27	T2PKS	4474113	4476646	+	T2PKS 18.1 (27%=prejadomycin,rabelomycin,gaudimycin)	YbjN domain-containing protein
Co-culture vs AtB-42-single-culture (control)	AtB-42	SFUL_RS19875	Type II polyketide synthase (T2PKS)	0	1	Region 18.1	NC_021177	other genes	other genes	4503459	4505120	+	protocluster	prejadomycin,rabelomycin,gaudimycin	Polyketide:Type II + Saccharide:Hybrid/tailoring	0.27	T2PKS	4474113	4476646	+	T2PKS 18.1 (27%=prejadomycin,rabelomycin,gaudimycin)	hypothetical protein
Co-culture vs AtB-42-single-culture (control)	AtB-42	SFUL_RS19880	Type II polyketide synthase (T2PKS)	0	1	Region 18.1	NC_021177	other genes	other genes	4505323	4506135	+	protocluster	prejadomycin,rabelomycin,gaudimycin	Polyketide:Type II + Saccharide:Hybrid/tailoring	0.27	T2PKS	4474113	4476646	+	T2PKS 18.1 (27%=prejadomycin,rabelomycin,gaudimycin)	hypothetical protein
Co-culture vs AtB-42-single-culture (control)	AtB-42	SFUL_RS19885	Type II polyketide synthase (T2PKS)	-0.265285	1	Region 18.1	NC_021177	other genes	other genes	4506166	4506408	-	protocluster	prejadomycin,rabelomycin,gaudimycin	Polyketide:Type II + Saccharide:Hybrid/tailoring	0.27	T2PKS	4474113	4476646	+	T2PKS 18.1 (27%=prejadomycin,rabelomycin,gaudimycin)	hypothetical protein
Co-culture vs AtB-42-single-culture (control)	AtB-42	SFUL_RS19890	Type II polyketide synthase (T2PKS)	0	1	Region 18.1	NC_021177	other genes	other genes	4506405	4506653	-	protocluster	prejadomycin,rabelomycin,gaudimycin	Polyketide:Type II + Saccharide:Hybrid/tailoring	0.27	T2PKS	4474113	4476646	+	T2PKS 18.1 (27%=prejadomycin,rabelomycin,gaudimycin)	hypothetical protein
Co-culture vs AtB-42-single-culture (control)	AtB-42	SFUL_RS19895	Type II polyketide synthase (T2PKS)	0	1	Region 18.1	NC_021177	other genes	other genes	4507259	4507465	+	protocluster	prejadomycin,rabelomycin,gaudimycin	Polyketide:Type II + Saccharide:Hybrid/tailoring	0.27	T2PKS	4474113	4476646	+	T2PKS 18.1 (27%=prejadomycin,rabelomycin,gaudimycin)	hypothetical protein
Co-culture vs AtB-42-single-culture (control)	AtB-42	SFUL_RS19900	Type II polyketide synthase (T2PKS)	0	1	Region 18.1	NC_021177	other genes	other genes	4507529	4508101	-	protocluster	prejadomycin,rabelomycin,gaudimycin	Polyketide:Type II + Saccharide:Hybrid/tailoring	0.27	T2PKS	4474113	4476646	+	T2PKS 18.1 (27%=prejadomycin,rabelomycin,gaudimycin)	ArsR family transcriptional regulator
Co-culture vs AtB-42-single-culture (control)	AtB-42	SFUL_RS19905	Type II polyketide synthase (T2PKS)	0	1	Region 18.1	NC_021177	other genes	other genes	4508179	4508913	+	protocluster	prejadomycin,rabelomycin,gaudimycin	Polyketide:Type II + Saccharide:Hybrid/tailoring	0.27	T2PKS	4474113	4476646	+	T2PKS 18.1 (27%=prejadomycin,rabelomycin,gaudimycin)	hypothetical protein	333959WP_043974686.1 MULTISPECIES: hypothetical protein	EC:3.6.1.15	Nucleoside-triphosphate phosphatase
Co-culture vs AtB-42-single-culture (control)	AtB-42	SFUL_RS19910	Type II polyketide synthase (T2PKS)	0.168339	0.764234	Region 18.1	NC_021177	additional biosyntethic genes	additional biosyntethic genes	4509050	4509811	-	protocluster	prejadomycin,rabelomycin,gaudimycin	Polyketide:Type II + Saccharide:Hybrid/tailoring	0.27	T2PKS	4474113	4476646	+	T2PKS 18.1 (27%=prejadomycin,rabelomycin,gaudimycin)	phosphoglyceromutase	147500WP_015610290.1 MULTISPECIES: phosphoglyceromutase	EC:5.4.2.1	Intramolecular transferases
Co-culture vs AtB-42-single-culture (control)	AtB-42	SFUL_RS19915	Type II polyketide synthase (T2PKS)	0	1	Region 18.1	NC_021177	transport-related genes	transport-related genes	4510053	4511381	+	protocluster	prejadomycin,rabelomycin,gaudimycin	Polyketide:Type II + Saccharide:Hybrid/tailoring	0.27	T2PKS	4474113	4476646	+	T2PKS 18.1 (27%=prejadomycin,rabelomycin,gaudimycin)	MFS transporter
Co-culture vs AtB-42-single-culture (control)	AtB-42	SFUL_RS20150	lassopeptide	0	1	Region 19.1	NC_021177	other genes	other genes	4558380	4558700	+	protocluster	keywimysin	RiPP	1	Lassopeptide	4568379	4570998	+	Lassopeptide 19.1 (100%=keywimysin)	DUF3263 domain-containing protein
Co-culture vs AtB-42-single-culture (control)	AtB-42	SFUL_RS20155	lassopeptide	-1.87797	0.009013	Region 19.1	NC_021177	other genes	other genes	4559026	4559883	+	protocluster	keywimysin	RiPP	1	Lassopeptide	4568379	4570998	+	Lassopeptide 19.1 (100%=keywimysin)	trehalose-phosphatase
Co-culture vs AtB-42-single-culture (control)	AtB-42	SFUL_RS20160	lassopeptide	-1.42308	0.0927462	Region 19.1	NC_021177	other genes	other genes	4559891	4561282	-	protocluster	keywimysin	RiPP	1	Lassopeptide	4568379	4570998	+	Lassopeptide 19.1 (100%=keywimysin)	trehalose-6-phosphate synthase
Co-culture vs AtB-42-single-culture (control)	AtB-42	SFUL_RS20165	lassopeptide	-2.22416	0.00151438	Region 19.1	NC_021177	additional biosyntethic genes	additional biosyntethic genes	4561385	4562335	-	protocluster	keywimysin	RiPP	1	Lassopeptide	4568379	4570998	+	Lassopeptide 19.1 (100%=keywimysin)	glucosyl-3-phosphoglycerate synthase
Co-culture vs AtB-42-single-culture (control)	AtB-42	SFUL_RS20170	lassopeptide	0.911459	0.0867165	Region 19.1	NC_021177	other genes	other genes	4562657	4563949	+	protocluster	keywimysin	RiPP	1	Lassopeptide	4568379	4570998	+	Lassopeptide 19.1 (100%=keywimysin)	threonine synthase
Co-culture vs AtB-42-single-culture (control)	AtB-42	SFUL_RS20175	lassopeptide	-1.9922	1	Region 19.1	NC_021177	other genes	other genes	4563985	4564263	+	protocluster	keywimysin	RiPP	1	Lassopeptide	4568379	4570998	+	Lassopeptide 19.1 (100%=keywimysin)	MoaD/ThiS family protein
Co-culture vs AtB-42-single-culture (control)	AtB-42	SFUL_RS20180	lassopeptide	-3.77486	1.16601e-21	Region 19.1	NC_021177	regulatory genes	regulatory genes	4564704	4564910	+	protocluster	keywimysin	RiPP	1	Lassopeptide	4568379	4570998	+	Lassopeptide 19.1 (100%=keywimysin)	cold-shock protein
Co-culture vs AtB-42-single-culture (control)	AtB-42	SFUL_RS20185	lassopeptide	-1.41611	0.00732035	Region 19.1	NC_021177	other genes	other genes	4565278	4566900	+	protocluster	keywimysin	RiPP	1	Lassopeptide	4568379	4570998	+	Lassopeptide 19.1 (100%=keywimysin)	chaperonin GroEL
Co-culture vs AtB-42-single-culture (control)	AtB-42	SFUL_RS20190	lassopeptide	0	1	Region 19.1	NC_021177	other genes	other genes	4567207	4567665	+	protocluster	keywimysin	RiPP	1	Lassopeptide	4568379	4570998	+	Lassopeptide 19.1 (100%=keywimysin)	hypothetical protein
Co-culture vs AtB-42-single-culture (control)	AtB-42	SFUL_RS20195	lassopeptide	-2.31136	0.252068	Region 19.1	NC_021177	additional biosyntethic genes	core biosyntethic genes	4568379	4570265	+	protocore	keywimysin	RiPP	1	Lassopeptide	4568379	4570998	+	Lassopeptide 19.1 (100%=keywimysin)	asparagine synthase	333978WP_043972879.1 MULTISPECIES: asparagine synthase	EC:6.3.5.4; EC:3.4.21	Asparagine synthase (glutamine-hydrolyzing); Acting on peptide bonds (peptidases)
Co-culture vs AtB-42-single-culture (control)	AtB-42	SFUL_RS20200	lassopeptide	0	1	Region 19.1	NC_021177	additional biosyntethic genes	additional biosyntethic genes	4570268	4570519	+	protocore	keywimysin	RiPP	1	Lassopeptide	4568379	4570998	+	Lassopeptide 19.1 (100%=keywimysin)	lasso peptide biosynthesis PqqD family chaperone
Co-culture vs AtB-42-single-culture (control)	AtB-42	SFUL_RS20205	lassopeptide	0	1	Region 19.1	NC_021177	core biosyntethic genes	core biosyntethic genes	4570516	4570998	+	protocore	keywimysin	RiPP	1	Lassopeptide	4568379	4570998	+	Lassopeptide 19.1 (100%=keywimysin)	lasso peptide biosynthesis B2 protein
Co-culture vs AtB-42-single-culture (control)	AtB-42	SFUL_RS20210	lassopeptide	-2.46361	1	Region 19.1	NC_021177	transport-related genes	transport-related genes	4570940	4572844	+	protocluster	keywimysin	RiPP	1	Lassopeptide	4568379	4570998	+	Lassopeptide 19.1 (100%=keywimysin)	ABC transporter ATP-binding protein	1258452WP_107487164.1 MULTISPECIES: ABC transporter ATP-binding protein	EC:3.6.1.3; EC:3.6.1.15	Adenosinetriphosphatase; Nucleoside-triphosphate phosphatase
Co-culture vs AtB-42-single-culture (control)	AtB-42	SFUL_RS20215	lassopeptide	0	1	Region 19.1	NC_021177	other genes	other genes	4572832	4573365	-	protocluster	keywimysin	RiPP	1	Lassopeptide	4568379	4570998	+	Lassopeptide 19.1 (100%=keywimysin)	hypothetical protein
Co-culture vs AtB-42-single-culture (control)	AtB-42	SFUL_RS20220	lassopeptide	0	1	Region 19.1	NC_021177	other genes	other genes	4573362	4574261	-	protocluster	keywimysin	RiPP	1	Lassopeptide	4568379	4570998	+	Lassopeptide 19.1 (100%=keywimysin)	hypothetical protein
Co-culture vs AtB-42-single-culture (control)	AtB-42	SFUL_RS20225	lassopeptide	0	1	Region 19.1	NC_021177	other genes	other genes	4574554	4575099	+	protocluster	keywimysin	RiPP	1	Lassopeptide	4568379	4570998	+	Lassopeptide 19.1 (100%=keywimysin)	GNAT family N-acetyltransferase	981360WP_106960252.1 GNAT family N-acetyltransferase	EC:2.3.1.5	Arylamine N-acetyltransferase
Co-culture vs AtB-42-single-culture (control)	AtB-42	SFUL_RS20230	lassopeptide	-2.47919	1	Region 19.1	NC_021177	regulatory genes	regulatory genes	4575240	4575740	+	protocluster	keywimysin	RiPP	1	Lassopeptide	4568379	4570998	+	Lassopeptide 19.1 (100%=keywimysin)	SigE family RNA polymerase sigma factor
Co-culture vs AtB-42-single-culture (control)	AtB-42	SFUL_RS20235	lassopeptide	0	1	Region 19.1	NC_021177	other genes	other genes	4575993	4576172	-	protocluster	keywimysin	RiPP	1	Lassopeptide	4568379	4570998	+	Lassopeptide 19.1 (100%=keywimysin)	hypothetical protein
Co-culture vs AtB-42-single-culture (control)	AtB-42	SFUL_RS20240	lassopeptide	0	1	Region 19.1	NC_021177	other genes	other genes	4576446	4577594	+	protocluster	keywimysin	RiPP	1	Lassopeptide	4568379	4570998	+	Lassopeptide 19.1 (100%=keywimysin)	integral membrane protein	467396WP_037633082.1 MULTISPECIES: integral membrane protein	EC:2.4.1.130	Glycosyltransferases
Co-culture vs AtB-42-single-culture (control)	AtB-42	SFUL_RS20245	lassopeptide	0	1	Region 19.1	NC_021177	other genes	other genes	4577731	4579752	+	protocluster	keywimysin	RiPP	1	Lassopeptide	4568379	4570998	+	Lassopeptide 19.1 (100%=keywimysin)	secreted protein
Co-culture vs AtB-42-single-culture (control)	AtB-42	SFUL_RS20250	lassopeptide	0	1	Region 19.1	NC_021177	other genes	other genes	4580423	4580884	+	protocluster	keywimysin	RiPP	1	Lassopeptide	4568379	4570998	+	Lassopeptide 19.1 (100%=keywimysin)	hypothetical protein
Co-culture vs AtB-42-single-culture (control)	AtB-42	SFUL_RS22880	Type I polyketide synthase (T1PKS)	-4.68522	2.50811e-08	Region 20.1	NC_021177	other genes	other genes	5106848	5108269	+	protocluster	argimycin and nigrifactin	Polyketide:Modular type I	0.27	T1PKS	5126090	5151059	+	T1PKS 20.1 (27%=argimycin and nigrifactin)	metallophosphoesterase
Co-culture vs AtB-42-single-culture (control)	AtB-42	SFUL_RS22885	Type I polyketide synthase (T1PKS)	-1.61311	0.000869407	Region 20.1	NC_021177	transport-related genes	transport-related genes	5108548	5110101	+	protocluster	argimycin and nigrifactin	Polyketide:Modular type I	0.27	T1PKS	5126090	5151059	+	T1PKS 20.1 (27%=argimycin and nigrifactin)	peptide-binding protein
Co-culture vs AtB-42-single-culture (control)	AtB-42	SFUL_RS22890	Type I polyketide synthase (T1PKS)	0	1	Region 20.1	NC_021177	regulatory genes	regulatory genes	5110142	5110894	-	protocluster	argimycin and nigrifactin	Polyketide:Modular type I	0.27	T1PKS	5126090	5151059	+	T1PKS 20.1 (27%=argimycin and nigrifactin)	TetR/AcrR family transcriptional regulator
Co-culture vs AtB-42-single-culture (control)	AtB-42	SFUL_RS22895	Type I polyketide synthase (T1PKS)	0	1	Region 20.1	NC_021177	other genes	other genes	5110904	5111335	-	protocluster	argimycin and nigrifactin	Polyketide:Modular type I	0.27	T1PKS	5126090	5151059	+	T1PKS 20.1 (27%=argimycin and nigrifactin)	DUF393 domain-containing protein
Co-culture vs AtB-42-single-culture (control)	AtB-42	SFUL_RS22900	Type I polyketide synthase (T1PKS)	-3.13882	7.11232e-06	Region 20.1	NC_021177	other genes	other genes	5111332	5111772	-	protocluster	argimycin and nigrifactin	Polyketide:Modular type I	0.27	T1PKS	5126090	5151059	+	T1PKS 20.1 (27%=argimycin and nigrifactin)	hypothetical protein
Co-culture vs AtB-42-single-culture (control)	AtB-42	SFUL_RS22905	Type I polyketide synthase (T1PKS)	0	1	Region 20.1	NC_021177	other genes	other genes	5111868	5112695	-	protocluster	argimycin and nigrifactin	Polyketide:Modular type I	0.27	T1PKS	5126090	5151059	+	T1PKS 20.1 (27%=argimycin and nigrifactin)	hypothetical protein
Co-culture vs AtB-42-single-culture (control)	AtB-42	SFUL_RS22910	Type I polyketide synthase (T1PKS)	0	1	Region 20.1	NC_021177	other genes	other genes	5112712	5113323	-	protocluster	argimycin and nigrifactin	Polyketide:Modular type I	0.27	T1PKS	5126090	5151059	+	T1PKS 20.1 (27%=argimycin and nigrifactin)	hypothetical protein
Co-culture vs AtB-42-single-culture (control)	AtB-42	SFUL_RS22915	Type I polyketide synthase (T1PKS)	1.54645	0.0472273	Region 20.1	NC_021177	other genes	other genes	5113469	5114236	-	protocluster	argimycin and nigrifactin	Polyketide:Modular type I	0.27	T1PKS	5126090	5151059	+	T1PKS 20.1 (27%=argimycin and nigrifactin)	succinate dehydrogenase iron-sulfur subunit
Co-culture vs AtB-42-single-culture (control)	AtB-42	SFUL_RS22920	Type I polyketide synthase (T1PKS)	2.00762	7.28436e-06	Region 20.1	NC_021177	other genes	other genes	5114236	5115990	-	protocluster	argimycin and nigrifactin	Polyketide:Modular type I	0.27	T1PKS	5126090	5151059	+	T1PKS 20.1 (27%=argimycin and nigrifactin)	succinate dehydrogenase flavoprotein subunit
Co-culture vs AtB-42-single-culture (control)	AtB-42	SFUL_RS22925	Type I polyketide synthase (T1PKS)	1.38866	0.0182201	Region 20.1	NC_021177	other genes	other genes	5116020	5116502	-	protocluster	argimycin and nigrifactin	Polyketide:Modular type I	0.27	T1PKS	5126090	5151059	+	T1PKS 20.1 (27%=argimycin and nigrifactin)	succinate dehydrogenase hydrophobic membrane anchor protein
Co-culture vs AtB-42-single-culture (control)	AtB-42	SFUL_RS22930	Type I polyketide synthase (T1PKS)	1.67687	0.00228302	Region 20.1	NC_021177	other genes	other genes	5116508	5116888	-	protocluster	argimycin and nigrifactin	Polyketide:Modular type I	0.27	T1PKS	5126090	5151059	+	T1PKS 20.1 (27%=argimycin and nigrifactin)	succinate dehydrogenase%2C cytochrome b556 subunit
Co-culture vs AtB-42-single-culture (control)	AtB-42	SFUL_RS22935	Type I polyketide synthase (T1PKS)	4.14172	0.0508282	Region 20.1	NC_021177	other genes	other genes	5117131	5117661	-	protocluster	argimycin and nigrifactin	Polyketide:Modular type I	0.27	T1PKS	5126090	5151059	+	T1PKS 20.1 (27%=argimycin and nigrifactin)	2-oxo-4-hydroxy-4-carboxy-5-ureidoimidazoline decarboxylase
Co-culture vs AtB-42-single-culture (control)	AtB-42	SFUL_RS22940	Type I polyketide synthase (T1PKS)	5.6471	1.67516e-05	Region 20.1	NC_021177	other genes	other genes	5118122	5119732	+	protocluster	argimycin and nigrifactin	Polyketide:Modular type I	0.27	T1PKS	5126090	5151059	+	T1PKS 20.1 (27%=argimycin and nigrifactin)	Secreted hydrolase	160994WP_015610870.1 MULTISPECIES: family 20 glycosylhydrolase	EC:3.6.1.3; EC:3.6.1.15	Adenosinetriphosphatase; Nucleoside-triphosphate phosphatase
Co-culture vs AtB-42-single-culture (control)	AtB-42	SFUL_RS22945	Type I polyketide synthase (T1PKS)	-0.400215	1	Region 20.1	NC_021177	other genes	other genes	5119870	5120679	+	protocluster	argimycin and nigrifactin	Polyketide:Modular type I	0.27	T1PKS	5126090	5151059	+	T1PKS 20.1 (27%=argimycin and nigrifactin)	DUF4328 domain-containing protein
Co-culture vs AtB-42-single-culture (control)	AtB-42	SFUL_RS22950	Type I polyketide synthase (T1PKS)	0	1	Region 20.1	NC_021177	other genes	other genes	5120746	5121324	+	protocluster	argimycin and nigrifactin	Polyketide:Modular type I	0.27	T1PKS	5126090	5151059	+	T1PKS 20.1 (27%=argimycin and nigrifactin)	hypothetical protein	447523WP_031127339.1 MULTISPECIES: hypothetical protein	EC:3.1.3.2	Acid phosphatase
Co-culture vs AtB-42-single-culture (control)	AtB-42	SFUL_RS22955	Type I polyketide synthase (T1PKS)	0	1	Region 20.1	NC_021177	other genes	other genes	5121455	5122879	-	protocluster	argimycin and nigrifactin	Polyketide:Modular type I	0.27	T1PKS	5126090	5151059	+	T1PKS 20.1 (27%=argimycin and nigrifactin)	FAD-dependent oxidoreductase
Co-culture vs AtB-42-single-culture (control)	AtB-42	SFUL_RS22960	Type I polyketide synthase (T1PKS)	0	1	Region 20.1	NC_021177	additional biosyntethic genes	additional biosyntethic genes	5123019	5123906	-	protocluster	argimycin and nigrifactin	Polyketide:Modular type I	0.27	T1PKS	5126090	5151059	+	T1PKS 20.1 (27%=argimycin and nigrifactin)	NAD(P)-dependent oxidoreductase
Co-culture vs AtB-42-single-culture (control)	AtB-42	SFUL_RS22965	Type I polyketide synthase (T1PKS)	0	1	Region 20.1	NC_021177	additional biosyntethic genes	additional biosyntethic genes	5124052	5125227	-	protocluster	argimycin and nigrifactin	Polyketide:Modular type I	0.27	T1PKS	5126090	5151059	+	T1PKS 20.1 (27%=argimycin and nigrifactin)	acyl-CoA dehydrogenase
Co-culture vs AtB-42-single-culture (control)	AtB-42	SFUL_RS22970	Type I polyketide synthase (T1PKS)	0	1	Region 20.1	NC_021177	other genes	other genes	5125449	5126030	+	protocluster	argimycin and nigrifactin	Polyketide:Modular type I	0.27	T1PKS	5126090	5151059	+	T1PKS 20.1 (27%=argimycin and nigrifactin)	mycothiol maleylpyruvate isomerase
Co-culture vs AtB-42-single-culture (control)	AtB-42	SFUL_RS22975	Type I polyketide synthase (T1PKS)	0	1	Region 20.1	NC_021177	additional biosyntethic genes	core biosyntethic genes	5126090	5132533	-	protocore	argimycin and nigrifactin	Polyketide:Modular type I	0.27	T1PKS	5126090	5151059	+	T1PKS 20.1 (27%=argimycin and nigrifactin)	type I polyketide synthase
Co-culture vs AtB-42-single-culture (control)	AtB-42	SFUL_RS22980	Type I polyketide synthase (T1PKS)	0	1	Region 20.1	NC_021177	additional biosyntethic genes	core biosyntethic genes	5132629	5137122	-	protocore	argimycin and nigrifactin	Polyketide:Modular type I	0.27	T1PKS	5126090	5151059	+	T1PKS 20.1 (27%=argimycin and nigrifactin)	type I polyketide synthase
Co-culture vs AtB-42-single-culture (control)	AtB-42	SFUL_RS22985	Type I polyketide synthase (T1PKS)	0	1	Region 20.1	NC_021177	additional biosyntethic genes	core biosyntethic genes	5137197	5151059	-	protocore	argimycin and nigrifactin	Polyketide:Modular type I	0.27	T1PKS	5126090	5151059	+	T1PKS 20.1 (27%=argimycin and nigrifactin)	type I polyketide synthase
Co-culture vs AtB-42-single-culture (control)	AtB-42	SFUL_RS22990	Type I polyketide synthase (T1PKS)	0	1	Region 20.1	NC_021177	other genes	other genes	5151321	5151698	+	protocluster	argimycin and nigrifactin	Polyketide:Modular type I	0.27	T1PKS	5126090	5151059	+	T1PKS 20.1 (27%=argimycin and nigrifactin)	DUF4440 domain-containing protein
Co-culture vs AtB-42-single-culture (control)	AtB-42	SFUL_RS22995	Type I polyketide synthase (T1PKS)	0	1	Region 20.1	NC_021177	other genes	other genes	5151807	5153240	+	protocluster	argimycin and nigrifactin	Polyketide:Modular type I	0.27	T1PKS	5126090	5151059	+	T1PKS 20.1 (27%=argimycin and nigrifactin)	FAD-dependent oxidoreductase
Co-culture vs AtB-42-single-culture (control)	AtB-42	SFUL_RS23000	Type I polyketide synthase (T1PKS)	0	1	Region 20.1	NC_021177	other genes	other genes	5153335	5153760	+	protocluster	argimycin and nigrifactin	Polyketide:Modular type I	0.27	T1PKS	5126090	5151059	+	T1PKS 20.1 (27%=argimycin and nigrifactin)	nuclear transport factor 2 family protein
Co-culture vs AtB-42-single-culture (control)	AtB-42	SFUL_RS23005	Type I polyketide synthase (T1PKS)	0	1	Region 20.1	NC_021177	additional biosyntethic genes	additional biosyntethic genes	5153863	5155038	+	protocluster	argimycin and nigrifactin	Polyketide:Modular type I	0.27	T1PKS	5126090	5151059	+	T1PKS 20.1 (27%=argimycin and nigrifactin)	acyl-CoA dehydrogenase
Co-culture vs AtB-42-single-culture (control)	AtB-42	SFUL_RS23010	Type I polyketide synthase (T1PKS)	0	1	Region 20.1	NC_021177	additional biosyntethic genes	additional biosyntethic genes	5155150	5155698	-	protocluster	argimycin and nigrifactin	Polyketide:Modular type I	0.27	T1PKS	5126090	5151059	+	T1PKS 20.1 (27%=argimycin and nigrifactin)	flavin reductase
Co-culture vs AtB-42-single-culture (control)	AtB-42	SFUL_RS23015	Type I polyketide synthase (T1PKS)	0	1	Region 20.1	NC_021177	additional biosyntethic genes	additional biosyntethic genes	5155896	5157500	+	protocluster	argimycin and nigrifactin	Polyketide:Modular type I	0.27	T1PKS	5126090	5151059	+	T1PKS 20.1 (27%=argimycin and nigrifactin)	aminotransferase class III-fold pyridoxal phosphate-dependent enzyme
Co-culture vs AtB-42-single-culture (control)	AtB-42	SFUL_RS23020	Type I polyketide synthase (T1PKS)	0	1	Region 20.1	NC_021177	regulatory genes	regulatory genes	5157635	5160148	+	protocluster	argimycin and nigrifactin	Polyketide:Modular type I	0.27	T1PKS	5126090	5151059	+	T1PKS 20.1 (27%=argimycin and nigrifactin)	Transcriptional regulator%2C SARP family
Co-culture vs AtB-42-single-culture (control)	AtB-42	SFUL_RS23035	Type I polyketide synthase (T1PKS)	0	1	Region 20.1	NC_021177	additional biosyntethic genes	additional biosyntethic genes	5163399	5164148	-	protocluster	argimycin and nigrifactin	Polyketide:Modular type I	0.27	T1PKS	5126090	5151059	+	T1PKS 20.1 (27%=argimycin and nigrifactin)	thioesterase
Co-culture vs AtB-42-single-culture (control)	AtB-42	SFUL_RS23040	Type I polyketide synthase (T1PKS)	0	1	Region 20.1	NC_021177	other genes	other genes	5164157	5164768	-	protocluster	argimycin and nigrifactin	Polyketide:Modular type I	0.27	T1PKS	5126090	5151059	+	T1PKS 20.1 (27%=argimycin and nigrifactin)	NADPH-dependent oxidoreductase
Co-culture vs AtB-42-single-culture (control)	AtB-42	SFUL_RS23045	Type I polyketide synthase (T1PKS)	0	1	Region 20.1	NC_021177	regulatory genes	regulatory genes	5164946	5168194	+	protocluster	argimycin and nigrifactin	Polyketide:Modular type I	0.27	T1PKS	5126090	5151059	+	T1PKS 20.1 (27%=argimycin and nigrifactin)	AfsR/SARP family transcriptional regulator
Co-culture vs AtB-42-single-culture (control)	AtB-42	SFUL_RS23050	Type I polyketide synthase (T1PKS)	0	1	Region 20.1	NC_021177	other genes	other genes	5168360	5168662	+	protocluster	argimycin and nigrifactin	Polyketide:Modular type I	0.27	T1PKS	5126090	5151059	+	T1PKS 20.1 (27%=argimycin and nigrifactin)	hypothetical protein
Co-culture vs AtB-42-single-culture (control)	AtB-42	SFUL_RS23055	Type I polyketide synthase (T1PKS)	0	1	Region 20.1	NC_021177	additional biosyntethic genes	additional biosyntethic genes	5168748	5169929	-	protocluster	argimycin and nigrifactin	Polyketide:Modular type I	0.27	T1PKS	5126090	5151059	+	T1PKS 20.1 (27%=argimycin and nigrifactin)	UDP-N-acetylglucosamine--N-acetylmuramyl-(pentapeptide) pyrophosphoryl-undecaprenol N-acetylglucosamine transferase	2195471WP_043973222.1 UDP-N-acetylglucosamine--N-acetylmuramyl-(pentapeptide) pyrophosphoryl-undecaprenol N-acetylglucosamine transferase	EC:2.4.1.227	Undecaprenyldiphospho-muramoylpentapeptide beta-N-
Co-culture vs AtB-42-single-culture (control)	AtB-42	SFUL_RS23060	Type I polyketide synthase (T1PKS)	4.03481	1	Region 20.1	NC_021177	regulatory genes	regulatory genes	5170256	5171035	+	protocluster	argimycin and nigrifactin	Polyketide:Modular type I	0.27	T1PKS	5126090	5151059	+	T1PKS 20.1 (27%=argimycin and nigrifactin)	RNA polymerase sigma factor
Co-culture vs AtB-42-single-culture (control)	AtB-42	SFUL_RS24310	lanthipeptide	0.736889	0.413579	Region 21.1	NC_021177	other genes	other genes	5444867	5445076	-	protocluster	AmfS	RiPP:Lanthipeptide	1	Lanthipeptide	5454394	5457015	+	Lanthipeptide 21.1 (100%=AmfS)	hypothetical protein
Co-culture vs AtB-42-single-culture (control)	AtB-42	SFUL_RS24320	lanthipeptide	0	1	Region 21.1	NC_021177	other genes	other genes	5447204	5448472	+	protocluster	AmfS	RiPP:Lanthipeptide	1	Lanthipeptide	5454394	5457015	+	Lanthipeptide 21.1 (100%=AmfS)	GNAT family N-acetyltransferase	912265WP_015611146.1 GNAT family N-acetyltransferase	EC:2.3.1.5	Arylamine N-acetyltransferase
Co-culture vs AtB-42-single-culture (control)	AtB-42	SFUL_RS24325	lanthipeptide	-1.18545	0.638135	Region 21.1	NC_021177	other genes	other genes	5448548	5450344	-	protocluster	AmfS	RiPP:Lanthipeptide	1	Lanthipeptide	5454394	5457015	+	Lanthipeptide 21.1 (100%=AmfS)	hypothetical protein
Co-culture vs AtB-42-single-culture (control)	AtB-42	SFUL_RS24330	lanthipeptide	0	1	Region 21.1	NC_021177	other genes	other genes	5450666	5451190	+	protocluster	AmfS	RiPP:Lanthipeptide	1	Lanthipeptide	5454394	5457015	+	Lanthipeptide 21.1 (100%=AmfS)	DUF4265 domain-containing protein
Co-culture vs AtB-42-single-culture (control)	AtB-42	SFUL_RS24335	lanthipeptide	-1.40373	0.440385	Region 21.1	NC_021177	additional biosyntethic genes	additional biosyntethic genes	5451291	5451857	-	protocluster	AmfS	RiPP:Lanthipeptide	1	Lanthipeptide	5454394	5457015	+	Lanthipeptide 21.1 (100%=AmfS)	sugar O-acetyltransferase
Co-culture vs AtB-42-single-culture (control)	AtB-42	SFUL_RS24340	lanthipeptide	0	1	Region 21.1	NC_021177	transport-related genes	transport-related genes	5451929	5453164	-	protocluster	AmfS	RiPP:Lanthipeptide	1	Lanthipeptide	5454394	5457015	+	Lanthipeptide 21.1 (100%=AmfS)	MFS transporter
Co-culture vs AtB-42-single-culture (control)	AtB-42	SFUL_RS24345	lanthipeptide	1.61247	1	Region 21.1	NC_021177	other genes	other genes	5453251	5454228	+	protocluster	AmfS	RiPP:Lanthipeptide	1	Lanthipeptide	5454394	5457015	+	Lanthipeptide 21.1 (100%=AmfS)	transcriptional regulator
Co-culture vs AtB-42-single-culture (control)	AtB-42	SFUL_RS24350	lanthipeptide	2.02496	1	Region 21.1	NC_021177	regulatory genes	core biosyntethic genes	5454394	5457015	+	protocore	AmfS	RiPP:Lanthipeptide	1	Lanthipeptide	5454394	5457015	+	Lanthipeptide 21.1 (100%=AmfS)	AmfT protein
Co-culture vs AtB-42-single-culture (control)	AtB-42	SFUL_RS24355	lanthipeptide	-0.648088	1	Region 21.1	NC_021177	additional biosyntethic genes	additional biosyntethic genes	5457085	5457216	+	protocluster	AmfS	RiPP:Lanthipeptide	1	Lanthipeptide	5454394	5457015	+	Lanthipeptide 21.1 (100%=AmfS)	SapB/AmfS family lantipeptide	277WP_015611153.1 MULTISPECIES: SapB/AmfS family lantipeptide	EC:3.1.3.16; EC:3.6.1.3; EC:3.1.11; EC:6.3.4.4; EC:3.1.15; EC:3.6.1.9; EC:6.3.4.21; EC:3.6.1.23; EC:3.6.4.12; EC:2.1.3.3; EC:3.1.3.11; EC:2.1.1.72; EC:3.5.1.28; EC:2.7.3.2; EC:1.17.4; EC:2.4.2.19; EC:3.1.3.23; EC:4.1.2.13; EC:3.1.11.6; EC:2.7.7.101; EC:3.6.1.15; EC:2.1.1.148; EC:1.17.4.1; EC:3.2.1.14; EC:1.17.4.2; EC:2.7.7.7; EC:2.7.7.6; EC:3.2.1.17	Protein-serine/threonine phosphatase; Adenosinetriphosphatase; Acting on ester bonds; Adenylosuccinate synthase; Acting on ester bonds; Nucleotide diphosphatase; Nicotinate phosphoribosyltransferase; dUTP diphosphatase; DNA helicase; Ornithine carbamoyltransferase; Fructose-bisphosphatase; Site-specific DNA-methyltransferase (adenine-specific); N-acetylmuramoyl-L-alanine amidase; Creatine kinase;…
Co-culture vs AtB-42-single-culture (control)	AtB-42	SFUL_RS24360	lanthipeptide	-0.265285	1	Region 21.1	NC_021177	transport-related genes	transport-related genes	5457352	5459052	+	protocluster	AmfS	RiPP:Lanthipeptide	1	Lanthipeptide	5454394	5457015	+	Lanthipeptide 21.1 (100%=AmfS)	ABC transporter ATP-binding protein
Co-culture vs AtB-42-single-culture (control)	AtB-42	SFUL_RS24365	lanthipeptide	0	1	Region 21.1	NC_021177	transport-related genes	transport-related genes	5459169	5460998	+	protocluster	AmfS	RiPP:Lanthipeptide	1	Lanthipeptide	5454394	5457015	+	Lanthipeptide 21.1 (100%=AmfS)	ATP-binding cassette domain-containing protein	1032903WP_015611155.1 ATP-binding cassette domain-containing protein	EC:3.6.1.3; EC:3.6.1.15	Adenosinetriphosphatase; Nucleoside-triphosphate phosphatase
Co-culture vs AtB-42-single-culture (control)	AtB-42	SFUL_RS24370	lanthipeptide	-1.25665	1	Region 21.1	NC_021177	regulatory genes	regulatory genes	5460967	5461572	-	protocluster	AmfS	RiPP:Lanthipeptide	1	Lanthipeptide	5454394	5457015	+	Lanthipeptide 21.1 (100%=AmfS)	response regulator transcription factor
Co-culture vs AtB-42-single-culture (control)	AtB-42	SFUL_RS24375	lanthipeptide	-2.95528	1	Region 21.1	NC_021177	other genes	other genes	5461823	5462704	-	protocluster	AmfS	RiPP:Lanthipeptide	1	Lanthipeptide	5454394	5457015	+	Lanthipeptide 21.1 (100%=AmfS)	transglutaminase-like protein
Co-culture vs AtB-42-single-culture (control)	AtB-42	SFUL_RS24380	lanthipeptide	-0.400215	1	Region 21.1	NC_021177	other genes	other genes	5462776	5463777	-	protocluster	AmfS	RiPP:Lanthipeptide	1	Lanthipeptide	5454394	5457015	+	Lanthipeptide 21.1 (100%=AmfS)	N-acetyltransferase	1514702WP_031123111.1 MULTISPECIES: N-acetyltransferase	EC:2.3.1.5	Arylamine N-acetyltransferase
Co-culture vs AtB-42-single-culture (control)	AtB-42	SFUL_RS24385	lanthipeptide	-1.04835	0.0154066	Region 21.1	NC_021177	other genes	other genes	5463895	5464215	+	protocluster	AmfS	RiPP:Lanthipeptide	1	Lanthipeptide	5454394	5457015	+	Lanthipeptide 21.1 (100%=AmfS)	ferredoxin family protein
Co-culture vs AtB-42-single-culture (control)	AtB-42	SFUL_RS24390	lanthipeptide	-0.314086	1	Region 21.1	NC_021177	additional biosyntethic genes	additional biosyntethic genes	5464330	5465424	+	protocluster	AmfS	RiPP:Lanthipeptide	1	Lanthipeptide	5454394	5457015	+	Lanthipeptide 21.1 (100%=AmfS)	succinyldiaminopimelate transaminase
Co-culture vs AtB-42-single-culture (control)	AtB-42	SFUL_RS24395	lanthipeptide	0	1	Region 21.1	NC_021177	other genes	other genes	5465520	5465957	-	protocluster	AmfS	RiPP:Lanthipeptide	1	Lanthipeptide	5454394	5457015	+	Lanthipeptide 21.1 (100%=AmfS)	hypothetical protein
Co-culture vs AtB-42-single-culture (control)	AtB-42	SFUL_RS25915	Terpene	-3.13467	1.1341e-05	Region 22.1	NC_021177	other genes	other genes	5813001	5814242	+	protocluster	murayaquinone	Polyketide	0.1	Terpene	5822728	5832233	+	Terpene 22.1 (10%=murayaquinone)	hypothetical protein
Co-culture vs AtB-42-single-culture (control)	AtB-42	SFUL_RS25920	Terpene	-1.93628	0.0216282	Region 22.1	NC_021177	additional biosyntethic genes	additional biosyntethic genes	5814351	5815118	+	protocluster	murayaquinone	Polyketide	0.1	Terpene	5822728	5832233	+	Terpene 22.1 (10%=murayaquinone)	enoyl-CoA hydratase
Co-culture vs AtB-42-single-culture (control)	AtB-42	SFUL_RS25925	Terpene	-1.99618	0.0131563	Region 22.1	NC_021177	other genes	other genes	5815385	5815900	+	protocluster	murayaquinone	Polyketide	0.1	Terpene	5822728	5832233	+	Terpene 22.1 (10%=murayaquinone)	ATP-binding protein
Co-culture vs AtB-42-single-culture (control)	AtB-42	SFUL_RS25930	Terpene	0	1	Region 22.1	NC_021177	additional biosyntethic genes	additional biosyntethic genes	5816323	5817117	+	protocluster	murayaquinone	Polyketide	0.1	Terpene	5822728	5832233	+	Terpene 22.1 (10%=murayaquinone)	polysaccharide deacetylase family protein	34157WP_109163515.1 MULTISPECIES: polysaccharide deacetylase family protein	EC:5.2.1.8	Peptidylprolyl isomerase
Co-culture vs AtB-42-single-culture (control)	AtB-42	SFUL_RS25935	Terpene	0	1	Region 22.1	NC_021177	other genes	other genes	5817227	5817442	+	protocluster	murayaquinone	Polyketide	0.1	Terpene	5822728	5832233	+	Terpene 22.1 (10%=murayaquinone)	EF-hand domain-containing protein
Co-culture vs AtB-42-single-culture (control)	AtB-42	SFUL_RS25940	Terpene	0	1	Region 22.1	NC_021177	other genes	other genes	5817531	5818652	+	protocluster	murayaquinone	Polyketide	0.1	Terpene	5822728	5832233	+	Terpene 22.1 (10%=murayaquinone)	copper resistance protein CopD
Co-culture vs AtB-42-single-culture (control)	AtB-42	SFUL_RS25945	Terpene	0	1	Region 22.1	NC_021177	additional biosyntethic genes	additional biosyntethic genes	5818609	5820135	-	protocluster	murayaquinone	Polyketide	0.1	Terpene	5822728	5832233	+	Terpene 22.1 (10%=murayaquinone)	carboxylesterase
Co-culture vs AtB-42-single-culture (control)	AtB-42	SFUL_RS25950	Terpene	0	1	Region 22.1	NC_021177	other genes	other genes	5820177	5822462	-	protocluster	murayaquinone	Polyketide	0.1	Terpene	5822728	5832233	+	Terpene 22.1 (10%=murayaquinone)	N-acetylmuramoyl-L-alanine amidase	94507WP_003966158.1 MULTISPECIES: peptidoglycan recognition protein	EC:3.5.1.28	N-acetylmuramoyl-L-alanine amidase
Co-culture vs AtB-42-single-culture (control)	AtB-42	SFUL_RS25955	Terpene	-1.29055	0.189205	Region 22.1	NC_021177	additional biosyntethic genes	core biosyntethic genes	5822728	5823705	-	protocore	murayaquinone	Polyketide	0.1	Terpene	5822728	5832233	+	Terpene 22.1 (10%=murayaquinone)	terpene cyclase
Co-culture vs AtB-42-single-culture (control)	AtB-42	SFUL_RS25960	Terpene	0	1	Region 22.1	NC_021177	additional biosyntethic genes	additional biosyntethic genes	5823933	5825891	-	protocore	murayaquinone	Polyketide	0.1	Terpene	5822728	5832233	+	Terpene 22.1 (10%=murayaquinone)	anthranilate synthase
Co-culture vs AtB-42-single-culture (control)	AtB-42	SFUL_RS25965	Terpene	0	1	Region 22.1	NC_021177	additional biosyntethic genes	additional biosyntethic genes	5825915	5826616	-	protocore	murayaquinone	Polyketide	0.1	Terpene	5822728	5832233	+	Terpene 22.1 (10%=murayaquinone)	isochorismatase family protein
Co-culture vs AtB-42-single-culture (control)	AtB-42	SFUL_RS25970	Terpene	0	1	Region 22.1	NC_021177	additional biosyntethic genes	additional biosyntethic genes	5826663	5827433	-	protocore	murayaquinone	Polyketide	0.1	Terpene	5822728	5832233	+	Terpene 22.1 (10%=murayaquinone)	2%2C3-dihydro-2%2C3-dihydroxybenzoate dehydrogenase
Co-culture vs AtB-42-single-culture (control)	AtB-42	SFUL_RS25975	Terpene	0	1	Region 22.1	NC_021177	other genes	other genes	5827486	5828658	-	protocore	murayaquinone	Polyketide	0.1	Terpene	5822728	5832233	+	Terpene 22.1 (10%=murayaquinone)	phospho-2-dehydro-3-deoxyheptonate aldolase	375841WP_067400506.1 MULTISPECIES: phospho-2-dehydro-3-deoxyheptonate aldolase	EC:2.5.1.54	3-deoxy-7-phosphoheptulonate synthase
Co-culture vs AtB-42-single-culture (control)	AtB-42	SFUL_RS25980	Terpene	0	1	Region 22.1	NC_021177	other genes	other genes	5828668	5829765	-	protocore	murayaquinone	Polyketide	0.1	Terpene	5822728	5832233	+	Terpene 22.1 (10%=murayaquinone)	transposase	2317937WP_142229928.1 transposase	EC:2.7.7.6	DNA-directed RNA polymerase
Co-culture vs AtB-42-single-culture (control)	AtB-42	SFUL_RS25985	Terpene	0	1	Region 22.1	NC_021177	other genes	other genes	5830201	5831151	+	protocore	murayaquinone	Polyketide	0.1	Terpene	5822728	5832233	+	Terpene 22.1 (10%=murayaquinone)	4-hydroxy-3-methylbut-2-enyl diphosphate reductase	2861497WP_015611473.1 4-hydroxy-3-methylbut-2-enyl diphosphate reductase	EC:1.17.1; EC:1.17.1.2	Acting on CH or CH(2) groups; Acting on CH or CH(2) groups
Co-culture vs AtB-42-single-culture (control)	AtB-42	SFUL_RS25990	Terpene	0	1	Region 22.1	NC_021177	additional biosyntethic genes	core biosyntethic genes	5831196	5832233	+	protocore	murayaquinone	Polyketide	0.1	Terpene	5822728	5832233	+	Terpene 22.1 (10%=murayaquinone)	polyprenyl synthetase family protein
Co-culture vs AtB-42-single-culture (control)	AtB-42	SFUL_RS25995	Terpene	0	1	Region 22.1	NC_021177	additional biosyntethic genes	additional biosyntethic genes	5832248	5834095	+	protocluster	murayaquinone	Polyketide	0.1	Terpene	5822728	5832233	+	Terpene 22.1 (10%=murayaquinone)	1-deoxy-D-xylulose-5-phosphate synthase	3014331WP_015611475.1 1-deoxy-D-xylulose-5-phosphate synthase	EC:2.2.1.7	1-deoxy-D-xylulose-5-phosphate synthase
Co-culture vs AtB-42-single-culture (control)	AtB-42	SFUL_RS26000	Terpene	0	1	Region 22.1	NC_021177	other genes	other genes	5834092	5835273	+	protocluster	murayaquinone	Polyketide	0.1	Terpene	5822728	5832233	+	Terpene 22.1 (10%=murayaquinone)	flavodoxin-dependent (E)-4-hydroxy-3-methylbut-2-enyl-diphosphate synthase	2636467WP_015611476.1 flavodoxin-dependent (E)-4-hydroxy-3-methylbut-2-enyl-diphosphate synthase	EC:1.17.7.1; EC:1.17.7	(E)-4-hydroxy-3-methylbut-2-enyl-diphosphate synthase (ferredoxin); Acting on CH or CH(2) groups
Co-culture vs AtB-42-single-culture (control)	AtB-42	SFUL_RS26005	Terpene	0	1	Region 22.1	NC_021177	regulatory genes	regulatory genes	5835942	5838026	+	protocluster	murayaquinone	Polyketide	0.1	Terpene	5822728	5832233	+	Terpene 22.1 (10%=murayaquinone)	LuxR family transcriptional regulator
Co-culture vs AtB-42-single-culture (control)	AtB-42	SFUL_RS26010	Terpene	0	1	Region 22.1	NC_021177	other genes	other genes	5838100	5839062	-	protocluster	murayaquinone	Polyketide	0.1	Terpene	5822728	5832233	+	Terpene 22.1 (10%=murayaquinone)	prenyltransferase UbiA
Co-culture vs AtB-42-single-culture (control)	AtB-42	SFUL_RS26015	Terpene	0	1	Region 22.1	NC_021177	other genes	other genes	5839071	5840474	-	protocluster	murayaquinone	Polyketide	0.1	Terpene	5822728	5832233	+	Terpene 22.1 (10%=murayaquinone)	NDP-hexose 2%2C3-dehydratase-like protein
Co-culture vs AtB-42-single-culture (control)	AtB-42	SFUL_RS26020	Terpene	0	1	Region 22.1	NC_021177	additional biosyntethic genes	additional biosyntethic genes	5840471	5841454	-	protocluster	murayaquinone	Polyketide	0.1	Terpene	5822728	5832233	+	Terpene 22.1 (10%=murayaquinone)	dTDP-glucose 4%2C6-dehydratase	2598928WP_015611480.1 dTDP-glucose 4,6-dehydratase	EC:4.2.1.46	dTDP-glucose 4,6-dehydratase
Co-culture vs AtB-42-single-culture (control)	AtB-42	SFUL_RS28145	siderophore	0	1	Region 23.1	NC_021177	other genes	other genes	6319773	6320207	-	protocluster	ficellomycin	NRP	0.03	Siderophore	6323303	6328008	+	Siderophore 23.1 (3%=ficellomycin)	ATP-binding protein
Co-culture vs AtB-42-single-culture (control)	AtB-42	SFUL_RS28150	siderophore	-0.400215	1	Region 23.1	NC_021177	other genes	other genes	6320363	6321535	-	protocluster	ficellomycin	NRP	0.03	Siderophore	6323303	6328008	+	Siderophore 23.1 (3%=ficellomycin)	hypothetical protein
Co-culture vs AtB-42-single-culture (control)	AtB-42	SFUL_RS28155	siderophore	-0.90438	1	Region 23.1	NC_021177	additional biosyntethic genes	additional biosyntethic genes	6321880	6323274	+	protocluster	ficellomycin	NRP	0.03	Siderophore	6323303	6328008	+	Siderophore 23.1 (3%=ficellomycin)	aminotransferase class III-fold pyridoxal phosphate-dependent enzyme
Co-culture vs AtB-42-single-culture (control)	AtB-42	SFUL_RS28160	siderophore	1.2468	1	Region 23.1	NC_021177	core biosyntethic genes	core biosyntethic genes	6323303	6325207	+	protocore	ficellomycin	NRP	0.03	Siderophore	6323303	6328008	+	Siderophore 23.1 (3%=ficellomycin)	iron transporter
Co-culture vs AtB-42-single-culture (control)	AtB-42	SFUL_RS28165	siderophore	0	1	Region 23.1	NC_021177	additional biosyntethic genes	additional biosyntethic genes	6325318	6326031	+	protocore	ficellomycin	NRP	0.03	Siderophore	6323303	6328008	+	Siderophore 23.1 (3%=ficellomycin)	N-acetyltransferase	217290WP_043974944.1 MULTISPECIES: acetyltransferase	EC:2.3.1.5	Arylamine N-acetyltransferase
Co-culture vs AtB-42-single-culture (control)	AtB-42	SFUL_RS28170	siderophore	-0.766769	1	Region 23.1	NC_021177	core biosyntethic genes	core biosyntethic genes	6326092	6328008	+	protocore	ficellomycin	NRP	0.03	Siderophore	6323303	6328008	+	Siderophore 23.1 (3%=ficellomycin)	IucA/IucC family siderophore biosynthesis protein	1514357WP_031125828.1 MULTISPECIES: IucA/IucC family siderophore biosynthesis protein	EC:1.15.1.1	Superoxide dismutase
Co-culture vs AtB-42-single-culture (control)	AtB-42	SFUL_RS28175	siderophore	0.132909	1	Region 23.1	NC_021177	other genes	other genes	6328047	6330017	+	protocluster	ficellomycin	NRP	0.03	Siderophore	6323303	6328008	+	Siderophore 23.1 (3%=ficellomycin)	ATP-dependent DNA helicase	1514358WP_031125827.1 MULTISPECIES: ATP-dependent DNA helicase	EC:3.6.1.3; EC:3.6.1.15	Adenosinetriphosphatase; Nucleoside-triphosphate phosphatase
Co-culture vs AtB-42-single-culture (control)	AtB-42	SFUL_RS28180	siderophore	1.31536	0.00921983	Region 23.1	NC_021177	other genes	other genes	6330112	6330909	-	protocluster	ficellomycin	NRP	0.03	Siderophore	6323303	6328008	+	Siderophore 23.1 (3%=ficellomycin)	transcriptional repressor LexA	186600WP_015611906.1 MULTISPECIES: transcriptional repressor LexA	EC:3.4.21	Acting on peptide bonds (peptidases)
Co-culture vs AtB-42-single-culture (control)	AtB-42	SFUL_RS28185	siderophore	0.354925	0.623656	Region 23.1	NC_021177	other genes	other genes	6331388	6331900	+	protocluster	ficellomycin	NRP	0.03	Siderophore	6323303	6328008	+	Siderophore 23.1 (3%=ficellomycin)	transcriptional repressor NrdR
Co-culture vs AtB-42-single-culture (control)	AtB-42	SFUL_RS28835	lanthipeptide	0	1	Region 24.1	NC_021177	other genes	other genes	6518701	6520290	-	protocluster				Lanthipeptide	6528409	6534728	+	Lanthipeptide 24.1	transcriptional regulator%2C PucR family
Co-culture vs AtB-42-single-culture (control)	AtB-42	SFUL_RS28840	lanthipeptide	0	1	Region 24.1	NC_021177	other genes	other genes	6520495	6521337	+	protocluster				Lanthipeptide	6528409	6534728	+	Lanthipeptide 24.1	oxidoreductase
Co-culture vs AtB-42-single-culture (control)	AtB-42	SFUL_RS28845	lanthipeptide	0	1	Region 24.1	NC_021177	additional biosyntethic genes	additional biosyntethic genes	6521334	6524081	+	protocluster				Lanthipeptide	6528409	6534728	+	Lanthipeptide 24.1	2Fe-2S iron-sulfur cluster binding domain-containing protein
Co-culture vs AtB-42-single-culture (control)	AtB-42	SFUL_RS28850	lanthipeptide	0	1	Region 24.1	NC_021177	regulatory genes	regulatory genes	6524339	6524833	-	protocluster				Lanthipeptide	6528409	6534728	+	Lanthipeptide 24.1	MarR family transcriptional regulator
Co-culture vs AtB-42-single-culture (control)	AtB-42	SFUL_RS28855	lanthipeptide	0	1	Region 24.1	NC_021177	other genes	other genes	6525045	6526109	+	protocluster				Lanthipeptide	6528409	6534728	+	Lanthipeptide 24.1	lipolytic protein G-D-S-L family
Co-culture vs AtB-42-single-culture (control)	AtB-42	SFUL_RS28860	lanthipeptide	0	1	Region 24.1	NC_021177	additional biosyntethic genes	additional biosyntethic genes	6526165	6526812	-	protocluster				Lanthipeptide	6528409	6534728	+	Lanthipeptide 24.1	nitroreductase family protein
Co-culture vs AtB-42-single-culture (control)	AtB-42	SFUL_RS28865	lanthipeptide	0	1	Region 24.1	NC_021177	other genes	other genes	6527236	6528321	-	protocluster				Lanthipeptide	6528409	6534728	+	Lanthipeptide 24.1	hypothetical protein
Co-culture vs AtB-42-single-culture (control)	AtB-42	SFUL_RS28870	lanthipeptide	0	1	Region 24.1	NC_021177	additional biosyntethic genes	core biosyntethic genes	6528409	6530490	-	protocore				Lanthipeptide	6528409	6534728	+	Lanthipeptide 24.1	methyltransferase%2C FxLD system
Co-culture vs AtB-42-single-culture (control)	AtB-42	SFUL_RS28875	lanthipeptide	0	1	Region 24.1	NC_021177	additional biosyntethic genes	core biosyntethic genes	6530512	6531807	-	protocore				Lanthipeptide	6528409	6534728	+	Lanthipeptide 24.1	lanthionine synthetase
Co-culture vs AtB-42-single-culture (control)	AtB-42	SFUL_RS28880	lanthipeptide	0	1	Region 24.1	NC_021177	additional biosyntethic genes	core biosyntethic genes	6531774	6534728	-	protocore				Lanthipeptide	6528409	6534728	+	Lanthipeptide 24.1	lantibiotic dehydratase
Co-culture vs AtB-42-single-culture (control)	AtB-42	SFUL_RS28885	lanthipeptide	0	1	Region 24.1	NC_021177	additional biosyntethic genes	additional biosyntethic genes	6534954	6535133	-	protocluster				Lanthipeptide	6528409	6534728	+	Lanthipeptide 24.1	FxLD family lantipeptide
Co-culture vs AtB-42-single-culture (control)	AtB-42	SFUL_RS28890	lanthipeptide	0	1	Region 24.1	NC_021177	other genes	other genes	6535646	6536092	-	protocluster				Lanthipeptide	6528409	6534728	+	Lanthipeptide 24.1	ATP-binding protein
Co-culture vs AtB-42-single-culture (control)	AtB-42	SFUL_RS28895	lanthipeptide	0	1	Region 24.1	NC_021177	other genes	other genes	6536697	6537602	+	protocluster				Lanthipeptide	6528409	6534728	+	Lanthipeptide 24.1	hypothetical protein
Co-culture vs AtB-42-single-culture (control)	AtB-42	SFUL_RS28900	lanthipeptide	0	1	Region 24.1	NC_021177	other genes	other genes	6537599	6538159	+	protocluster				Lanthipeptide	6528409	6534728	+	Lanthipeptide 24.1	acetyltransferase	1552432WP_030295830.1 MULTISPECIES: GNAT family N-acetyltransferase	EC:2.3.1.5	Arylamine N-acetyltransferase
Co-culture vs AtB-42-single-culture (control)	AtB-42	SFUL_RS28905	lanthipeptide	1.40273	0.0170848	Region 24.1	NC_021177	transport-related genes	transport-related genes	6538554	6539603	+	protocluster				Lanthipeptide	6528409	6534728	+	Lanthipeptide 24.1	iron-siderophore ABC transporter substrate-binding protein
Co-culture vs AtB-42-single-culture (control)	AtB-42	SFUL_RS28910	lanthipeptide	0	1	Region 24.1	NC_021177	transport-related genes	transport-related genes	6539654	6540691	+	protocluster				Lanthipeptide	6528409	6534728	+	Lanthipeptide 24.1	iron ABC transporter permease
Co-culture vs AtB-42-single-culture (control)	AtB-42	SFUL_RS28915	lanthipeptide	2.58471	1	Region 24.1	NC_021177	transport-related genes	transport-related genes	6540688	6541755	+	protocluster				Lanthipeptide	6528409	6534728	+	Lanthipeptide 24.1	ABC transporter permease
Co-culture vs AtB-42-single-culture (control)	AtB-42	SFUL_RS28920	lanthipeptide	0	1	Region 24.1	NC_021177	additional biosyntethic genes	additional biosyntethic genes	6541752	6542555	-	protocluster				Lanthipeptide	6528409	6534728	+	Lanthipeptide 24.1	alpha/beta hydrolase
Co-culture vs AtB-42-single-culture (control)	AtB-42	SFUL_RS28925	lanthipeptide	0	1	Region 24.1	NC_021177	regulatory genes	regulatory genes	6542552	6543247	-	protocluster				Lanthipeptide	6528409	6534728	+	Lanthipeptide 24.1	TetR family transcriptional regulator
Co-culture vs AtB-42-single-culture (control)	AtB-42	SFUL_RS29175	Non-ribosomal pepetide synthase (NRPS)-like	0	1	Region 25.1	NC_021177	additional biosyntethic genes	additional biosyntethic genes	6603389	6604627	-	protocluster	indigoidine	NRP	0.6	NRPS-like	6623133	6627134	+	NRPS-like 25.1 (60%=indigoidine)	amino acid permease
Co-culture vs AtB-42-single-culture (control)	AtB-42	SFUL_RS29180	Non-ribosomal pepetide synthase (NRPS)-like	3.58634	0.175236	Region 25.1	NC_021177	other genes	other genes	6604767	6606335	-	protocluster	indigoidine	NRP	0.6	NRPS-like	6623133	6627134	+	NRPS-like 25.1 (60%=indigoidine)	hypothetical protein
Co-culture vs AtB-42-single-culture (control)	AtB-42	SFUL_RS29185	Non-ribosomal pepetide synthase (NRPS)-like	-0.406924	1	Region 25.1	NC_021177	additional biosyntethic genes	additional biosyntethic genes	6606350	6607936	-	protocluster	indigoidine	NRP	0.6	NRPS-like	6623133	6627134	+	NRPS-like 25.1 (60%=indigoidine)	amino acid permease
Co-culture vs AtB-42-single-culture (control)	AtB-42	SFUL_RS29190	Non-ribosomal pepetide synthase (NRPS)-like	-0.265285	1	Region 25.1	NC_021177	additional biosyntethic genes	additional biosyntethic genes	6607933	6609402	-	protocluster	indigoidine	NRP	0.6	NRPS-like	6623133	6627134	+	NRPS-like 25.1 (60%=indigoidine)	aldehyde dehydrogenase family protein
Co-culture vs AtB-42-single-culture (control)	AtB-42	SFUL_RS29195	Non-ribosomal pepetide synthase (NRPS)-like	0	1	Region 25.1	NC_021177	other genes	other genes	6609578	6610105	-	protocluster	indigoidine	NRP	0.6	NRPS-like	6623133	6627134	+	NRPS-like 25.1 (60%=indigoidine)	Shy8-kinase
Co-culture vs AtB-42-single-culture (control)	AtB-42	SFUL_RS29200	Non-ribosomal pepetide synthase (NRPS)-like	0	1	Region 25.1	NC_021177	other genes	other genes	6610204	6611760	-	protocluster	indigoidine	NRP	0.6	NRPS-like	6623133	6627134	+	NRPS-like 25.1 (60%=indigoidine)	secreted protein
Co-culture vs AtB-42-single-culture (control)	AtB-42	SFUL_RS29205	Non-ribosomal pepetide synthase (NRPS)-like	0	1	Region 25.1	NC_021177	other genes	other genes	6611760	6612317	-	protocluster	indigoidine	NRP	0.6	NRPS-like	6623133	6627134	+	NRPS-like 25.1 (60%=indigoidine)	hypothetical protein
Co-culture vs AtB-42-single-culture (control)	AtB-42	SFUL_RS29225	Non-ribosomal pepetide synthase (NRPS)-like	0	1	Region 25.1	NC_021177	other genes	other genes	6617627	6618487	-	protocluster	indigoidine	NRP	0.6	NRPS-like	6623133	6627134	+	NRPS-like 25.1 (60%=indigoidine)	helix-turn-helix domain-containing protein
Co-culture vs AtB-42-single-culture (control)	AtB-42	SFUL_RS29230	Non-ribosomal pepetide synthase (NRPS)-like	0	1	Region 25.1	NC_021177	additional biosyntethic genes	additional biosyntethic genes	6619221	6620000	+	protocluster	indigoidine	NRP	0.6	NRPS-like	6623133	6627134	+	NRPS-like 25.1 (60%=indigoidine)	alpha/beta hydrolase
Co-culture vs AtB-42-single-culture (control)	AtB-42	SFUL_RS29235	Non-ribosomal pepetide synthase (NRPS)-like	0	1	Region 25.1	NC_021177	other genes	other genes	6620123	6620812	+	protocluster	indigoidine	NRP	0.6	NRPS-like	6623133	6627134	+	NRPS-like 25.1 (60%=indigoidine)	type 1 glutamine amidotransferase domain-containing protein
Co-culture vs AtB-42-single-culture (control)	AtB-42	SFUL_RS29245	Non-ribosomal pepetide synthase (NRPS)-like	0	1	Region 25.1	NC_021177	other genes	other genes	6621590	6622228	+	protocluster	indigoidine	NRP	0.6	NRPS-like	6623133	6627134	+	NRPS-like 25.1 (60%=indigoidine)	uracil phosphoribosyltransferase
Co-culture vs AtB-42-single-culture (control)	AtB-42	SFUL_RS29250	Non-ribosomal pepetide synthase (NRPS)-like	0	1	Region 25.1	NC_021177	other genes	other genes	6622317	6623000	+	protocluster	indigoidine	NRP	0.6	NRPS-like	6623133	6627134	+	NRPS-like 25.1 (60%=indigoidine)	oxidoreductase
Co-culture vs AtB-42-single-culture (control)	AtB-42	SFUL_RS29255	Non-ribosomal pepetide synthase (NRPS)-like	0	1	Region 25.1	NC_021177	additional biosyntethic genes	core biosyntethic genes	6623133	6627134	+	protocore	indigoidine	NRP	0.6	NRPS-like	6623133	6627134	+	NRPS-like 25.1 (60%=indigoidine)	amino acid adenylation domain-containing protein
Co-culture vs AtB-42-single-culture (control)	AtB-42	SFUL_RS29260	Non-ribosomal pepetide synthase (NRPS)-like	0	1	Region 25.1	NC_021177	other genes	other genes	6627145	6628089	+	protocluster	indigoidine	NRP	0.6	NRPS-like	6623133	6627134	+	NRPS-like 25.1 (60%=indigoidine)	pseudouridine-5'-phosphate glycosidase
Co-culture vs AtB-42-single-culture (control)	AtB-42	SFUL_RS29265	Non-ribosomal pepetide synthase (NRPS)-like	0	1	Region 25.1	NC_021177	other genes	other genes	6628172	6628894	+	protocluster	indigoidine	NRP	0.6	NRPS-like	6623133	6627134	+	NRPS-like 25.1 (60%=indigoidine)	methyltransferase domain-containing protein
Co-culture vs AtB-42-single-culture (control)	AtB-42	SFUL_RS29270	Non-ribosomal pepetide synthase (NRPS)-like	0	1	Region 25.1	NC_021177	other genes	other genes	6629008	6630231	+	protocluster	indigoidine	NRP	0.6	NRPS-like	6623133	6627134	+	NRPS-like 25.1 (60%=indigoidine)	methionine adenosyltransferase	2938971WP_015612121.1 methionine adenosyltransferase	EC:2.5.1.6	Methionine adenosyltransferase
Co-culture vs AtB-42-single-culture (control)	AtB-42	SFUL_RS29275	Non-ribosomal pepetide synthase (NRPS)-like	0	1	Region 25.1	NC_021177	additional biosyntethic genes	additional biosyntethic genes	6630234	6631217	+	protocluster	indigoidine	NRP	0.6	NRPS-like	6623133	6627134	+	NRPS-like 25.1 (60%=indigoidine)	carbohydrate kinase family protein
Co-culture vs AtB-42-single-culture (control)	AtB-42	SFUL_RS29280	Non-ribosomal pepetide synthase (NRPS)-like	0	1	Region 25.1	NC_021177	other genes	other genes	6631214	6632116	+	protocluster	indigoidine	NRP	0.6	NRPS-like	6623133	6627134	+	NRPS-like 25.1 (60%=indigoidine)	methylenetetrahydrofolate reductase [NAD(P)H]	178013WP_015612123.1 MULTISPECIES: methylenetetrahydrofolate reductase [NAD(P)H]	EC:1.5.1.20	Methylenetetrahydrofolate reductase (NAD(P)H)
Co-culture vs AtB-42-single-culture (control)	AtB-42	SFUL_RS29285	Non-ribosomal pepetide synthase (NRPS)-like	0	1	Region 25.1	NC_021177	regulatory genes	regulatory genes	6632168	6633043	-	protocluster	indigoidine	NRP	0.6	NRPS-like	6623133	6627134	+	NRPS-like 25.1 (60%=indigoidine)	LysR family transcriptional regulator
Co-culture vs AtB-42-single-culture (control)	AtB-42	SFUL_RS29290	Non-ribosomal pepetide synthase (NRPS)-like	0	1	Region 25.1	NC_021177	other genes	other genes	6633307	6633948	+	protocluster	indigoidine	NRP	0.6	NRPS-like	6623133	6627134	+	NRPS-like 25.1 (60%=indigoidine)	hypothetical protein
Co-culture vs AtB-42-single-culture (control)	AtB-42	SFUL_RS29295	Non-ribosomal pepetide synthase (NRPS)-like	0	1	Region 25.1	NC_021177	transport-related genes	transport-related genes	6634003	6634956	+	protocluster	indigoidine	NRP	0.6	NRPS-like	6623133	6627134	+	NRPS-like 25.1 (60%=indigoidine)	ABC transporter permease
Co-culture vs AtB-42-single-culture (control)	AtB-42	SFUL_RS29300	Non-ribosomal pepetide synthase (NRPS)-like	0	1	Region 25.1	NC_021177	transport-related genes	transport-related genes	6635053	6636264	+	protocluster	indigoidine	NRP	0.6	NRPS-like	6623133	6627134	+	NRPS-like 25.1 (60%=indigoidine)	MFS transporter
Co-culture vs AtB-42-single-culture (control)	AtB-42	SFUL_RS29310	Non-ribosomal pepetide synthase (NRPS)-like	0	1	Region 25.1	NC_021177	other genes	other genes	6638526	6641522	-	protocluster	indigoidine	NRP	0.6	NRPS-like	6623133	6627134	+	NRPS-like 25.1 (60%=indigoidine)	CHAT domain-containing protein
Co-culture vs AtB-42-single-culture (control)	AtB-42	SFUL_RS29315	Non-ribosomal pepetide synthase (NRPS)-like	0	1	Region 25.1	NC_021177	other genes	other genes	6641600	6641890	-	protocluster	indigoidine	NRP	0.6	NRPS-like	6623133	6627134	+	NRPS-like 25.1 (60%=indigoidine)	MarR family transcriptional regulator
Co-culture vs AtB-42-single-culture (control)	AtB-42	SFUL_RS29320	Non-ribosomal pepetide synthase (NRPS)-like	0	1	Region 25.1	NC_021177	other genes	other genes	6642861	6643208	+	protocluster	indigoidine	NRP	0.6	NRPS-like	6623133	6627134	+	NRPS-like 25.1 (60%=indigoidine)	hypothetical protein
Co-culture vs AtB-42-single-culture (control)	AtB-42	SFUL_RS29325	Non-ribosomal pepetide synthase (NRPS)-like	0	1	Region 25.1	NC_021177	other genes	other genes	6643295	6643732	+	protocluster	indigoidine	NRP	0.6	NRPS-like	6623133	6627134	+	NRPS-like 25.1 (60%=indigoidine)	hypothetical protein
Co-culture vs AtB-42-single-culture (control)	AtB-42	SFUL_RS29335	Non-ribosomal pepetide synthase (NRPS)-like	0	1	Region 25.1	NC_021177	other genes	other genes	6644657	6644911	-	protocluster	indigoidine	NRP	0.6	NRPS-like	6623133	6627134	+	NRPS-like 25.1 (60%=indigoidine)	hypothetical protein
Co-culture vs AtB-42-single-culture (control)	AtB-42	SFUL_RS29340	Non-ribosomal pepetide synthase (NRPS)-like	0	1	Region 25.1	NC_021177	other genes	other genes	6645055	6645594	-	protocluster	indigoidine	NRP	0.6	NRPS-like	6623133	6627134	+	NRPS-like 25.1 (60%=indigoidine)	hypothetical protein
Co-culture vs AtB-42-single-culture (control)	AtB-42	SFUL_RS29345	Non-ribosomal pepetide synthase (NRPS)-like	0	1	Region 25.1	NC_021177	other genes	other genes	6645634	6646796	-	protocluster	indigoidine	NRP	0.6	NRPS-like	6623133	6627134	+	NRPS-like 25.1 (60%=indigoidine)	IS3 family transposase
Co-culture vs AtB-42-single-culture (control)	AtB-42	SFUL_RS29345	Non-ribosomal pepetide synthase (NRPS)-like	0	1	Region 25.1	NC_021177	other genes	other genes	6645634	6646796	-	protocluster	indigoidine	NRP	0.6	NRPS-like	6623133	6627134	+	NRPS-like 25.1 (60%=indigoidine)	IS3 family transposase
Co-culture vs AtB-42-single-culture (control)	AtB-42	SFUL_RS29570	bacteriocin	-2.81753	1.63652e-07	Region 26.1	NC_021177	other genes	other genes	6708433	6709161	+	protocluster				Bacteriocin	6712089	6713420	-	Bacteriocin 26.1	chlorite dismutase
Co-culture vs AtB-42-single-culture (control)	AtB-42	SFUL_RS29575	bacteriocin	0	1	Region 26.1	NC_021177	additional biosyntethic genes	additional biosyntethic genes	6709333	6710898	-	protocluster				Bacteriocin	6712089	6713420	-	Bacteriocin 26.1	alpha/beta hydrolase
Co-culture vs AtB-42-single-culture (control)	AtB-42	SFUL_RS29580	bacteriocin	0	1	Region 26.1	NC_021177	other genes	other genes	6711022	6712083	-	protocluster				Bacteriocin	6712089	6713420	-	Bacteriocin 26.1	TIGR04222 domain-containing membrane protein
Co-culture vs AtB-42-single-culture (control)	AtB-42	SFUL_RS29585	bacteriocin	-2.14225	1	Region 26.1	NC_021177	core biosyntethic genes	core biosyntethic genes	6712089	6713420	-	protocore				Bacteriocin	6712089	6713420	-	Bacteriocin 26.1	DUF692 family protein
Co-culture vs AtB-42-single-culture (control)	AtB-42	SFUL_RS29590	bacteriocin	0	1	Region 26.1	NC_021177	other genes	other genes	6713531	6714280	-	protocluster				Bacteriocin	6712089	6713420	-	Bacteriocin 26.1	DUF4142 domain-containing protein
Co-culture vs AtB-42-single-culture (control)	AtB-42	SFUL_RS29595	bacteriocin	0	1	Region 26.1	NC_021177	additional biosyntethic genes	additional biosyntethic genes	6714414	6715130	-	protocluster				Bacteriocin	6712089	6713420	-	Bacteriocin 26.1	haloacid dehalogenase type II
Co-culture vs AtB-42-single-culture (control)	AtB-42	SFUL_RS29600	bacteriocin	-0.332111	0.885455	Region 26.1	NC_021177	other genes	other genes	6715175	6715942	-	protocluster				Bacteriocin	6712089	6713420	-	Bacteriocin 26.1	peptidyl-tRNA hydrolase	447545WP_031127087.1 MULTISPECIES: peptidyl-tRNA hydrolase	EC:3.2.1.22; EC:3.1.1.29; EC:3.1.1.1	Alpha-galactosidase; Aminoacyl-tRNA hydrolase; Carboxylesterase
Co-culture vs AtB-42-single-culture (control)	AtB-42	SFUL_RS29605	bacteriocin	-3.0829	1	Region 26.1	NC_021177	other genes	other genes	6715984	6716658	+	protocluster				Bacteriocin	6712089	6713420	-	Bacteriocin 26.1	AIM24 family protein
Co-culture vs AtB-42-single-culture (control)	AtB-42	SFUL_RS29610	bacteriocin	0	1	Region 26.1	NC_021177	other genes	other genes	6716700	6716897	+	protocluster				Bacteriocin	6712089	6713420	-	Bacteriocin 26.1	hypothetical protein
Co-culture vs AtB-42-single-culture (control)	AtB-42	SFUL_RS30200	Non-ribosomal peptide synthase (NRPS)	-0.826475	1	Region 27.1	NC_021177	other genes	other genes	6853954	6855258	+	protocluster	salinomycin	Polyketide:Modular type I	0.14	NRPS	6872653	6893175	+	NRPS 27.1 (14%=salinomycin)	ROK family protein
Co-culture vs AtB-42-single-culture (control)	AtB-42	SFUL_RS30205	Non-ribosomal peptide synthase (NRPS)	-0.265285	1	Region 27.1	NC_021177	additional biosyntethic genes	additional biosyntethic genes	6855613	6856116	+	protocluster	salinomycin	Polyketide:Modular type I	0.14	NRPS	6872653	6893175	+	NRPS 27.1 (14%=salinomycin)	flavin reductase
[truncated: 332 more rows]
