# Supplementary material for: Interactions between plant‐beneficial microorganisms in a consortium: Streptomyces microflavus and Trichoderma harzianum
Source: Microb Biotechnol. 2023 Jul 18;16(12):2292–312. doi: 10.1111/1751-7915.14311 (PMC10686133; doi:10.1111/1751-7915.14311)
Supplement: Supplementary file 1 — Appendix S1 [file MBT2-16-2292-s001.zip › Table S5.xlsx]

## Sheet: long
Gene	AtB-42	M10	Consortium	Gene description	GO
Solyc01g006300.3.1	-1.01832			LECEVI1A	catabolic process
Solyc01g006300.3.1	-1.01832			LECEVI1A	biological_process
Solyc01g006300.3.1	-1.01832			LECEVI1A	response to stimulus
Solyc01g006300.3.1	-1.01832			LECEVI1A	metabolic process
Solyc01g006300.3.1	-1.01832			LECEVI1A	cellular process
Solyc01g006300.3.1	-1.01832			LECEVI1A	response to chemical
Solyc01g006300.3.1	-1.01832			LECEVI1A	response to stress
Solyc01g007980.4.1			-0.728482	Cysteine-rich receptor-like protein kinase 2 (AHRD V3.3 *** A0A2G2YVX5_CAPAN)	metabolic process
Solyc01g007980.4.1			-0.728482	Cysteine-rich receptor-like protein kinase 2 (AHRD V3.3 *** A0A2G2YVX5_CAPAN)	primary metabolic process
Solyc01g007980.4.1			-0.728482	Cysteine-rich receptor-like protein kinase 2 (AHRD V3.3 *** A0A2G2YVX5_CAPAN)	organic substance metabolic process
Solyc01g007980.4.1			-0.728482	Cysteine-rich receptor-like protein kinase 2 (AHRD V3.3 *** A0A2G2YVX5_CAPAN)	biological_process
Solyc01g007980.4.1			-0.728482	Cysteine-rich receptor-like protein kinase 2 (AHRD V3.3 *** A0A2G2YVX5_CAPAN)	cellular process
Solyc01g073680.4.1			0.756497	Bifunctional inhibitor/lipid-transfer protein/seed storage 2S albumin superfamily protein (AHRD V3.3 *** A0A061DVR0_THECC)	biological_process
Solyc01g073680.4.1			0.756497	Bifunctional inhibitor/lipid-transfer protein/seed storage 2S albumin superfamily protein (AHRD V3.3 *** A0A061DVR0_THECC)	transport
Solyc01g079150.4.1			0.66886	HCO3-transporter family (AHRD V3.3 *** A0A2U1KUW6_ARTAN)	EC 7: Translocases
Solyc01g079150.4.1			0.66886	HCO3-transporter family (AHRD V3.3 *** A0A2U1KUW6_ARTAN)	inorganic anion transport
Solyc01g079150.4.1			0.66886	HCO3-transporter family (AHRD V3.3 *** A0A2U1KUW6_ARTAN)	cellular process
Solyc01g079150.4.1			0.66886	HCO3-transporter family (AHRD V3.3 *** A0A2U1KUW6_ARTAN)	biological regulation
Solyc01g079150.4.1			0.66886	HCO3-transporter family (AHRD V3.3 *** A0A2U1KUW6_ARTAN)	transmembrane transport
Solyc01g079150.4.1			0.66886	HCO3-transporter family (AHRD V3.3 *** A0A2U1KUW6_ARTAN)	biological_process
Solyc01g079150.4.1			0.66886	HCO3-transporter family (AHRD V3.3 *** A0A2U1KUW6_ARTAN)	transport
Solyc01g079180.4.1			1.79129	Pectinesterase (AHRD V3.3 *** A0A2G2XQP7_CAPBA)	primary metabolic process
Solyc01g079180.4.1			1.79129	Pectinesterase (AHRD V3.3 *** A0A2G2XQP7_CAPBA)	cellular component organization or biogenesis
Solyc01g079180.4.1			1.79129	Pectinesterase (AHRD V3.3 *** A0A2G2XQP7_CAPBA)	biological_process
Solyc01g079180.4.1			1.79129	Pectinesterase (AHRD V3.3 *** A0A2G2XQP7_CAPBA)	cellular process
Solyc01g079180.4.1			1.79129	Pectinesterase (AHRD V3.3 *** A0A2G2XQP7_CAPBA)	organic substance metabolic process
Solyc01g079180.4.1			1.79129	Pectinesterase (AHRD V3.3 *** A0A2G2XQP7_CAPBA)	metabolic process
Solyc01g079180.4.1			1.79129	Pectinesterase (AHRD V3.3 *** A0A2G2XQP7_CAPBA)	catabolic process
Solyc01g079180.4.1			1.79129	Pectinesterase (AHRD V3.3 *** A0A2G2XQP7_CAPBA)	cell wall organization or biogenesis
Solyc01g079570.3.1			0.902546	Beta-D-xylosidase 1 (AHRD V3.3 *** A0A1U8DZL0_CAPAN)	metabolic process
Solyc01g079570.3.1			0.902546	Beta-D-xylosidase 1 (AHRD V3.3 *** A0A1U8DZL0_CAPAN)	cell wall organization or biogenesis
Solyc01g079570.3.1			0.902546	Beta-D-xylosidase 1 (AHRD V3.3 *** A0A1U8DZL0_CAPAN)	biological_process
Solyc01g079570.3.1			0.902546	Beta-D-xylosidase 1 (AHRD V3.3 *** A0A1U8DZL0_CAPAN)	primary metabolic process
Solyc01g079570.3.1			0.902546	Beta-D-xylosidase 1 (AHRD V3.3 *** A0A1U8DZL0_CAPAN)	organic substance metabolic process
Solyc01g079570.3.1			0.902546	Beta-D-xylosidase 1 (AHRD V3.3 *** A0A1U8DZL0_CAPAN)	catabolic process
Solyc01g079570.3.1			0.902546	Beta-D-xylosidase 1 (AHRD V3.3 *** A0A1U8DZL0_CAPAN)	cellular process
Solyc01g080020.2.1	-1.23375	-1.32141	-1.30601	Eukaryotic aspartyl protease family protein (AHRD V3.3 *** A0A2U1ML86_ARTAN)	metabolic process
Solyc01g080020.2.1	-1.23375	-1.32141	-1.30601	Eukaryotic aspartyl protease family protein (AHRD V3.3 *** A0A2U1ML86_ARTAN)	biological_process
Solyc01g080020.2.1	-1.23375	-1.32141	-1.30601	Eukaryotic aspartyl protease family protein (AHRD V3.3 *** A0A2U1ML86_ARTAN)	primary metabolic process
Solyc01g080020.2.1	-1.23375	-1.32141	-1.30601	Eukaryotic aspartyl protease family protein (AHRD V3.3 *** A0A2U1ML86_ARTAN)	organic substance metabolic process
Solyc01g080770.3.1			0.575648	Leucine-rich receptor-like protein kinase family protein (AHRD V3.3 *** A0A061DVS1_THECC)	defense response
Solyc01g080770.3.1			0.575648	Leucine-rich receptor-like protein kinase family protein (AHRD V3.3 *** A0A061DVS1_THECC)	regulation of biological process
Solyc01g080770.3.1			0.575648	Leucine-rich receptor-like protein kinase family protein (AHRD V3.3 *** A0A061DVS1_THECC)	signaling
Solyc01g080770.3.1			0.575648	Leucine-rich receptor-like protein kinase family protein (AHRD V3.3 *** A0A061DVS1_THECC)	primary metabolic process
Solyc01g080770.3.1			0.575648	Leucine-rich receptor-like protein kinase family protein (AHRD V3.3 *** A0A061DVS1_THECC)	response to stress
Solyc01g080770.3.1			0.575648	Leucine-rich receptor-like protein kinase family protein (AHRD V3.3 *** A0A061DVS1_THECC)	cellular process
Solyc01g080770.3.1			0.575648	Leucine-rich receptor-like protein kinase family protein (AHRD V3.3 *** A0A061DVS1_THECC)	biological process involved in interspecies interaction between organisms
Solyc01g080770.3.1			0.575648	Leucine-rich receptor-like protein kinase family protein (AHRD V3.3 *** A0A061DVS1_THECC)	metabolic process
Solyc01g080770.3.1			0.575648	Leucine-rich receptor-like protein kinase family protein (AHRD V3.3 *** A0A061DVS1_THECC)	signal transduction
Solyc01g080770.3.1			0.575648	Leucine-rich receptor-like protein kinase family protein (AHRD V3.3 *** A0A061DVS1_THECC)	organic substance metabolic process
Solyc01g080770.3.1			0.575648	Leucine-rich receptor-like protein kinase family protein (AHRD V3.3 *** A0A061DVS1_THECC)	response to chemical
Solyc01g080770.3.1			0.575648	Leucine-rich receptor-like protein kinase family protein (AHRD V3.3 *** A0A061DVS1_THECC)	immune response
Solyc01g080770.3.1			0.575648	Leucine-rich receptor-like protein kinase family protein (AHRD V3.3 *** A0A061DVS1_THECC)	response to biotic stimulus
Solyc01g080770.3.1			0.575648	Leucine-rich receptor-like protein kinase family protein (AHRD V3.3 *** A0A061DVS1_THECC)	biological_process
Solyc01g080770.3.1			0.575648	Leucine-rich receptor-like protein kinase family protein (AHRD V3.3 *** A0A061DVS1_THECC)	biological regulation
Solyc01g080770.3.1			0.575648	Leucine-rich receptor-like protein kinase family protein (AHRD V3.3 *** A0A061DVS1_THECC)	response to stimulus
Solyc01g080770.3.1			0.575648	Leucine-rich receptor-like protein kinase family protein (AHRD V3.3 *** A0A061DVS1_THECC)	immune system process
Solyc01g080870.3.1			-1.17644	Protein NRT1/ PTR FAMILY 7.3 (AHRD V3.3 *** A0A2G3DJ73_CAPCH)	cellular process
Solyc01g080870.3.1			-1.17644	Protein NRT1/ PTR FAMILY 7.3 (AHRD V3.3 *** A0A2G3DJ73_CAPCH)	transport
Solyc01g080870.3.1			-1.17644	Protein NRT1/ PTR FAMILY 7.3 (AHRD V3.3 *** A0A2G3DJ73_CAPCH)	response to stimulus
Solyc01g080870.3.1			-1.17644	Protein NRT1/ PTR FAMILY 7.3 (AHRD V3.3 *** A0A2G3DJ73_CAPCH)	transmembrane transport
Solyc01g080870.3.1			-1.17644	Protein NRT1/ PTR FAMILY 7.3 (AHRD V3.3 *** A0A2G3DJ73_CAPCH)	EC 7: Translocases
Solyc01g080870.3.1			-1.17644	Protein NRT1/ PTR FAMILY 7.3 (AHRD V3.3 *** A0A2G3DJ73_CAPCH)	biological_process
Solyc01g080870.3.1			-1.17644	Protein NRT1/ PTR FAMILY 7.3 (AHRD V3.3 *** A0A2G3DJ73_CAPCH)	inorganic anion transport
Solyc01g087780.2.1		-0.84532		serine protease SBT4A	metabolic process
Solyc01g087780.2.1		-0.84532		serine protease SBT4A	biological_process
Solyc01g087780.2.1		-0.84532		serine protease SBT4A	primary metabolic process
Solyc01g087780.2.1		-0.84532		serine protease SBT4A	organic substance metabolic process
Solyc01g087800.2.1		-2.30635		Subtilisin-like protease (AHRD V3.3 *** O82777_SOLLC)	biological_process
Solyc01g087800.2.1		-2.30635		Subtilisin-like protease (AHRD V3.3 *** O82777_SOLLC)	organic substance metabolic process
Solyc01g087800.2.1		-2.30635		Subtilisin-like protease (AHRD V3.3 *** O82777_SOLLC)	primary metabolic process
Solyc01g087800.2.1		-2.30635		Subtilisin-like protease (AHRD V3.3 *** O82777_SOLLC)	metabolic process
Solyc01g088780.3.1			0.978427	Rac-like GTP binding protein (AHRD V3.3 *** Q9S821_PHYPA)	regulation of biological process
Solyc01g088780.3.1			0.978427	Rac-like GTP binding protein (AHRD V3.3 *** Q9S821_PHYPA)	developmental process
Solyc01g088780.3.1			0.978427	Rac-like GTP binding protein (AHRD V3.3 *** Q9S821_PHYPA)	cellular component organization or biogenesis
Solyc01g088780.3.1			0.978427	Rac-like GTP binding protein (AHRD V3.3 *** Q9S821_PHYPA)	biological regulation
Solyc01g088780.3.1			0.978427	Rac-like GTP binding protein (AHRD V3.3 *** Q9S821_PHYPA)	signaling
Solyc01g088780.3.1			0.978427	Rac-like GTP binding protein (AHRD V3.3 *** Q9S821_PHYPA)	signal transduction
Solyc01g088780.3.1			0.978427	Rac-like GTP binding protein (AHRD V3.3 *** Q9S821_PHYPA)	biological_process
Solyc01g088780.3.1			0.978427	Rac-like GTP binding protein (AHRD V3.3 *** Q9S821_PHYPA)	cellular process
Solyc01g088780.3.1			0.978427	Rac-like GTP binding protein (AHRD V3.3 *** Q9S821_PHYPA)	response to stimulus
Solyc01g089850.4.1			0.943026	cyclinU4_1	biological_process
Solyc01g089850.4.1			0.943026	cyclinU4_1	metabolic process
Solyc01g089850.4.1			0.943026	cyclinU4_1	regulation of metabolic process
Solyc01g089850.4.1			0.943026	cyclinU4_1	cellular process
Solyc01g089850.4.1			0.943026	cyclinU4_1	primary metabolic process
Solyc01g089850.4.1			0.943026	cyclinU4_1	regulation of biological process
Solyc01g089850.4.1			0.943026	cyclinU4_1	organic substance metabolic process
Solyc01g089850.4.1			0.943026	cyclinU4_1	biological regulation
Solyc01g089850.4.1			0.943026	cyclinU4_1	cell cycle
Solyc01g094610.4.1			0.948207	Rop guanine nucleotide exchange factor 2 (AHRD V3.3 *** A0A2G3BT06_CAPCH)	biological_process
Solyc01g094610.4.1			0.948207	Rop guanine nucleotide exchange factor 2 (AHRD V3.3 *** A0A2G3BT06_CAPCH)	biological regulation
Solyc01g095320.4.1			-1.4908	Bag family molecular chaperone regulator 6-like protein (AHRD V3.3 *** A0A2K3PRI9_TRIPR)	biological_process
Solyc01g095320.4.1			-1.4908	Bag family molecular chaperone regulator 6-like protein (AHRD V3.3 *** A0A2K3PRI9_TRIPR)	cellular process
Solyc01g095930.4.1			-2.98548	O-acyltransferase WSD1-like (AHRD V3.3 *** A0A2I4HF74_9ROSI)	metabolic process
Solyc01g095930.4.1			-2.98548	O-acyltransferase WSD1-like (AHRD V3.3 *** A0A2I4HF74_9ROSI)	primary metabolic process
Solyc01g095930.4.1			-2.98548	O-acyltransferase WSD1-like (AHRD V3.3 *** A0A2I4HF74_9ROSI)	biological_process
Solyc01g095930.4.1			-2.98548	O-acyltransferase WSD1-like (AHRD V3.3 *** A0A2I4HF74_9ROSI)	cellular process
Solyc01g095930.4.1			-2.98548	O-acyltransferase WSD1-like (AHRD V3.3 *** A0A2I4HF74_9ROSI)	organic substance metabolic process
Solyc01g095930.4.1			-2.98548	O-acyltransferase WSD1-like (AHRD V3.3 *** A0A2I4HF74_9ROSI)	biosynthetic process
Solyc01g096880.4.1			0.780236	Major facilitator superfamily protein (AHRD V3.3 *** A0A1P8AZ04_ARATH)	transmembrane transport
Solyc01g096880.4.1			0.780236	Major facilitator superfamily protein (AHRD V3.3 *** A0A1P8AZ04_ARATH)	response to stimulus
Solyc01g096880.4.1			0.780236	Major facilitator superfamily protein (AHRD V3.3 *** A0A1P8AZ04_ARATH)	response to chemical
Solyc01g096880.4.1			0.780236	Major facilitator superfamily protein (AHRD V3.3 *** A0A1P8AZ04_ARATH)	EC 7: Translocases
Solyc01g096880.4.1			0.780236	Major facilitator superfamily protein (AHRD V3.3 *** A0A1P8AZ04_ARATH)	inorganic anion transport
Solyc01g096880.4.1			0.780236	Major facilitator superfamily protein (AHRD V3.3 *** A0A1P8AZ04_ARATH)	cellular process
Solyc01g096880.4.1			0.780236	Major facilitator superfamily protein (AHRD V3.3 *** A0A1P8AZ04_ARATH)	transport
Solyc01g096880.4.1			0.780236	Major facilitator superfamily protein (AHRD V3.3 *** A0A1P8AZ04_ARATH)	response to stress
Solyc01g096880.4.1			0.780236	Major facilitator superfamily protein (AHRD V3.3 *** A0A1P8AZ04_ARATH)	biological_process
Solyc01g097240.3.1			-1.61563	Pathogenesis-related protein 4 (AHRD V3.3 *** I6VW44_CAPAN)	response to stress
Solyc01g097240.3.1			-1.61563	Pathogenesis-related protein 4 (AHRD V3.3 *** I6VW44_CAPAN)	biological process involved in interspecies interaction between organisms
Solyc01g097240.3.1			-1.61563	Pathogenesis-related protein 4 (AHRD V3.3 *** I6VW44_CAPAN)	organic substance metabolic process
Solyc01g097240.3.1			-1.61563	Pathogenesis-related protein 4 (AHRD V3.3 *** I6VW44_CAPAN)	defense response
Solyc01g097240.3.1			-1.61563	Pathogenesis-related protein 4 (AHRD V3.3 *** I6VW44_CAPAN)	biological_process
Solyc01g097240.3.1			-1.61563	Pathogenesis-related protein 4 (AHRD V3.3 *** I6VW44_CAPAN)	response to stimulus
Solyc01g097240.3.1			-1.61563	Pathogenesis-related protein 4 (AHRD V3.3 *** I6VW44_CAPAN)	primary metabolic process
Solyc01g097240.3.1			-1.61563	Pathogenesis-related protein 4 (AHRD V3.3 *** I6VW44_CAPAN)	metabolic process
Solyc01g097240.3.1			-1.61563	Pathogenesis-related protein 4 (AHRD V3.3 *** I6VW44_CAPAN)	cellular process
Solyc01g097240.3.1			-1.61563	Pathogenesis-related protein 4 (AHRD V3.3 *** I6VW44_CAPAN)	response to biotic stimulus
Solyc01g103530.3.1			0.682624	Leucine-rich receptor-like protein kinase family protein, putative (AHRD V3.3 *** A0A061DXB1_THECC)	immune system process
Solyc01g103530.3.1			0.682624	Leucine-rich receptor-like protein kinase family protein, putative (AHRD V3.3 *** A0A061DXB1_THECC)	biological_process
Solyc01g103530.3.1			0.682624	Leucine-rich receptor-like protein kinase family protein, putative (AHRD V3.3 *** A0A061DXB1_THECC)	biological process involved in interspecies interaction between organisms
Solyc01g103530.3.1			0.682624	Leucine-rich receptor-like protein kinase family protein, putative (AHRD V3.3 *** A0A061DXB1_THECC)	regulation of biological process
Solyc01g103530.3.1			0.682624	Leucine-rich receptor-like protein kinase family protein, putative (AHRD V3.3 *** A0A061DXB1_THECC)	cellular process
Solyc01g103530.3.1			0.682624	Leucine-rich receptor-like protein kinase family protein, putative (AHRD V3.3 *** A0A061DXB1_THECC)	immune response
Solyc01g103530.3.1			0.682624	Leucine-rich receptor-like protein kinase family protein, putative (AHRD V3.3 *** A0A061DXB1_THECC)	metabolic process
Solyc01g103530.3.1			0.682624	Leucine-rich receptor-like protein kinase family protein, putative (AHRD V3.3 *** A0A061DXB1_THECC)	signaling
Solyc01g103530.3.1			0.682624	Leucine-rich receptor-like protein kinase family protein, putative (AHRD V3.3 *** A0A061DXB1_THECC)	response to stimulus
Solyc01g103530.3.1			0.682624	Leucine-rich receptor-like protein kinase family protein, putative (AHRD V3.3 *** A0A061DXB1_THECC)	response to chemical
Solyc01g103530.3.1			0.682624	Leucine-rich receptor-like protein kinase family protein, putative (AHRD V3.3 *** A0A061DXB1_THECC)	signal transduction
Solyc01g103530.3.1			0.682624	Leucine-rich receptor-like protein kinase family protein, putative (AHRD V3.3 *** A0A061DXB1_THECC)	primary metabolic process
Solyc01g103530.3.1			0.682624	Leucine-rich receptor-like protein kinase family protein, putative (AHRD V3.3 *** A0A061DXB1_THECC)	response to biotic stimulus
Solyc01g103530.3.1			0.682624	Leucine-rich receptor-like protein kinase family protein, putative (AHRD V3.3 *** A0A061DXB1_THECC)	organic substance metabolic process
Solyc01g103530.3.1			0.682624	Leucine-rich receptor-like protein kinase family protein, putative (AHRD V3.3 *** A0A061DXB1_THECC)	biological regulation
Solyc01g103530.3.1			0.682624	Leucine-rich receptor-like protein kinase family protein, putative (AHRD V3.3 *** A0A061DXB1_THECC)	response to stress
Solyc01g103530.3.1			0.682624	Leucine-rich receptor-like protein kinase family protein, putative (AHRD V3.3 *** A0A061DXB1_THECC)	defense response
Solyc01g108300.3.1		-1.2045		Two-component response regulator ARR18 (AHRD V3.3 *** A0A2G2W9W9_CAPBA)	biological regulation
Solyc01g108300.3.1		-1.2045		Two-component response regulator ARR18 (AHRD V3.3 *** A0A2G2W9W9_CAPBA)	metabolic process
Solyc01g108300.3.1		-1.2045		Two-component response regulator ARR18 (AHRD V3.3 *** A0A2G2W9W9_CAPBA)	organic substance metabolic process
Solyc01g108300.3.1		-1.2045		Two-component response regulator ARR18 (AHRD V3.3 *** A0A2G2W9W9_CAPBA)	regulation of metabolic process
Solyc01g108300.3.1		-1.2045		Two-component response regulator ARR18 (AHRD V3.3 *** A0A2G2W9W9_CAPBA)	regulation of biological process
Solyc01g108300.3.1		-1.2045		Two-component response regulator ARR18 (AHRD V3.3 *** A0A2G2W9W9_CAPBA)	biological_process
Solyc01g108300.3.1		-1.2045		Two-component response regulator ARR18 (AHRD V3.3 *** A0A2G2W9W9_CAPBA)	primary metabolic process
Solyc01g108300.3.1		-1.2045		Two-component response regulator ARR18 (AHRD V3.3 *** A0A2G2W9W9_CAPBA)	cellular process
Solyc01g108300.3.1		-1.2045		Two-component response regulator ARR18 (AHRD V3.3 *** A0A2G2W9W9_CAPBA)	biosynthetic process
Solyc01g111660.4.1			0.725567	plasma membrane intrinsic protein 2.8	biological_process
Solyc01g111660.4.1			0.725567	plasma membrane intrinsic protein 2.8	EC 7: Translocases
Solyc01g111660.4.1			0.725567	plasma membrane intrinsic protein 2.8	cellular process
Solyc01g111660.4.1			0.725567	plasma membrane intrinsic protein 2.8	transport
Solyc01g111660.4.1			0.725567	plasma membrane intrinsic protein 2.8	transmembrane transport
Solyc02g076730.3.1	-0.585674	-0.641643	-0.709886	Cysteine protease CP14 (AHRD V3.3 *-* T2BRA8_TOBAC)	catabolic process
Solyc02g076730.3.1	-0.585674	-0.641643	-0.709886	Cysteine protease CP14 (AHRD V3.3 *-* T2BRA8_TOBAC)	biological_process
Solyc02g076730.3.1	-0.585674	-0.641643	-0.709886	Cysteine protease CP14 (AHRD V3.3 *-* T2BRA8_TOBAC)	primary metabolic process
Solyc02g076730.3.1	-0.585674	-0.641643	-0.709886	Cysteine protease CP14 (AHRD V3.3 *-* T2BRA8_TOBAC)	organic substance metabolic process
Solyc02g076730.3.1	-0.585674	-0.641643	-0.709886	Cysteine protease CP14 (AHRD V3.3 *-* T2BRA8_TOBAC)	metabolic process
Solyc02g076980.5.1.1		1.36811		Cysteine protease-like protein (AHRD V3.3 *** Q9SG15_ARATH)	primary metabolic process
Solyc02g076980.5.1.1		1.36811		Cysteine protease-like protein (AHRD V3.3 *** Q9SG15_ARATH)	biological_process
Solyc02g076980.5.1.1		1.36811		Cysteine protease-like protein (AHRD V3.3 *** Q9SG15_ARATH)	organic substance metabolic process
Solyc02g076980.5.1.1		1.36811		Cysteine protease-like protein (AHRD V3.3 *** Q9SG15_ARATH)	metabolic process
Solyc02g077030.3.1			1.09702	Phospholipase A1-II 1 (AHRD V3.3 *** A0A2G2VBM1_CAPBA)	biological_process
Solyc02g077030.3.1			1.09702	Phospholipase A1-II 1 (AHRD V3.3 *** A0A2G2VBM1_CAPBA)	primary metabolic process
Solyc02g077030.3.1			1.09702	Phospholipase A1-II 1 (AHRD V3.3 *** A0A2G2VBM1_CAPBA)	organic substance metabolic process
Solyc02g077030.3.1			1.09702	Phospholipase A1-II 1 (AHRD V3.3 *** A0A2G2VBM1_CAPBA)	metabolic process
Solyc02g077030.3.1			1.09702	Phospholipase A1-II 1 (AHRD V3.3 *** A0A2G2VBM1_CAPBA)	catabolic process
Solyc02g079220.4.1			0.510216	Sugar transporter protein 1	response to stimulus
Solyc02g079220.4.1			0.510216	Sugar transporter protein 1	biological_process
Solyc02g079220.4.1			0.510216	Sugar transporter protein 1	cellular process
Solyc02g079220.4.1			0.510216	Sugar transporter protein 1	transport
Solyc02g079220.4.1			0.510216	Sugar transporter protein 1	inorganic anion transport
Solyc02g079220.4.1			0.510216	Sugar transporter protein 1	EC 7: Translocases
Solyc02g079220.4.1			0.510216	Sugar transporter protein 1	transmembrane transport
Solyc02g079370.3.1			1.0705	cyclinD6_3	biological_process
Solyc02g079370.3.1			1.0705	cyclinD6_3	cell cycle
Solyc02g079370.3.1			1.0705	cyclinD6_3	primary metabolic process
Solyc02g079370.3.1			1.0705	cyclinD6_3	organic substance metabolic process
Solyc02g079370.3.1			1.0705	cyclinD6_3	metabolic process
Solyc02g079370.3.1			1.0705	cyclinD6_3	regulation of biological process
Solyc02g079370.3.1			1.0705	cyclinD6_3	cellular process
Solyc02g079370.3.1			1.0705	cyclinD6_3	biological regulation
Solyc02g079370.3.1			1.0705	cyclinD6_3	regulation of metabolic process
Solyc02g080440.3.1	0.75998			Fe-S cluster assembly protein SufB (AHRD V3.3 *** A0A1P8DZ57_9SPHI)	cellular process
Solyc02g080440.3.1	0.75998			Fe-S cluster assembly protein SufB (AHRD V3.3 *** A0A1P8DZ57_9SPHI)	biological_process
Solyc02g080440.3.1	0.75998			Fe-S cluster assembly protein SufB (AHRD V3.3 *** A0A1P8DZ57_9SPHI)	cellular component organization or biogenesis
Solyc02g080440.3.1	0.75998			Fe-S cluster assembly protein SufB (AHRD V3.3 *** A0A1P8DZ57_9SPHI)	metabolic process
Solyc02g080880.4.1			0.578309	Aspartic proteinase (AHRD V3.3 *** A0A1U8FF23_CAPAN)	organic substance metabolic process
Solyc02g080880.4.1			0.578309	Aspartic proteinase (AHRD V3.3 *** A0A1U8FF23_CAPAN)	primary metabolic process
Solyc02g080880.4.1			0.578309	Aspartic proteinase (AHRD V3.3 *** A0A1U8FF23_CAPAN)	biological_process
Solyc02g080880.4.1			0.578309	Aspartic proteinase (AHRD V3.3 *** A0A1U8FF23_CAPAN)	metabolic process
Solyc02g084880.3.1		1.66877		Basic helix-loop-helix (BHLH) DNA-binding superfamily protein (AHRD V3.3 *-* A0A2U1PMP2_ARTAN)	organic substance metabolic process
Solyc02g084880.3.1		1.66877		Basic helix-loop-helix (BHLH) DNA-binding superfamily protein (AHRD V3.3 *-* A0A2U1PMP2_ARTAN)	biological regulation
Solyc02g084880.3.1		1.66877		Basic helix-loop-helix (BHLH) DNA-binding superfamily protein (AHRD V3.3 *-* A0A2U1PMP2_ARTAN)	regulation of metabolic process
Solyc02g084880.3.1		1.66877		Basic helix-loop-helix (BHLH) DNA-binding superfamily protein (AHRD V3.3 *-* A0A2U1PMP2_ARTAN)	biosynthetic process
Solyc02g084880.3.1		1.66877		Basic helix-loop-helix (BHLH) DNA-binding superfamily protein (AHRD V3.3 *-* A0A2U1PMP2_ARTAN)	biological_process
Solyc02g084880.3.1		1.66877		Basic helix-loop-helix (BHLH) DNA-binding superfamily protein (AHRD V3.3 *-* A0A2U1PMP2_ARTAN)	primary metabolic process
Solyc02g084880.3.1		1.66877		Basic helix-loop-helix (BHLH) DNA-binding superfamily protein (AHRD V3.3 *-* A0A2U1PMP2_ARTAN)	regulation of biological process
Solyc02g084880.3.1		1.66877		Basic helix-loop-helix (BHLH) DNA-binding superfamily protein (AHRD V3.3 *-* A0A2U1PMP2_ARTAN)	cellular process
Solyc02g084880.3.1		1.66877		Basic helix-loop-helix (BHLH) DNA-binding superfamily protein (AHRD V3.3 *-* A0A2U1PMP2_ARTAN)	metabolic process
Solyc02g084950.3.1			0.796582	S-adenosyl-L-methionine-dependent methyltransferases superfamily protein (AHRD V3.3 *** A0A2U1KPI6_ARTAN)	metabolic process
Solyc02g084950.3.1			0.796582	S-adenosyl-L-methionine-dependent methyltransferases superfamily protein (AHRD V3.3 *** A0A2U1KPI6_ARTAN)	biological_process
Solyc02g084990.3.1			0.5986	Mannan endo-1,4-beta-mannosidase (AHRD V3.3 *** A0A2K3NB99_TRIPR)	organic substance metabolic process
Solyc02g084990.3.1			0.5986	Mannan endo-1,4-beta-mannosidase (AHRD V3.3 *** A0A2K3NB99_TRIPR)	metabolic process
Solyc02g084990.3.1			0.5986	Mannan endo-1,4-beta-mannosidase (AHRD V3.3 *** A0A2K3NB99_TRIPR)	biological_process
Solyc02g085590.4.1			-1.74974	vicilin-like seed storage protein At2g18540 (AHRD V3.3 *-* A0A2I4F3W3_9ROSI)	biological_process
Solyc02g085590.4.1			-1.74974	vicilin-like seed storage protein At2g18540 (AHRD V3.3 *-* A0A2I4F3W3_9ROSI)	organic substance metabolic process
Solyc02g085590.4.1			-1.74974	vicilin-like seed storage protein At2g18540 (AHRD V3.3 *-* A0A2I4F3W3_9ROSI)	metabolic process
Solyc02g085590.4.1			-1.74974	vicilin-like seed storage protein At2g18540 (AHRD V3.3 *-* A0A2I4F3W3_9ROSI)	cellular process
Solyc02g085590.4.1			-1.74974	vicilin-like seed storage protein At2g18540 (AHRD V3.3 *-* A0A2I4F3W3_9ROSI)	primary metabolic process
Solyc02g085590.4.1			-1.74974	vicilin-like seed storage protein At2g18540 (AHRD V3.3 *-* A0A2I4F3W3_9ROSI)	biosynthetic process
Solyc02g086820.3.1		-1.08535		chloroplast carbonic anhydrase	response to stimulus
Solyc02g086820.3.1		-1.08535		chloroplast carbonic anhydrase	biological_process
Solyc02g087400.1.1		-0.520316		Ankyrin repeat-containing protein (AHRD V3.3 *** A0A2U1KW09_ARTAN)	transmembrane transport
Solyc02g087400.1.1		-0.520316		Ankyrin repeat-containing protein (AHRD V3.3 *** A0A2U1KW09_ARTAN)	transport
Solyc02g087400.1.1		-0.520316		Ankyrin repeat-containing protein (AHRD V3.3 *** A0A2U1KW09_ARTAN)	response to abiotic stimulus
Solyc02g087400.1.1		-0.520316		Ankyrin repeat-containing protein (AHRD V3.3 *** A0A2U1KW09_ARTAN)	cellular process
Solyc02g087400.1.1		-0.520316		Ankyrin repeat-containing protein (AHRD V3.3 *** A0A2U1KW09_ARTAN)	response to stimulus
Solyc02g087400.1.1		-0.520316		Ankyrin repeat-containing protein (AHRD V3.3 *** A0A2U1KW09_ARTAN)	biological_process
Solyc02g087400.1.1		-0.520316		Ankyrin repeat-containing protein (AHRD V3.3 *** A0A2U1KW09_ARTAN)	response to light stimulus
Solyc02g091690.3.1			1.38179	bHLH transcription factor 081	biological regulation
Solyc02g091690.3.1			1.38179	bHLH transcription factor 081	cellular process
Solyc02g091690.3.1			1.38179	bHLH transcription factor 081	metabolic process
Solyc02g091690.3.1			1.38179	bHLH transcription factor 081	biological_process
Solyc02g091690.3.1			1.38179	bHLH transcription factor 081	organic substance metabolic process
Solyc02g091690.3.1			1.38179	bHLH transcription factor 081	primary metabolic process
Solyc02g091690.3.1			1.38179	bHLH transcription factor 081	regulation of metabolic process
Solyc02g091690.3.1			1.38179	bHLH transcription factor 081	biosynthetic process
Solyc02g091690.3.1			1.38179	bHLH transcription factor 081	regulation of biological process
Solyc02g092050.3.1			1.00703	AP2-like ethylene-responsive transcription factor PLT2 (AHRD V3.3 *** A0A2G3D8I7_CAPCH)	organic substance metabolic process
Solyc02g092050.3.1			1.00703	AP2-like ethylene-responsive transcription factor PLT2 (AHRD V3.3 *** A0A2G3D8I7_CAPCH)	biosynthetic process
Solyc02g092050.3.1			1.00703	AP2-like ethylene-responsive transcription factor PLT2 (AHRD V3.3 *** A0A2G3D8I7_CAPCH)	regulation of biological process
Solyc02g092050.3.1			1.00703	AP2-like ethylene-responsive transcription factor PLT2 (AHRD V3.3 *** A0A2G3D8I7_CAPCH)	metabolic process
Solyc02g092050.3.1			1.00703	AP2-like ethylene-responsive transcription factor PLT2 (AHRD V3.3 *** A0A2G3D8I7_CAPCH)	regulation of metabolic process
Solyc02g092050.3.1			1.00703	AP2-like ethylene-responsive transcription factor PLT2 (AHRD V3.3 *** A0A2G3D8I7_CAPCH)	signal transduction
Solyc02g092050.3.1			1.00703	AP2-like ethylene-responsive transcription factor PLT2 (AHRD V3.3 *** A0A2G3D8I7_CAPCH)	biological_process
Solyc02g092050.3.1			1.00703	AP2-like ethylene-responsive transcription factor PLT2 (AHRD V3.3 *** A0A2G3D8I7_CAPCH)	response to chemical
Solyc02g092050.3.1			1.00703	AP2-like ethylene-responsive transcription factor PLT2 (AHRD V3.3 *** A0A2G3D8I7_CAPCH)	response to stimulus
Solyc02g092050.3.1			1.00703	AP2-like ethylene-responsive transcription factor PLT2 (AHRD V3.3 *** A0A2G3D8I7_CAPCH)	signaling
Solyc02g092050.3.1			1.00703	AP2-like ethylene-responsive transcription factor PLT2 (AHRD V3.3 *** A0A2G3D8I7_CAPCH)	cellular process
Solyc02g092050.3.1			1.00703	AP2-like ethylene-responsive transcription factor PLT2 (AHRD V3.3 *** A0A2G3D8I7_CAPCH)	primary metabolic process
Solyc02g092050.3.1			1.00703	AP2-like ethylene-responsive transcription factor PLT2 (AHRD V3.3 *** A0A2G3D8I7_CAPCH)	response to stress
Solyc02g092050.3.1			1.00703	AP2-like ethylene-responsive transcription factor PLT2 (AHRD V3.3 *** A0A2G3D8I7_CAPCH)	biological regulation
Solyc02g092050.3.1			1.00703	AP2-like ethylene-responsive transcription factor PLT2 (AHRD V3.3 *** A0A2G3D8I7_CAPCH)	defense response
Solyc02g092700.3.1	-0.889103	-1.24221	-0.962435	DUF1230 family protein (DUF1230) (AHRD V3.3 *** AT5G67370.1)	response to stress
Solyc02g092700.3.1	-0.889103	-1.24221	-0.962435	DUF1230 family protein (DUF1230) (AHRD V3.3 *** AT5G67370.1)	response to stimulus
Solyc02g092700.3.1	-0.889103	-1.24221	-0.962435	DUF1230 family protein (DUF1230) (AHRD V3.3 *** AT5G67370.1)	biological_process
Solyc02g092800.3.1	-0.544532			metal transporter AY196092	response to stress
Solyc02g092800.3.1	-0.544532			metal transporter AY196092	response to stimulus
Solyc02g092800.3.1	-0.544532			metal transporter AY196092	iron ion homeostasis
Solyc02g092800.3.1	-0.544532			metal transporter AY196092	biological_process
Solyc02g092800.3.1	-0.544532			metal transporter AY196092	metabolic process
Solyc02g092800.3.1	-0.544532			metal transporter AY196092	response to biotic stimulus
Solyc02g092800.3.1	-0.544532			metal transporter AY196092	regulation of biological process
Solyc02g092800.3.1	-0.544532			metal transporter AY196092	regulation of metabolic process
Solyc02g092800.3.1	-0.544532			metal transporter AY196092	transport
Solyc02g092800.3.1	-0.544532			metal transporter AY196092	EC 7: Translocases
Solyc02g092800.3.1	-0.544532			metal transporter AY196092	biological process involved in interspecies interaction between organisms
Solyc02g092800.3.1	-0.544532			metal transporter AY196092	biological regulation
Solyc02g092800.3.1	-0.544532			metal transporter AY196092	cellular process
Solyc02g092800.3.1	-0.544532			metal transporter AY196092	transmembrane transport
Solyc02g092800.3.1	-0.544532			metal transporter AY196092	defense response
Solyc02g093420.4.1	1.23592			NAC domain-containing protein 10 (AHRD V3.3 *** A0A2G3ACK5_CAPAN)	regulation of biological process
Solyc02g093420.4.1	1.23592			NAC domain-containing protein 10 (AHRD V3.3 *** A0A2G3ACK5_CAPAN)	primary metabolic process
Solyc02g093420.4.1	1.23592			NAC domain-containing protein 10 (AHRD V3.3 *** A0A2G3ACK5_CAPAN)	biological_process
Solyc02g093420.4.1	1.23592			NAC domain-containing protein 10 (AHRD V3.3 *** A0A2G3ACK5_CAPAN)	organic substance metabolic process
Solyc02g093420.4.1	1.23592			NAC domain-containing protein 10 (AHRD V3.3 *** A0A2G3ACK5_CAPAN)	cellular process
Solyc02g093420.4.1	1.23592			NAC domain-containing protein 10 (AHRD V3.3 *** A0A2G3ACK5_CAPAN)	regulation of metabolic process
Solyc02g093420.4.1	1.23592			NAC domain-containing protein 10 (AHRD V3.3 *** A0A2G3ACK5_CAPAN)	metabolic process
Solyc02g093420.4.1	1.23592			NAC domain-containing protein 10 (AHRD V3.3 *** A0A2G3ACK5_CAPAN)	biological regulation
Solyc02g093420.4.1	1.23592			NAC domain-containing protein 10 (AHRD V3.3 *** A0A2G3ACK5_CAPAN)	biosynthetic process
Solyc03g007230.4.1	-1.64795	-1.47196	-1.95962	Protein phosphatase 2C (AHRD V3.3 *** A0A2U1KYU0_ARTAN)	primary metabolic process
Solyc03g007230.4.1	-1.64795	-1.47196	-1.95962	Protein phosphatase 2C (AHRD V3.3 *** A0A2U1KYU0_ARTAN)	organic substance metabolic process
Solyc03g007230.4.1	-1.64795	-1.47196	-1.95962	Protein phosphatase 2C (AHRD V3.3 *** A0A2U1KYU0_ARTAN)	cellular process
Solyc03g007230.4.1	-1.64795	-1.47196	-1.95962	Protein phosphatase 2C (AHRD V3.3 *** A0A2U1KYU0_ARTAN)	biological_process
Solyc03g007230.4.1	-1.64795	-1.47196	-1.95962	Protein phosphatase 2C (AHRD V3.3 *** A0A2U1KYU0_ARTAN)	metabolic process
Solyc03g019650.3.1			-0.653309	Major facilitator superfamily protein (AHRD V3.3 *-* A0A2U1MHC8_ARTAN)	response to stimulus
Solyc03g019650.3.1			-0.653309	Major facilitator superfamily protein (AHRD V3.3 *-* A0A2U1MHC8_ARTAN)	inorganic anion transport
Solyc03g019650.3.1			-0.653309	Major facilitator superfamily protein (AHRD V3.3 *-* A0A2U1MHC8_ARTAN)	biological_process
Solyc03g019650.3.1			-0.653309	Major facilitator superfamily protein (AHRD V3.3 *-* A0A2U1MHC8_ARTAN)	transport
Solyc03g026200.4.1		-0.734126		protein COFACTOR ASSEMBLY OF COMPLEX C SUBUNIT B CCB2, chloroplastic (AHRD V3.3 *** A0A2I4GK97_9ROSI)	cellular process
Solyc03g026200.4.1		-0.734126		protein COFACTOR ASSEMBLY OF COMPLEX C SUBUNIT B CCB2, chloroplastic (AHRD V3.3 *** A0A2I4GK97_9ROSI)	biological_process
Solyc03g026200.4.1		-0.734126		protein COFACTOR ASSEMBLY OF COMPLEX C SUBUNIT B CCB2, chloroplastic (AHRD V3.3 *** A0A2I4GK97_9ROSI)	cellular component organization or biogenesis
Solyc03g083420.4.1	-2.76603	-2.906	-2.5973	OBP3-responsive protein 1 (AHRD V3.3 *** AT5G53450.1)	response to stimulus
Solyc03g083420.4.1	-2.76603	-2.906	-2.5973	OBP3-responsive protein 1 (AHRD V3.3 *** AT5G53450.1)	biological_process
Solyc03g083420.4.1	-2.76603	-2.906	-2.5973	OBP3-responsive protein 1 (AHRD V3.3 *** AT5G53450.1)	response to stress
Solyc03g083420.4.1	-2.76603	-2.906	-2.5973	OBP3-responsive protein 1 (AHRD V3.3 *** AT5G53450.1)	regulation of biological process
Solyc03g083420.4.1	-2.76603	-2.906	-2.5973	OBP3-responsive protein 1 (AHRD V3.3 *** AT5G53450.1)	biological regulation
Solyc03g083420.4.1	-2.76603	-2.906	-2.5973	OBP3-responsive protein 1 (AHRD V3.3 *** AT5G53450.1)	response to abiotic stimulus
Solyc03g083420.4.1	-2.76603	-2.906	-2.5973	OBP3-responsive protein 1 (AHRD V3.3 *** AT5G53450.1)	cellular process
Solyc03g083420.4.1	-2.76603	-2.906	-2.5973	OBP3-responsive protein 1 (AHRD V3.3 *** AT5G53450.1)	organic substance metabolic process
Solyc03g083420.4.1	-2.76603	-2.906	-2.5973	OBP3-responsive protein 1 (AHRD V3.3 *** AT5G53450.1)	primary metabolic process
Solyc03g083420.4.1	-2.76603	-2.906	-2.5973	OBP3-responsive protein 1 (AHRD V3.3 *** AT5G53450.1)	cell cycle
Solyc03g083420.4.1	-2.76603	-2.906	-2.5973	OBP3-responsive protein 1 (AHRD V3.3 *** AT5G53450.1)	metabolic process
Solyc03g098290.4.1			0.871071	Sucrose synthase (AHRD V3.3 *** K4BJP4_SOLLC)	primary metabolic process
Solyc03g098290.4.1			0.871071	Sucrose synthase (AHRD V3.3 *** K4BJP4_SOLLC)	metabolic process
Solyc03g098290.4.1			0.871071	Sucrose synthase (AHRD V3.3 *** K4BJP4_SOLLC)	organic substance metabolic process
Solyc03g098290.4.1			0.871071	Sucrose synthase (AHRD V3.3 *** K4BJP4_SOLLC)	cellular process
Solyc03g098290.4.1			0.871071	Sucrose synthase (AHRD V3.3 *** K4BJP4_SOLLC)	biological_process
Solyc03g111810.2.1			1.01402	Sieve element occlusion a (AHRD V3.3 *** E2FKJ8_9SOLN)	phloem development
Solyc03g111810.2.1			1.01402	Sieve element occlusion a (AHRD V3.3 *** E2FKJ8_9SOLN)	developmental process
Solyc03g111810.2.1			1.01402	Sieve element occlusion a (AHRD V3.3 *** E2FKJ8_9SOLN)	biological_process
Solyc03g111810.2.1			1.01402	Sieve element occlusion a (AHRD V3.3 *** E2FKJ8_9SOLN)	phloem or xylem histogenesis
Solyc03g113270.3.1			-0.433353	LEVAHOX1G L.esculentum homeobox	primary metabolic process
Solyc03g113270.3.1			-0.433353	LEVAHOX1G L.esculentum homeobox	biological_process
Solyc03g113270.3.1			-0.433353	LEVAHOX1G L.esculentum homeobox	metabolic process
Solyc03g113270.3.1			-0.433353	LEVAHOX1G L.esculentum homeobox	biological regulation
Solyc03g113270.3.1			-0.433353	LEVAHOX1G L.esculentum homeobox	organic substance metabolic process
Solyc03g113270.3.1			-0.433353	LEVAHOX1G L.esculentum homeobox	regulation of biological process
Solyc03g113270.3.1			-0.433353	LEVAHOX1G L.esculentum homeobox	cellular process
Solyc03g113270.3.1			-0.433353	LEVAHOX1G L.esculentum homeobox	biosynthetic process
Solyc03g113270.3.1			-0.433353	LEVAHOX1G L.esculentum homeobox	regulation of metabolic process
Solyc03g114950.2.1	0.700045			ABC transporter B family member 27 (AHRD V3.3 *** A0A1U8FW31_CAPAN)	transport
Solyc03g114950.2.1	0.700045			ABC transporter B family member 27 (AHRD V3.3 *** A0A1U8FW31_CAPAN)	EC 7: Translocases
Solyc03g114950.2.1	0.700045			ABC transporter B family member 27 (AHRD V3.3 *** A0A1U8FW31_CAPAN)	cellular process
Solyc03g114950.2.1	0.700045			ABC transporter B family member 27 (AHRD V3.3 *** A0A1U8FW31_CAPAN)	transmembrane transport
Solyc03g114950.2.1	0.700045			ABC transporter B family member 27 (AHRD V3.3 *** A0A1U8FW31_CAPAN)	biological_process
Solyc03g115050.3.1			0.803111	Replication protein A subunit (AHRD V3.3 *** A0A1U8FVY4_CAPAN)	cell cycle
Solyc03g115050.3.1			0.803111	Replication protein A subunit (AHRD V3.3 *** A0A1U8FVY4_CAPAN)	cellular process
Solyc03g115050.3.1			0.803111	Replication protein A subunit (AHRD V3.3 *** A0A1U8FVY4_CAPAN)	metabolic process
Solyc03g115050.3.1			0.803111	Replication protein A subunit (AHRD V3.3 *** A0A1U8FVY4_CAPAN)	primary metabolic process
Solyc03g115050.3.1			0.803111	Replication protein A subunit (AHRD V3.3 *** A0A1U8FVY4_CAPAN)	cellular component organization or biogenesis
Solyc03g115050.3.1			0.803111	Replication protein A subunit (AHRD V3.3 *** A0A1U8FVY4_CAPAN)	organic substance metabolic process
Solyc03g115050.3.1			0.803111	Replication protein A subunit (AHRD V3.3 *** A0A1U8FVY4_CAPAN)	biosynthetic process
Solyc03g115050.3.1			0.803111	Replication protein A subunit (AHRD V3.3 *** A0A1U8FVY4_CAPAN)	response to stimulus
Solyc03g115050.3.1			0.803111	Replication protein A subunit (AHRD V3.3 *** A0A1U8FVY4_CAPAN)	biological_process
Solyc03g115050.3.1			0.803111	Replication protein A subunit (AHRD V3.3 *** A0A1U8FVY4_CAPAN)	response to stress
Solyc03g116340.3.1	-1.13302	-1.17685	-1.15393	bHLH transcription factor 025	biological_process
Solyc03g116340.3.1	-1.13302	-1.17685	-1.15393	bHLH transcription factor 025	response to stress
Solyc03g116340.3.1	-1.13302	-1.17685	-1.15393	bHLH transcription factor 025	biological regulation
Solyc03g116340.3.1	-1.13302	-1.17685	-1.15393	bHLH transcription factor 025	metabolic process
Solyc03g116340.3.1	-1.13302	-1.17685	-1.15393	bHLH transcription factor 025	response to stimulus
Solyc03g116340.3.1	-1.13302	-1.17685	-1.15393	bHLH transcription factor 025	iron ion homeostasis
Solyc03g116340.3.1	-1.13302	-1.17685	-1.15393	bHLH transcription factor 025	cellular process
Solyc03g116340.3.1	-1.13302	-1.17685	-1.15393	bHLH transcription factor 025	biosynthetic process
Solyc03g116340.3.1	-1.13302	-1.17685	-1.15393	bHLH transcription factor 025	regulation of metabolic process
Solyc03g116340.3.1	-1.13302	-1.17685	-1.15393	bHLH transcription factor 025	regulation of biological process
Solyc03g116340.3.1	-1.13302	-1.17685	-1.15393	bHLH transcription factor 025	primary metabolic process
Solyc03g116340.3.1	-1.13302	-1.17685	-1.15393	bHLH transcription factor 025	organic substance metabolic process
Solyc03g119930.1.1			-0.718187	Molybdate transporter like (AHRD V3.3 *** A0A2R6PTH4_ACTCH)	transmembrane transport
Solyc03g119930.1.1			-0.718187	Molybdate transporter like (AHRD V3.3 *** A0A2R6PTH4_ACTCH)	cellular process
Solyc03g119930.1.1			-0.718187	Molybdate transporter like (AHRD V3.3 *** A0A2R6PTH4_ACTCH)	transport
Solyc03g119930.1.1			-0.718187	Molybdate transporter like (AHRD V3.3 *** A0A2R6PTH4_ACTCH)	EC 7: Translocases
Solyc03g119930.1.1			-0.718187	Molybdate transporter like (AHRD V3.3 *** A0A2R6PTH4_ACTCH)	inorganic anion transport
Solyc03g119930.1.1			-0.718187	Molybdate transporter like (AHRD V3.3 *** A0A2R6PTH4_ACTCH)	biological_process
Solyc04g006970.4.1			-0.891746	Phosphoenolpyruvate carboxylase (AHRD V3.3 *** A6YM33_RICCO)	cellular process
Solyc04g006970.4.1			-0.891746	Phosphoenolpyruvate carboxylase (AHRD V3.3 *** A6YM33_RICCO)	biological_process
Solyc04g006970.4.1			-0.891746	Phosphoenolpyruvate carboxylase (AHRD V3.3 *** A6YM33_RICCO)	primary metabolic process
Solyc04g006970.4.1			-0.891746	Phosphoenolpyruvate carboxylase (AHRD V3.3 *** A6YM33_RICCO)	metabolic process
Solyc04g006970.4.1			-0.891746	Phosphoenolpyruvate carboxylase (AHRD V3.3 *** A6YM33_RICCO)	organic substance metabolic process
Solyc04g007790.3.1			-0.789149	Sn-1 protein (AHRD V3.3 *** Q42393_CAPAN)	biological_process
Solyc04g007790.3.1			-0.789149	Sn-1 protein (AHRD V3.3 *** Q42393_CAPAN)	response to stimulus
Solyc04g007790.3.1			-0.789149	Sn-1 protein (AHRD V3.3 *** Q42393_CAPAN)	response to stress
Solyc04g007790.3.1			-0.789149	Sn-1 protein (AHRD V3.3 *** Q42393_CAPAN)	defense response
Solyc04g008110.3.1			1.37212	Histidine kinase 4 (AHRD V3.3 *** A0A2G3CFA2_CAPCH)	inorganic anion transport
Solyc04g008110.3.1			1.37212	Histidine kinase 4 (AHRD V3.3 *** A0A2G3CFA2_CAPCH)	transport
Solyc04g008110.3.1			1.37212	Histidine kinase 4 (AHRD V3.3 *** A0A2G3CFA2_CAPCH)	primary metabolic process
Solyc04g008110.3.1			1.37212	Histidine kinase 4 (AHRD V3.3 *** A0A2G3CFA2_CAPCH)	cellular process
Solyc04g008110.3.1			1.37212	Histidine kinase 4 (AHRD V3.3 *** A0A2G3CFA2_CAPCH)	metabolic process
Solyc04g008110.3.1			1.37212	Histidine kinase 4 (AHRD V3.3 *** A0A2G3CFA2_CAPCH)	response to abiotic stimulus
Solyc04g008110.3.1			1.37212	Histidine kinase 4 (AHRD V3.3 *** A0A2G3CFA2_CAPCH)	biological_process
Solyc04g008110.3.1			1.37212	Histidine kinase 4 (AHRD V3.3 *** A0A2G3CFA2_CAPCH)	response to biotic stimulus
Solyc04g008110.3.1			1.37212	Histidine kinase 4 (AHRD V3.3 *** A0A2G3CFA2_CAPCH)	signaling
Solyc04g008110.3.1			1.37212	Histidine kinase 4 (AHRD V3.3 *** A0A2G3CFA2_CAPCH)	signal transduction
Solyc04g008110.3.1			1.37212	Histidine kinase 4 (AHRD V3.3 *** A0A2G3CFA2_CAPCH)	developmental process
Solyc04g008110.3.1			1.37212	Histidine kinase 4 (AHRD V3.3 *** A0A2G3CFA2_CAPCH)	multicellular organismal process
Solyc04g008110.3.1			1.37212	Histidine kinase 4 (AHRD V3.3 *** A0A2G3CFA2_CAPCH)	response to stress
Solyc04g008110.3.1			1.37212	Histidine kinase 4 (AHRD V3.3 *** A0A2G3CFA2_CAPCH)	organic substance metabolic process
Solyc04g008110.3.1			1.37212	Histidine kinase 4 (AHRD V3.3 *** A0A2G3CFA2_CAPCH)	response to stimulus
Solyc04g008110.3.1			1.37212	Histidine kinase 4 (AHRD V3.3 *** A0A2G3CFA2_CAPCH)	response to chemical
Solyc04g008110.3.1			1.37212	Histidine kinase 4 (AHRD V3.3 *** A0A2G3CFA2_CAPCH)	regulation of biological process
Solyc04g008110.3.1			1.37212	Histidine kinase 4 (AHRD V3.3 *** A0A2G3CFA2_CAPCH)	biological process involved in interspecies interaction between organisms
Solyc04g008110.3.1			1.37212	Histidine kinase 4 (AHRD V3.3 *** A0A2G3CFA2_CAPCH)	defense response
Solyc04g008110.3.1			1.37212	Histidine kinase 4 (AHRD V3.3 *** A0A2G3CFA2_CAPCH)	biological regulation
Solyc04g012060.3.1			0.593252	Ribonucleoside-diphosphate reductase (AHRD V3.3 *** A0A1U8FDK5_CAPAN)	primary metabolic process
Solyc04g012060.3.1			0.593252	Ribonucleoside-diphosphate reductase (AHRD V3.3 *** A0A1U8FDK5_CAPAN)	organic substance metabolic process
Solyc04g012060.3.1			0.593252	Ribonucleoside-diphosphate reductase (AHRD V3.3 *** A0A1U8FDK5_CAPAN)	biosynthetic process
Solyc04g012060.3.1			0.593252	Ribonucleoside-diphosphate reductase (AHRD V3.3 *** A0A1U8FDK5_CAPAN)	biological_process
Solyc04g012060.3.1			0.593252	Ribonucleoside-diphosphate reductase (AHRD V3.3 *** A0A1U8FDK5_CAPAN)	metabolic process
Solyc04g012060.3.1			0.593252	Ribonucleoside-diphosphate reductase (AHRD V3.3 *** A0A1U8FDK5_CAPAN)	cellular process
Solyc04g026020.3.1			1.54267	Sieve element occlusion b (AHRD V3.3 *** E2FKJ9_9SOLN)	developmental process
Solyc04g026020.3.1			1.54267	Sieve element occlusion b (AHRD V3.3 *** E2FKJ9_9SOLN)	biological_process
Solyc04g026020.3.1			1.54267	Sieve element occlusion b (AHRD V3.3 *** E2FKJ9_9SOLN)	phloem development
Solyc04g026020.3.1			1.54267	Sieve element occlusion b (AHRD V3.3 *** E2FKJ9_9SOLN)	phloem or xylem histogenesis
Solyc04g051490.3.1			1.31304	Crossover junction endonuclease EME1B (AHRD V3.3 *** A0A2G2VFP4_CAPBA)	response to light stimulus
Solyc04g051490.3.1			1.31304	Crossover junction endonuclease EME1B (AHRD V3.3 *** A0A2G2VFP4_CAPBA)	cellular process
Solyc04g051490.3.1			1.31304	Crossover junction endonuclease EME1B (AHRD V3.3 *** A0A2G2VFP4_CAPBA)	biological_process
Solyc04g051490.3.1			1.31304	Crossover junction endonuclease EME1B (AHRD V3.3 *** A0A2G2VFP4_CAPBA)	organic substance metabolic process
Solyc04g051490.3.1			1.31304	Crossover junction endonuclease EME1B (AHRD V3.3 *** A0A2G2VFP4_CAPBA)	response to stimulus
Solyc04g051490.3.1			1.31304	Crossover junction endonuclease EME1B (AHRD V3.3 *** A0A2G2VFP4_CAPBA)	cell cycle
Solyc04g051490.3.1			1.31304	Crossover junction endonuclease EME1B (AHRD V3.3 *** A0A2G2VFP4_CAPBA)	metabolic process
Solyc04g051490.3.1			1.31304	Crossover junction endonuclease EME1B (AHRD V3.3 *** A0A2G2VFP4_CAPBA)	primary metabolic process
Solyc04g051490.3.1			1.31304	Crossover junction endonuclease EME1B (AHRD V3.3 *** A0A2G2VFP4_CAPBA)	response to stress
Solyc04g051490.3.1			1.31304	Crossover junction endonuclease EME1B (AHRD V3.3 *** A0A2G2VFP4_CAPBA)	response to abiotic stimulus
Solyc04g051600.4.1	1.14294			tRNA(His) guanylyltransferase 1 (AHRD V3.3 *** A0A1U8DYC8_CAPAN)	metabolic process
Solyc04g051600.4.1	1.14294			tRNA(His) guanylyltransferase 1 (AHRD V3.3 *** A0A1U8DYC8_CAPAN)	cellular process
Solyc04g051600.4.1	1.14294			tRNA(His) guanylyltransferase 1 (AHRD V3.3 *** A0A1U8DYC8_CAPAN)	biological_process
Solyc04g051600.4.1	1.14294			tRNA(His) guanylyltransferase 1 (AHRD V3.3 *** A0A1U8DYC8_CAPAN)	primary metabolic process
Solyc04g051600.4.1	1.14294			tRNA(His) guanylyltransferase 1 (AHRD V3.3 *** A0A1U8DYC8_CAPAN)	organic substance metabolic process
Solyc04g063210.3.1			-0.775284	Caffeoyl-CoA O-methyltransferase (AHRD V3.3 *** A0A2G2WYM3_CAPBA)	organic substance metabolic process
Solyc04g063210.3.1			-0.775284	Caffeoyl-CoA O-methyltransferase (AHRD V3.3 *** A0A2G2WYM3_CAPBA)	metabolic process
Solyc04g063210.3.1			-0.775284	Caffeoyl-CoA O-methyltransferase (AHRD V3.3 *** A0A2G2WYM3_CAPBA)	cellular process
Solyc04g063210.3.1			-0.775284	Caffeoyl-CoA O-methyltransferase (AHRD V3.3 *** A0A2G2WYM3_CAPBA)	biosynthetic process
Solyc04g063210.3.1			-0.775284	Caffeoyl-CoA O-methyltransferase (AHRD V3.3 *** A0A2G2WYM3_CAPBA)	biological_process
Solyc04g078460.3.1	0.453655	0.888091	0.894927	Isoaspartyl peptidase/L-asparaginase (AHRD V3.3 *** A0A1U8GBV5_CAPAN)	biological_process
Solyc04g078460.3.1	0.453655	0.888091	0.894927	Isoaspartyl peptidase/L-asparaginase (AHRD V3.3 *** A0A1U8GBV5_CAPAN)	metabolic process
Solyc04g078460.3.1	0.453655	0.888091	0.894927	Isoaspartyl peptidase/L-asparaginase (AHRD V3.3 *** A0A1U8GBV5_CAPAN)	organic substance metabolic process
Solyc04g078460.3.1	0.453655	0.888091	0.894927	Isoaspartyl peptidase/L-asparaginase (AHRD V3.3 *** A0A1U8GBV5_CAPAN)	primary metabolic process
Solyc04g078540.4.1			0.599768	Cysteine proteinase RD21a (AHRD V3.3 *** A0A2G3CPV2_CAPCH)	metabolic process
Solyc04g078540.4.1			0.599768	Cysteine proteinase RD21a (AHRD V3.3 *** A0A2G3CPV2_CAPCH)	primary metabolic process
Solyc04g078540.4.1			0.599768	Cysteine proteinase RD21a (AHRD V3.3 *** A0A2G3CPV2_CAPCH)	catabolic process
Solyc04g078540.4.1			0.599768	Cysteine proteinase RD21a (AHRD V3.3 *** A0A2G3CPV2_CAPCH)	organic substance metabolic process
Solyc04g078540.4.1			0.599768	Cysteine proteinase RD21a (AHRD V3.3 *** A0A2G3CPV2_CAPCH)	biological_process
Solyc04g079720.4.1			-0.568046	HXXXD-type acyl-transferase family protein (AHRD V3.3 *** A0A2U1N4J4_ARTAN)	cellular process
Solyc04g079720.4.1			-0.568046	HXXXD-type acyl-transferase family protein (AHRD V3.3 *** A0A2U1N4J4_ARTAN)	metabolic process
Solyc04g079720.4.1			-0.568046	HXXXD-type acyl-transferase family protein (AHRD V3.3 *** A0A2U1N4J4_ARTAN)	biological_process
Solyc04g079720.4.1			-0.568046	HXXXD-type acyl-transferase family protein (AHRD V3.3 *** A0A2U1N4J4_ARTAN)	biosynthetic process
Solyc04g079720.4.1			-0.568046	HXXXD-type acyl-transferase family protein (AHRD V3.3 *** A0A2U1N4J4_ARTAN)	organic substance metabolic process
Solyc04g079830.2.1			-0.447165	Homeobox protein BEL1-like protein (AHRD V3.3 *** A0A2G2X0S6_CAPBA)	metabolic process
Solyc04g079830.2.1			-0.447165	Homeobox protein BEL1-like protein (AHRD V3.3 *** A0A2G2X0S6_CAPBA)	regulation of biological process
Solyc04g079830.2.1			-0.447165	Homeobox protein BEL1-like protein (AHRD V3.3 *** A0A2G2X0S6_CAPBA)	regulation of metabolic process
Solyc04g079830.2.1			-0.447165	Homeobox protein BEL1-like protein (AHRD V3.3 *** A0A2G2X0S6_CAPBA)	cellular process
Solyc04g079830.2.1			-0.447165	Homeobox protein BEL1-like protein (AHRD V3.3 *** A0A2G2X0S6_CAPBA)	biological regulation
Solyc04g079830.2.1			-0.447165	Homeobox protein BEL1-like protein (AHRD V3.3 *** A0A2G2X0S6_CAPBA)	primary metabolic process
Solyc04g079830.2.1			-0.447165	Homeobox protein BEL1-like protein (AHRD V3.3 *** A0A2G2X0S6_CAPBA)	organic substance metabolic process
Solyc04g079830.2.1			-0.447165	Homeobox protein BEL1-like protein (AHRD V3.3 *** A0A2G2X0S6_CAPBA)	biological_process
Solyc04g079830.2.1			-0.447165	Homeobox protein BEL1-like protein (AHRD V3.3 *** A0A2G2X0S6_CAPBA)	biosynthetic process
Solyc04g081270.1.1			1.78375	Small auxin up-regulated RNA52	biological_process
Solyc04g081270.1.1			1.78375	Small auxin up-regulated RNA52	response to stimulus
Solyc04g081270.1.1			1.78375	Small auxin up-regulated RNA52	response to chemical
Solyc04g082000.4.1		-1.06156		Phospholipase D (AHRD V3.3 *** K4BVS9_SOLLC)	organic substance metabolic process
Solyc04g082000.4.1		-1.06156		Phospholipase D (AHRD V3.3 *** K4BVS9_SOLLC)	primary metabolic process
Solyc04g082000.4.1		-1.06156		Phospholipase D (AHRD V3.3 *** K4BVS9_SOLLC)	cellular process
Solyc04g082000.4.1		-1.06156		Phospholipase D (AHRD V3.3 *** K4BVS9_SOLLC)	metabolic process
Solyc04g082000.4.1		-1.06156		Phospholipase D (AHRD V3.3 *** K4BVS9_SOLLC)	catabolic process
Solyc04g082000.4.1		-1.06156		Phospholipase D (AHRD V3.3 *** K4BVS9_SOLLC)	biological_process
Solyc05g005150.1.1			-2.59786	F-box/Kelch repeat-containing F-box family protein (AHRD V3.3 *** C4PVT9_ARATH)	cellular process
Solyc05g005150.1.1			-2.59786	F-box/Kelch repeat-containing F-box family protein (AHRD V3.3 *** C4PVT9_ARATH)	catabolic process
Solyc05g005150.1.1			-2.59786	F-box/Kelch repeat-containing F-box family protein (AHRD V3.3 *** C4PVT9_ARATH)	primary metabolic process
Solyc05g005150.1.1			-2.59786	F-box/Kelch repeat-containing F-box family protein (AHRD V3.3 *** C4PVT9_ARATH)	organic substance metabolic process
Solyc05g005150.1.1			-2.59786	F-box/Kelch repeat-containing F-box family protein (AHRD V3.3 *** C4PVT9_ARATH)	metabolic process
Solyc05g005150.1.1			-2.59786	F-box/Kelch repeat-containing F-box family protein (AHRD V3.3 *** C4PVT9_ARATH)	biological_process
Solyc05g005865.1.1			1.79855	MLP-like protein (AHRD V3.3 *** A0A1U8EPD5_CAPAN)	cellular process
Solyc05g005865.1.1			1.79855	MLP-like protein (AHRD V3.3 *** A0A1U8EPD5_CAPAN)	regulation of biological process
Solyc05g005865.1.1			1.79855	MLP-like protein (AHRD V3.3 *** A0A1U8EPD5_CAPAN)	response to stress
Solyc05g005865.1.1			1.79855	MLP-like protein (AHRD V3.3 *** A0A1U8EPD5_CAPAN)	biological_process
Solyc05g005865.1.1			1.79855	MLP-like protein (AHRD V3.3 *** A0A1U8EPD5_CAPAN)	response to stimulus
Solyc05g005865.1.1			1.79855	MLP-like protein (AHRD V3.3 *** A0A1U8EPD5_CAPAN)	signaling
Solyc05g005865.1.1			1.79855	MLP-like protein (AHRD V3.3 *** A0A1U8EPD5_CAPAN)	biological regulation
Solyc05g005865.1.1			1.79855	MLP-like protein (AHRD V3.3 *** A0A1U8EPD5_CAPAN)	defense response
Solyc05g005865.1.1			1.79855	MLP-like protein (AHRD V3.3 *** A0A1U8EPD5_CAPAN)	response to chemical
Solyc05g005865.1.1			1.79855	MLP-like protein (AHRD V3.3 *** A0A1U8EPD5_CAPAN)	signal transduction
Solyc05g006020.3.1			0.913624	Nucleobase-ascorbate transporter 8 (AHRD V3.3 *** A0A1U8EN63_CAPAN)	transmembrane transport
Solyc05g006020.3.1			0.913624	Nucleobase-ascorbate transporter 8 (AHRD V3.3 *** A0A1U8EN63_CAPAN)	EC 7: Translocases
Solyc05g006020.3.1			0.913624	Nucleobase-ascorbate transporter 8 (AHRD V3.3 *** A0A1U8EN63_CAPAN)	transport
Solyc05g006020.3.1			0.913624	Nucleobase-ascorbate transporter 8 (AHRD V3.3 *** A0A1U8EN63_CAPAN)	biological_process
Solyc05g006020.3.1			0.913624	Nucleobase-ascorbate transporter 8 (AHRD V3.3 *** A0A1U8EN63_CAPAN)	cellular process
Solyc05g008895.1.1		0.674662		Bifunctional inhibitor/lipid-transfer protein/seed storage 2S albumin superfamily protein (AHRD V3.3 *** A0A1I9LP30_ARATH)	transport
Solyc05g008895.1.1		0.674662		Bifunctional inhibitor/lipid-transfer protein/seed storage 2S albumin superfamily protein (AHRD V3.3 *** A0A1I9LP30_ARATH)	biological_process
Solyc05g009150.4.1	-0.777513	-0.802744	-0.71227	Zinc finger protein (AHRD V3.3 *** A0A200QRC0_9MAGN)	biological_process
Solyc05g009150.4.1	-0.777513	-0.802744	-0.71227	Zinc finger protein (AHRD V3.3 *** A0A200QRC0_9MAGN)	cellular process
Solyc05g009150.4.1	-0.777513	-0.802744	-0.71227	Zinc finger protein (AHRD V3.3 *** A0A200QRC0_9MAGN)	primary metabolic process
Solyc05g009150.4.1	-0.777513	-0.802744	-0.71227	Zinc finger protein (AHRD V3.3 *** A0A200QRC0_9MAGN)	organic substance metabolic process
Solyc05g009150.4.1	-0.777513	-0.802744	-0.71227	Zinc finger protein (AHRD V3.3 *** A0A200QRC0_9MAGN)	metabolic process
Solyc05g009150.4.1	-0.777513	-0.802744	-0.71227	Zinc finger protein (AHRD V3.3 *** A0A200QRC0_9MAGN)	iron ion homeostasis
Solyc05g009150.4.1	-0.777513	-0.802744	-0.71227	Zinc finger protein (AHRD V3.3 *** A0A200QRC0_9MAGN)	biological regulation
Solyc05g009150.4.1	-0.777513	-0.802744	-0.71227	Zinc finger protein (AHRD V3.3 *** A0A200QRC0_9MAGN)	catabolic process
Solyc05g013850.2.1			0.878967	Sieve element occlusion b (AHRD V3.3 *** E2FKJ9_9SOLN)	biological_process
Solyc05g013850.2.1			0.878967	Sieve element occlusion b (AHRD V3.3 *** E2FKJ9_9SOLN)	phloem development
Solyc05g013850.2.1			0.878967	Sieve element occlusion b (AHRD V3.3 *** E2FKJ9_9SOLN)	phloem or xylem histogenesis
Solyc05g013850.2.1			0.878967	Sieve element occlusion b (AHRD V3.3 *** E2FKJ9_9SOLN)	developmental process
Solyc05g013860.4.1			1.12572	Sieve element occlusion (AHRD V3.3 *** A0A200RCY5_9MAGN)	phloem development
Solyc05g013860.4.1			1.12572	Sieve element occlusion (AHRD V3.3 *** A0A200RCY5_9MAGN)	biological_process
Solyc05g013860.4.1			1.12572	Sieve element occlusion (AHRD V3.3 *** A0A200RCY5_9MAGN)	developmental process
Solyc05g013860.4.1			1.12572	Sieve element occlusion (AHRD V3.3 *** A0A200RCY5_9MAGN)	phloem or xylem histogenesis
Solyc05g013870.4.1			0.894868	Sieve element occlusion b (AHRD V3.3 *** E2FKJ9_9SOLN)	phloem or xylem histogenesis
Solyc05g013870.4.1			0.894868	Sieve element occlusion b (AHRD V3.3 *** E2FKJ9_9SOLN)	developmental process
Solyc05g013870.4.1			0.894868	Sieve element occlusion b (AHRD V3.3 *** E2FKJ9_9SOLN)	phloem development
Solyc05g013870.4.1			0.894868	Sieve element occlusion b (AHRD V3.3 *** E2FKJ9_9SOLN)	biological_process
Solyc05g014390.4.1	-1.22317	-1.16221	-0.709897	ABC transporter (AHRD V3.3 *-* A0A200RCP7_9MAGN)	cellular process
Solyc05g014390.4.1	-1.22317	-1.16221	-0.709897	ABC transporter (AHRD V3.3 *-* A0A200RCP7_9MAGN)	biological_process
Solyc05g014390.4.1	-1.22317	-1.16221	-0.709897	ABC transporter (AHRD V3.3 *-* A0A200RCP7_9MAGN)	transport
Solyc05g014390.4.1	-1.22317	-1.16221	-0.709897	ABC transporter (AHRD V3.3 *-* A0A200RCP7_9MAGN)	EC 7: Translocases
Solyc05g014390.4.1	-1.22317	-1.16221	-0.709897	ABC transporter (AHRD V3.3 *-* A0A200RCP7_9MAGN)	transmembrane transport
Solyc05g015880.3.1			1.53609	protein LAZY 1-like (AHRD V3.3 *** A0A2I4ENM3_9ROSI)	response to stimulus
Solyc05g015880.3.1			1.53609	protein LAZY 1-like (AHRD V3.3 *** A0A2I4ENM3_9ROSI)	biological regulation
Solyc05g015880.3.1			1.53609	protein LAZY 1-like (AHRD V3.3 *** A0A2I4ENM3_9ROSI)	regulation of biological process
Solyc05g015880.3.1			1.53609	protein LAZY 1-like (AHRD V3.3 *** A0A2I4ENM3_9ROSI)	biological_process
Solyc05g015880.3.1			1.53609	protein LAZY 1-like (AHRD V3.3 *** A0A2I4ENM3_9ROSI)	response to abiotic stimulus
Solyc05g015880.3.1			1.53609	protein LAZY 1-like (AHRD V3.3 *** A0A2I4ENM3_9ROSI)	transport
Solyc05g051640.4.1			0.611921	Leucine-rich repeat receptor-like protein kinase (AHRD V3.3 *** A0A2R6PLW3_ACTCH)	primary metabolic process
Solyc05g051640.4.1			0.611921	Leucine-rich repeat receptor-like protein kinase (AHRD V3.3 *** A0A2R6PLW3_ACTCH)	developmental process
Solyc05g051640.4.1			0.611921	Leucine-rich repeat receptor-like protein kinase (AHRD V3.3 *** A0A2R6PLW3_ACTCH)	cellular process
Solyc05g051640.4.1			0.611921	Leucine-rich repeat receptor-like protein kinase (AHRD V3.3 *** A0A2R6PLW3_ACTCH)	defense response
Solyc05g051640.4.1			0.611921	Leucine-rich repeat receptor-like protein kinase (AHRD V3.3 *** A0A2R6PLW3_ACTCH)	organic substance metabolic process
Solyc05g051640.4.1			0.611921	Leucine-rich repeat receptor-like protein kinase (AHRD V3.3 *** A0A2R6PLW3_ACTCH)	response to biotic stimulus
Solyc05g051640.4.1			0.611921	Leucine-rich repeat receptor-like protein kinase (AHRD V3.3 *** A0A2R6PLW3_ACTCH)	biological process involved in interspecies interaction between organisms
Solyc05g051640.4.1			0.611921	Leucine-rich repeat receptor-like protein kinase (AHRD V3.3 *** A0A2R6PLW3_ACTCH)	phloem or xylem histogenesis
Solyc05g051640.4.1			0.611921	Leucine-rich repeat receptor-like protein kinase (AHRD V3.3 *** A0A2R6PLW3_ACTCH)	immune system process
Solyc05g051640.4.1			0.611921	Leucine-rich repeat receptor-like protein kinase (AHRD V3.3 *** A0A2R6PLW3_ACTCH)	biological_process
Solyc05g051640.4.1			0.611921	Leucine-rich repeat receptor-like protein kinase (AHRD V3.3 *** A0A2R6PLW3_ACTCH)	immune response
Solyc05g051640.4.1			0.611921	Leucine-rich repeat receptor-like protein kinase (AHRD V3.3 *** A0A2R6PLW3_ACTCH)	metabolic process
Solyc05g051640.4.1			0.611921	Leucine-rich repeat receptor-like protein kinase (AHRD V3.3 *** A0A2R6PLW3_ACTCH)	multicellular organismal process
Solyc05g051640.4.1			0.611921	Leucine-rich repeat receptor-like protein kinase (AHRD V3.3 *** A0A2R6PLW3_ACTCH)	response to stress
Solyc05g051640.4.1			0.611921	Leucine-rich repeat receptor-like protein kinase (AHRD V3.3 *** A0A2R6PLW3_ACTCH)	response to stimulus
Solyc05g055410.3.1			1.36981	Glucomannan 4-beta-mannosyltransferase 9 (AHRD V3.3 *** A0A2G3B0Z3_CAPCH)	metabolic process
Solyc05g055410.3.1			1.36981	Glucomannan 4-beta-mannosyltransferase 9 (AHRD V3.3 *** A0A2G3B0Z3_CAPCH)	biological_process
Solyc06g006080.3.1			-0.513094	Phosphomethylpyrimidine synthase (AHRD V3.3 *** A0A2G3C580_CAPCH)	biosynthetic process
Solyc06g006080.3.1			-0.513094	Phosphomethylpyrimidine synthase (AHRD V3.3 *** A0A2G3C580_CAPCH)	cellular process
Solyc06g006080.3.1			-0.513094	Phosphomethylpyrimidine synthase (AHRD V3.3 *** A0A2G3C580_CAPCH)	biological_process
Solyc06g006080.3.1			-0.513094	Phosphomethylpyrimidine synthase (AHRD V3.3 *** A0A2G3C580_CAPCH)	metabolic process
Solyc06g006080.3.1			-0.513094	Phosphomethylpyrimidine synthase (AHRD V3.3 *** A0A2G3C580_CAPCH)	organic substance metabolic process
Solyc06g019170.3.1	-0.958592			Delta-1-pyrroline-5-carboxylate synthase (AHRD V3.3 *** A0A0U1XEG4_LYCCN)	organic substance metabolic process
Solyc06g019170.3.1	-0.958592			Delta-1-pyrroline-5-carboxylate synthase (AHRD V3.3 *** A0A0U1XEG4_LYCCN)	cellular process
Solyc06g019170.3.1	-0.958592			Delta-1-pyrroline-5-carboxylate synthase (AHRD V3.3 *** A0A0U1XEG4_LYCCN)	metabolic process
Solyc06g019170.3.1	-0.958592			Delta-1-pyrroline-5-carboxylate synthase (AHRD V3.3 *** A0A0U1XEG4_LYCCN)	biological_process
Solyc06g019170.3.1	-0.958592			Delta-1-pyrroline-5-carboxylate synthase (AHRD V3.3 *** A0A0U1XEG4_LYCCN)	biosynthetic process
Solyc06g019170.3.1	-0.958592			Delta-1-pyrroline-5-carboxylate synthase (AHRD V3.3 *** A0A0U1XEG4_LYCCN)	primary metabolic process
Solyc06g035530.3.1		-0.949457		gibberellin 20-oxidase-2	primary metabolic process
Solyc06g035530.3.1		-0.949457		gibberellin 20-oxidase-2	organic substance metabolic process
Solyc06g035530.3.1		-0.949457		gibberellin 20-oxidase-2	response to biotic stimulus
Solyc06g035530.3.1		-0.949457		gibberellin 20-oxidase-2	multicellular organismal process
Solyc06g035530.3.1		-0.949457		gibberellin 20-oxidase-2	response to abiotic stimulus
Solyc06g035530.3.1		-0.949457		gibberellin 20-oxidase-2	biological process involved in interspecies interaction between organisms
Solyc06g035530.3.1		-0.949457		gibberellin 20-oxidase-2	metabolic process
Solyc06g035530.3.1		-0.949457		gibberellin 20-oxidase-2	response to chemical
Solyc06g035530.3.1		-0.949457		gibberellin 20-oxidase-2	biological_process
Solyc06g035530.3.1		-0.949457		gibberellin 20-oxidase-2	biosynthetic process
Solyc06g035530.3.1		-0.949457		gibberellin 20-oxidase-2	response to light stimulus
Solyc06g035530.3.1		-0.949457		gibberellin 20-oxidase-2	developmental process
Solyc06g035530.3.1		-0.949457		gibberellin 20-oxidase-2	response to stimulus
Solyc06g035530.3.1		-0.949457		gibberellin 20-oxidase-2	cellular process
Solyc06g049050.3.1			0.736226	expansin 2	cellular component organization or biogenesis
Solyc06g049050.3.1			0.736226	expansin 2	cellular process
Solyc06g049050.3.1			0.736226	expansin 2	biological_process
Solyc06g049050.3.1			0.736226	expansin 2	cell wall organization or biogenesis
Solyc06g051930.3.1	0.993873			Pyruvate kinase (AHRD V3.3 *** A0A1S5VK12_DIOKA)	primary metabolic process
Solyc06g051930.3.1	0.993873			Pyruvate kinase (AHRD V3.3 *** A0A1S5VK12_DIOKA)	cellular process
Solyc06g051930.3.1	0.993873			Pyruvate kinase (AHRD V3.3 *** A0A1S5VK12_DIOKA)	biological_process
Solyc06g051930.3.1	0.993873			Pyruvate kinase (AHRD V3.3 *** A0A1S5VK12_DIOKA)	organic substance metabolic process
Solyc06g051930.3.1	0.993873			Pyruvate kinase (AHRD V3.3 *** A0A1S5VK12_DIOKA)	catabolic process
Solyc06g051930.3.1	0.993873			Pyruvate kinase (AHRD V3.3 *** A0A1S5VK12_DIOKA)	metabolic process
Solyc06g054260.1.1		-0.604792		photosystem 1 reaction center protein subunit 2	metabolic process
Solyc06g054260.1.1		-0.604792		photosystem 1 reaction center protein subunit 2	biological_process
Solyc06g054260.1.1		-0.604792		photosystem 1 reaction center protein subunit 2	cellular process
Solyc06g054260.1.1		-0.604792		photosystem 1 reaction center protein subunit 2	photosynthesis
Solyc06g060620.4.1			0.682462	Protein NRT1/ PTR FAMILY 6.3 (AHRD V3.3 *** A0A2G2ZAG1_CAPAN)	cellular process
Solyc06g060620.4.1			0.682462	Protein NRT1/ PTR FAMILY 6.3 (AHRD V3.3 *** A0A2G2ZAG1_CAPAN)	transport
Solyc06g060620.4.1			0.682462	Protein NRT1/ PTR FAMILY 6.3 (AHRD V3.3 *** A0A2G2ZAG1_CAPAN)	response to chemical
Solyc06g060620.4.1			0.682462	Protein NRT1/ PTR FAMILY 6.3 (AHRD V3.3 *** A0A2G2ZAG1_CAPAN)	transmembrane transport
Solyc06g060620.4.1			0.682462	Protein NRT1/ PTR FAMILY 6.3 (AHRD V3.3 *** A0A2G2ZAG1_CAPAN)	EC 7: Translocases
Solyc06g060620.4.1			0.682462	Protein NRT1/ PTR FAMILY 6.3 (AHRD V3.3 *** A0A2G2ZAG1_CAPAN)	inorganic anion transport
Solyc06g060620.4.1			0.682462	Protein NRT1/ PTR FAMILY 6.3 (AHRD V3.3 *** A0A2G2ZAG1_CAPAN)	biological_process
Solyc06g060620.4.1			0.682462	Protein NRT1/ PTR FAMILY 6.3 (AHRD V3.3 *** A0A2G2ZAG1_CAPAN)	response to stimulus
Solyc06g062460.3.1		-1.70088		bHLH transcription factor136	regulation of metabolic process
Solyc06g062460.3.1		-1.70088		bHLH transcription factor136	cellular process
Solyc06g062460.3.1		-1.70088		bHLH transcription factor136	primary metabolic process
Solyc06g062460.3.1		-1.70088		bHLH transcription factor136	regulation of biological process
Solyc06g062460.3.1		-1.70088		bHLH transcription factor136	biosynthetic process
Solyc06g062460.3.1		-1.70088		bHLH transcription factor136	metabolic process
Solyc06g062460.3.1		-1.70088		bHLH transcription factor136	biological_process
Solyc06g062460.3.1		-1.70088		bHLH transcription factor136	biological regulation
Solyc06g062460.3.1		-1.70088		bHLH transcription factor136	organic substance metabolic process
Solyc06g066000.3.1		-0.51718		ATP synthase subunit b', chloroplastic (AHRD V3.3 *** A0A1U8GUM8_CAPAN)	organic substance metabolic process
Solyc06g066000.3.1		-0.51718		ATP synthase subunit b', chloroplastic (AHRD V3.3 *** A0A1U8GUM8_CAPAN)	primary metabolic process
Solyc06g066000.3.1		-0.51718		ATP synthase subunit b', chloroplastic (AHRD V3.3 *** A0A1U8GUM8_CAPAN)	biosynthetic process
Solyc06g066000.3.1		-0.51718		ATP synthase subunit b', chloroplastic (AHRD V3.3 *** A0A1U8GUM8_CAPAN)	EC 7: Translocases
Solyc06g066000.3.1		-0.51718		ATP synthase subunit b', chloroplastic (AHRD V3.3 *** A0A1U8GUM8_CAPAN)	transport
Solyc06g066000.3.1		-0.51718		ATP synthase subunit b', chloroplastic (AHRD V3.3 *** A0A1U8GUM8_CAPAN)	metabolic process
Solyc06g066000.3.1		-0.51718		ATP synthase subunit b', chloroplastic (AHRD V3.3 *** A0A1U8GUM8_CAPAN)	cellular process
Solyc06g066000.3.1		-0.51718		ATP synthase subunit b', chloroplastic (AHRD V3.3 *** A0A1U8GUM8_CAPAN)	biological_process
Solyc06g068520.3.1			0.579979	Hydroxyproline-rich systemin (AHRD V3.3 *** HSY1_SOLLC)	signaling
Solyc06g068520.3.1			0.579979	Hydroxyproline-rich systemin (AHRD V3.3 *** HSY1_SOLLC)	signal transduction
Solyc06g068520.3.1			0.579979	Hydroxyproline-rich systemin (AHRD V3.3 *** HSY1_SOLLC)	cellular process
Solyc06g068520.3.1			0.579979	Hydroxyproline-rich systemin (AHRD V3.3 *** HSY1_SOLLC)	response to stimulus
Solyc06g068520.3.1			0.579979	Hydroxyproline-rich systemin (AHRD V3.3 *** HSY1_SOLLC)	biological_process
Solyc06g068520.3.1			0.579979	Hydroxyproline-rich systemin (AHRD V3.3 *** HSY1_SOLLC)	response to stress
Solyc06g068520.3.1			0.579979	Hydroxyproline-rich systemin (AHRD V3.3 *** HSY1_SOLLC)	biological regulation
Solyc06g068520.3.1			0.579979	Hydroxyproline-rich systemin (AHRD V3.3 *** HSY1_SOLLC)	regulation of biological process
Solyc06g068520.3.1			0.579979	Hydroxyproline-rich systemin (AHRD V3.3 *** HSY1_SOLLC)	defense response
Solyc06g071480.3.1			0.852829	Dof zinc finger protein PBF (AHRD V3.3 *** A0A2G2WM24_CAPBA)	cellular process
Solyc06g071480.3.1			0.852829	Dof zinc finger protein PBF (AHRD V3.3 *** A0A2G2WM24_CAPBA)	biological regulation
Solyc06g071480.3.1			0.852829	Dof zinc finger protein PBF (AHRD V3.3 *** A0A2G2WM24_CAPBA)	organic substance metabolic process
Solyc06g071480.3.1			0.852829	Dof zinc finger protein PBF (AHRD V3.3 *** A0A2G2WM24_CAPBA)	biosynthetic process
Solyc06g071480.3.1			0.852829	Dof zinc finger protein PBF (AHRD V3.3 *** A0A2G2WM24_CAPBA)	biological_process
Solyc06g071480.3.1			0.852829	Dof zinc finger protein PBF (AHRD V3.3 *** A0A2G2WM24_CAPBA)	regulation of biological process
Solyc06g071480.3.1			0.852829	Dof zinc finger protein PBF (AHRD V3.3 *** A0A2G2WM24_CAPBA)	regulation of metabolic process
Solyc06g071480.3.1			0.852829	Dof zinc finger protein PBF (AHRD V3.3 *** A0A2G2WM24_CAPBA)	metabolic process
Solyc06g071480.3.1			0.852829	Dof zinc finger protein PBF (AHRD V3.3 *** A0A2G2WM24_CAPBA)	primary metabolic process
Solyc06g073587.1.1	-3.43913			Cysteine proteinase inhibitor (AHRD V3.3 *-* A0A2G2ZD82_CAPAN)	metabolic process
Solyc06g073587.1.1	-3.43913			Cysteine proteinase inhibitor (AHRD V3.3 *-* A0A2G2ZD82_CAPAN)	biological regulation
Solyc06g073587.1.1	-3.43913			Cysteine proteinase inhibitor (AHRD V3.3 *-* A0A2G2ZD82_CAPAN)	regulation of metabolic process
Solyc06g073587.1.1	-3.43913			Cysteine proteinase inhibitor (AHRD V3.3 *-* A0A2G2ZD82_CAPAN)	biological_process
Solyc06g073587.1.1	-3.43913			Cysteine proteinase inhibitor (AHRD V3.3 *-* A0A2G2ZD82_CAPAN)	primary metabolic process
Solyc06g073587.1.1	-3.43913			Cysteine proteinase inhibitor (AHRD V3.3 *-* A0A2G2ZD82_CAPAN)	regulation of biological process
Solyc06g073587.1.1	-3.43913			Cysteine proteinase inhibitor (AHRD V3.3 *-* A0A2G2ZD82_CAPAN)	organic substance metabolic process
Solyc06g084420.1.1			0.934654	Leucine-rich repeat receptor-like kinase (AHRD V3.3 *** A0A0K9PKL2_ZOSMR)	defense response
Solyc06g084420.1.1			0.934654	Leucine-rich repeat receptor-like kinase (AHRD V3.3 *** A0A0K9PKL2_ZOSMR)	immune system process
Solyc06g084420.1.1			0.934654	Leucine-rich repeat receptor-like kinase (AHRD V3.3 *** A0A0K9PKL2_ZOSMR)	response to biotic stimulus
Solyc06g084420.1.1			0.934654	Leucine-rich repeat receptor-like kinase (AHRD V3.3 *** A0A0K9PKL2_ZOSMR)	biological process involved in interspecies interaction between organisms
Solyc06g084420.1.1			0.934654	Leucine-rich repeat receptor-like kinase (AHRD V3.3 *** A0A0K9PKL2_ZOSMR)	response to stimulus
Solyc06g084420.1.1			0.934654	Leucine-rich repeat receptor-like kinase (AHRD V3.3 *** A0A0K9PKL2_ZOSMR)	cellular process
Solyc06g084420.1.1			0.934654	Leucine-rich repeat receptor-like kinase (AHRD V3.3 *** A0A0K9PKL2_ZOSMR)	immune response
Solyc06g084420.1.1			0.934654	Leucine-rich repeat receptor-like kinase (AHRD V3.3 *** A0A0K9PKL2_ZOSMR)	biological_process
Solyc06g084420.1.1			0.934654	Leucine-rich repeat receptor-like kinase (AHRD V3.3 *** A0A0K9PKL2_ZOSMR)	response to stress
Solyc06g084420.1.1			0.934654	Leucine-rich repeat receptor-like kinase (AHRD V3.3 *** A0A0K9PKL2_ZOSMR)	metabolic process
Solyc07g009130.4.1			0.504967	Cadmium/zinc-transporting ATPase HMA2 (AHRD V3.3 *** A0A2G2WC04_CAPBA)	cellular process
Solyc07g009130.4.1			0.504967	Cadmium/zinc-transporting ATPase HMA2 (AHRD V3.3 *** A0A2G2WC04_CAPBA)	transmembrane transport
Solyc07g009130.4.1			0.504967	Cadmium/zinc-transporting ATPase HMA2 (AHRD V3.3 *** A0A2G2WC04_CAPBA)	transport
Solyc07g009130.4.1			0.504967	Cadmium/zinc-transporting ATPase HMA2 (AHRD V3.3 *** A0A2G2WC04_CAPBA)	EC 7: Translocases
Solyc07g009130.4.1			0.504967	Cadmium/zinc-transporting ATPase HMA2 (AHRD V3.3 *** A0A2G2WC04_CAPBA)	biological_process
Solyc07g055260.3.1			-0.899299	Chaperone protein dnaJ (AHRD V3.3 *** A0A2K3MMT7_TRIPR)	metabolic process
Solyc07g055260.3.1			-0.899299	Chaperone protein dnaJ (AHRD V3.3 *** A0A2K3MMT7_TRIPR)	biological_process
Solyc07g055260.3.1			-0.899299	Chaperone protein dnaJ (AHRD V3.3 *** A0A2K3MMT7_TRIPR)	cellular process
Solyc07g061920.4.1			0.783072	Callose synthase 1 (AHRD V3.3 *** A0A2G2WF26_CAPBA)	developmental process
Solyc07g061920.4.1			0.783072	Callose synthase 1 (AHRD V3.3 *** A0A2G2WF26_CAPBA)	cellular process
Solyc07g061920.4.1			0.783072	Callose synthase 1 (AHRD V3.3 *** A0A2G2WF26_CAPBA)	biological regulation
Solyc07g061920.4.1			0.783072	Callose synthase 1 (AHRD V3.3 *** A0A2G2WF26_CAPBA)	biosynthetic process
Solyc07g061920.4.1			0.783072	Callose synthase 1 (AHRD V3.3 *** A0A2G2WF26_CAPBA)	biological_process
Solyc07g061920.4.1			0.783072	Callose synthase 1 (AHRD V3.3 *** A0A2G2WF26_CAPBA)	primary metabolic process
Solyc07g061920.4.1			0.783072	Callose synthase 1 (AHRD V3.3 *** A0A2G2WF26_CAPBA)	organic substance metabolic process
Solyc07g061920.4.1			0.783072	Callose synthase 1 (AHRD V3.3 *** A0A2G2WF26_CAPBA)	metabolic process
Solyc07g061920.4.1			0.783072	Callose synthase 1 (AHRD V3.3 *** A0A2G2WF26_CAPBA)	cellular component organization or biogenesis
Solyc07g061920.4.1			0.783072	Callose synthase 1 (AHRD V3.3 *** A0A2G2WF26_CAPBA)	cell wall organization or biogenesis
Solyc07g061920.4.1			0.783072	Callose synthase 1 (AHRD V3.3 *** A0A2G2WF26_CAPBA)	regulation of biological process
Solyc08g061970.3.1			0.758444	putative spermine synthase,Pfam:PF01564	biosynthetic process
Solyc08g061970.3.1			0.758444	putative spermine synthase,Pfam:PF01564	organic substance metabolic process
Solyc08g061970.3.1			0.758444	putative spermine synthase,Pfam:PF01564	cellular process
Solyc08g061970.3.1			0.758444	putative spermine synthase,Pfam:PF01564	biological_process
Solyc08g061970.3.1			0.758444	putative spermine synthase,Pfam:PF01564	metabolic process
Solyc08g068800.4.1			1.28243	Glutathione peroxidase (AHRD V3.3 *-* A0A1Q3CJ37_CEPFO)	response to stimulus
Solyc08g068800.4.1			1.28243	Glutathione peroxidase (AHRD V3.3 *-* A0A1Q3CJ37_CEPFO)	response to chemical
Solyc08g068800.4.1			1.28243	Glutathione peroxidase (AHRD V3.3 *-* A0A1Q3CJ37_CEPFO)	biological_process
Solyc08g068800.4.1			1.28243	Glutathione peroxidase (AHRD V3.3 *-* A0A1Q3CJ37_CEPFO)	cellular process
Solyc08g068800.4.1			1.28243	Glutathione peroxidase (AHRD V3.3 *-* A0A1Q3CJ37_CEPFO)	response to stress
Solyc08g075570.4.1	1.31358			Urea-proton symporter DUR3 (AHRD V3.3 *** A0A2G3AG00_CAPAN)	biological_process
Solyc08g075570.4.1	1.31358			Urea-proton symporter DUR3 (AHRD V3.3 *** A0A2G3AG00_CAPAN)	EC 7: Translocases
Solyc08g075570.4.1	1.31358			Urea-proton symporter DUR3 (AHRD V3.3 *** A0A2G3AG00_CAPAN)	transport
Solyc08g075570.4.1	1.31358			Urea-proton symporter DUR3 (AHRD V3.3 *** A0A2G3AG00_CAPAN)	transmembrane transport
Solyc08g075570.4.1	1.31358			Urea-proton symporter DUR3 (AHRD V3.3 *** A0A2G3AG00_CAPAN)	cellular process
Solyc08g077440.3.1			-0.579012	Lon protease homolog (AHRD V3.3 *** A0A2U1LET6_ARTAN)	cellular component organization or biogenesis
Solyc08g077440.3.1			-0.579012	Lon protease homolog (AHRD V3.3 *** A0A2U1LET6_ARTAN)	metabolic process
Solyc08g077440.3.1			-0.579012	Lon protease homolog (AHRD V3.3 *** A0A2U1LET6_ARTAN)	biological_process
Solyc08g077440.3.1			-0.579012	Lon protease homolog (AHRD V3.3 *** A0A2U1LET6_ARTAN)	primary metabolic process
Solyc08g077440.3.1			-0.579012	Lon protease homolog (AHRD V3.3 *** A0A2U1LET6_ARTAN)	multicellular organismal process
Solyc08g077440.3.1			-0.579012	Lon protease homolog (AHRD V3.3 *** A0A2U1LET6_ARTAN)	transport
Solyc08g077440.3.1			-0.579012	Lon protease homolog (AHRD V3.3 *** A0A2U1LET6_ARTAN)	transmembrane transport
Solyc08g077440.3.1			-0.579012	Lon protease homolog (AHRD V3.3 *** A0A2U1LET6_ARTAN)	developmental process
Solyc08g077440.3.1			-0.579012	Lon protease homolog (AHRD V3.3 *** A0A2U1LET6_ARTAN)	catabolic process
Solyc08g077440.3.1			-0.579012	Lon protease homolog (AHRD V3.3 *** A0A2U1LET6_ARTAN)	cellular process
Solyc08g077440.3.1			-0.579012	Lon protease homolog (AHRD V3.3 *** A0A2U1LET6_ARTAN)	organic substance metabolic process
Solyc08g080620.1.1	-2.1397			PR-5x	biological_process
Solyc08g080620.1.1	-2.1397			PR-5x	response to stress
Solyc08g080620.1.1	-2.1397			PR-5x	response to stimulus
Solyc08g080620.1.1	-2.1397			PR-5x	response to biotic stimulus
Solyc08g080620.1.1	-2.1397			PR-5x	defense response
Solyc08g081960.3.1			1.29539	Solanum Lycopersicum Cytokinin Response Factor 2	biological_process
Solyc08g081960.3.1			1.29539	Solanum Lycopersicum Cytokinin Response Factor 2	primary metabolic process
Solyc08g081960.3.1			1.29539	Solanum Lycopersicum Cytokinin Response Factor 2	regulation of metabolic process
Solyc08g081960.3.1			1.29539	Solanum Lycopersicum Cytokinin Response Factor 2	regulation of biological process
Solyc08g081960.3.1			1.29539	Solanum Lycopersicum Cytokinin Response Factor 2	biosynthetic process
Solyc08g081960.3.1			1.29539	Solanum Lycopersicum Cytokinin Response Factor 2	response to stimulus
Solyc08g081960.3.1			1.29539	Solanum Lycopersicum Cytokinin Response Factor 2	response to stress
Solyc08g081960.3.1			1.29539	Solanum Lycopersicum Cytokinin Response Factor 2	cellular process
Solyc08g081960.3.1			1.29539	Solanum Lycopersicum Cytokinin Response Factor 2	metabolic process
Solyc08g081960.3.1			1.29539	Solanum Lycopersicum Cytokinin Response Factor 2	organic substance metabolic process
Solyc08g081960.3.1			1.29539	Solanum Lycopersicum Cytokinin Response Factor 2	defense response
Solyc08g081960.3.1			1.29539	Solanum Lycopersicum Cytokinin Response Factor 2	biological regulation
Solyc09g007660.1.1			0.970753	Fasciclin-like arabinogalactan protein 11 (AHRD V3.3 *** A0A2G3BJB8_CAPCH)	biological_process
Solyc09g007660.1.1			0.970753	Fasciclin-like arabinogalactan protein 11 (AHRD V3.3 *** A0A2G3BJB8_CAPCH)	cellular component organization or biogenesis
Solyc09g007660.1.1			0.970753	Fasciclin-like arabinogalactan protein 11 (AHRD V3.3 *** A0A2G3BJB8_CAPCH)	cellular process
Solyc09g007660.1.1			0.970753	Fasciclin-like arabinogalactan protein 11 (AHRD V3.3 *** A0A2G3BJB8_CAPCH)	cell wall organization or biogenesis
Solyc09g010995.1.1		1.65478		Laccase (AHRD V3.3 *** M1AHJ4_SOLTU)	cellular process
Solyc09g010995.1.1		1.65478		Laccase (AHRD V3.3 *** M1AHJ4_SOLTU)	catabolic process
Solyc09g010995.1.1		1.65478		Laccase (AHRD V3.3 *** M1AHJ4_SOLTU)	metabolic process
Solyc09g010995.1.1		1.65478		Laccase (AHRD V3.3 *** M1AHJ4_SOLTU)	organic substance metabolic process
Solyc09g010995.1.1		1.65478		Laccase (AHRD V3.3 *** M1AHJ4_SOLTU)	biological_process
Solyc09g014490.4.1			0.678727	flocculation FLO11-like protein (AHRD V3.3 *-* AT2G40070.2)	cellular component organization or biogenesis
Solyc09g014490.4.1			0.678727	flocculation FLO11-like protein (AHRD V3.3 *-* AT2G40070.2)	biological_process
Solyc09g014490.4.1			0.678727	flocculation FLO11-like protein (AHRD V3.3 *-* AT2G40070.2)	cellular process
Solyc09g060110.4.1			0.895172	Protein kinase domain (AHRD V3.3 *** A0A200PPE5_9MAGN)	response to stimulus
Solyc09g060110.4.1			0.895172	Protein kinase domain (AHRD V3.3 *** A0A200PPE5_9MAGN)	response to stress
Solyc09g060110.4.1			0.895172	Protein kinase domain (AHRD V3.3 *** A0A200PPE5_9MAGN)	response to biotic stimulus
Solyc09g060110.4.1			0.895172	Protein kinase domain (AHRD V3.3 *** A0A200PPE5_9MAGN)	immune system process
Solyc09g060110.4.1			0.895172	Protein kinase domain (AHRD V3.3 *** A0A200PPE5_9MAGN)	immune response
Solyc09g060110.4.1			0.895172	Protein kinase domain (AHRD V3.3 *** A0A200PPE5_9MAGN)	primary metabolic process
Solyc09g060110.4.1			0.895172	Protein kinase domain (AHRD V3.3 *** A0A200PPE5_9MAGN)	cellular process
Solyc09g060110.4.1			0.895172	Protein kinase domain (AHRD V3.3 *** A0A200PPE5_9MAGN)	biological_process
Solyc09g060110.4.1			0.895172	Protein kinase domain (AHRD V3.3 *** A0A200PPE5_9MAGN)	defense response
Solyc09g060110.4.1			0.895172	Protein kinase domain (AHRD V3.3 *** A0A200PPE5_9MAGN)	biological process involved in interspecies interaction between organisms
Solyc09g060110.4.1			0.895172	Protein kinase domain (AHRD V3.3 *** A0A200PPE5_9MAGN)	organic substance metabolic process
Solyc09g060110.4.1			0.895172	Protein kinase domain (AHRD V3.3 *** A0A200PPE5_9MAGN)	metabolic process
Solyc09g065910.3.1		-0.515507		Photosystem II reaction center W protein, chloroplastic (AHRD V3.3 *-* A0A1U8H8Q3_CAPAN)	regulation of biological process
Solyc09g065910.3.1		-0.515507		Photosystem II reaction center W protein, chloroplastic (AHRD V3.3 *-* A0A1U8H8Q3_CAPAN)	photosynthesis
Solyc09g065910.3.1		-0.515507		Photosystem II reaction center W protein, chloroplastic (AHRD V3.3 *-* A0A1U8H8Q3_CAPAN)	biological_process
Solyc09g065910.3.1		-0.515507		Photosystem II reaction center W protein, chloroplastic (AHRD V3.3 *-* A0A1U8H8Q3_CAPAN)	cellular process
Solyc09g065910.3.1		-0.515507		Photosystem II reaction center W protein, chloroplastic (AHRD V3.3 *-* A0A1U8H8Q3_CAPAN)	regulation of metabolic process
Solyc09g065910.3.1		-0.515507		Photosystem II reaction center W protein, chloroplastic (AHRD V3.3 *-* A0A1U8H8Q3_CAPAN)	metabolic process
Solyc09g065910.3.1		-0.515507		Photosystem II reaction center W protein, chloroplastic (AHRD V3.3 *-* A0A1U8H8Q3_CAPAN)	biological regulation
Solyc09g072820.4.1			0.760941	Cellulose synthase (AHRD V3.3 *** K4CUV8_SOLLC)	cell cycle
Solyc09g072820.4.1			0.760941	Cellulose synthase (AHRD V3.3 *** K4CUV8_SOLLC)	metabolic process
Solyc09g072820.4.1			0.760941	Cellulose synthase (AHRD V3.3 *** K4CUV8_SOLLC)	primary metabolic process
Solyc09g072820.4.1			0.760941	Cellulose synthase (AHRD V3.3 *** K4CUV8_SOLLC)	cellular component organization or biogenesis
Solyc09g072820.4.1			0.760941	Cellulose synthase (AHRD V3.3 *** K4CUV8_SOLLC)	biological_process
Solyc09g072820.4.1			0.760941	Cellulose synthase (AHRD V3.3 *** K4CUV8_SOLLC)	biosynthetic process
Solyc09g072820.4.1			0.760941	Cellulose synthase (AHRD V3.3 *** K4CUV8_SOLLC)	cellular process
Solyc09g072820.4.1			0.760941	Cellulose synthase (AHRD V3.3 *** K4CUV8_SOLLC)	cell wall organization or biogenesis
Solyc09g072820.4.1			0.760941	Cellulose synthase (AHRD V3.3 *** K4CUV8_SOLLC)	organic substance metabolic process
Solyc09g075350.4.1			0.814706	Pectinesterase (AHRD V3.3 *** A0A2G2W0I1_CAPBA)	cell wall organization or biogenesis
Solyc09g075350.4.1			0.814706	Pectinesterase (AHRD V3.3 *** A0A2G2W0I1_CAPBA)	cellular process
Solyc09g075350.4.1			0.814706	Pectinesterase (AHRD V3.3 *** A0A2G2W0I1_CAPBA)	organic substance metabolic process
Solyc09g075350.4.1			0.814706	Pectinesterase (AHRD V3.3 *** A0A2G2W0I1_CAPBA)	biological_process
Solyc09g075350.4.1			0.814706	Pectinesterase (AHRD V3.3 *** A0A2G2W0I1_CAPBA)	primary metabolic process
Solyc09g075350.4.1			0.814706	Pectinesterase (AHRD V3.3 *** A0A2G2W0I1_CAPBA)	metabolic process
Solyc09g075350.4.1			0.814706	Pectinesterase (AHRD V3.3 *** A0A2G2W0I1_CAPBA)	cellular component organization or biogenesis
Solyc09g075350.4.1			0.814706	Pectinesterase (AHRD V3.3 *** A0A2G2W0I1_CAPBA)	biological regulation
Solyc09g075350.4.1			0.814706	Pectinesterase (AHRD V3.3 *** A0A2G2W0I1_CAPBA)	catabolic process
Solyc09g082830.4.1			0.490735	Argonaute 10a	immune system process
Solyc09g082830.4.1			0.490735	Argonaute 10a	response to biotic stimulus
Solyc09g082830.4.1			0.490735	Argonaute 10a	biological process involved in interspecies interaction between organisms
Solyc09g082830.4.1			0.490735	Argonaute 10a	organic substance metabolic process
Solyc09g082830.4.1			0.490735	Argonaute 10a	biological_process
Solyc09g082830.4.1			0.490735	Argonaute 10a	biological regulation
Solyc09g082830.4.1			0.490735	Argonaute 10a	response to stress
Solyc09g082830.4.1			0.490735	Argonaute 10a	defense response
Solyc09g082830.4.1			0.490735	Argonaute 10a	immune response
Solyc09g082830.4.1			0.490735	Argonaute 10a	regulation of metabolic process
Solyc09g082830.4.1			0.490735	Argonaute 10a	response to stimulus
Solyc09g082830.4.1			0.490735	Argonaute 10a	metabolic process
Solyc09g082830.4.1			0.490735	Argonaute 10a	regulation of biological process
Solyc10g005010.4.1			2.46386	NAC domain-containing protein (AHRD V3.3 *** A0A2K3MP41_TRIPR)	metabolic process
Solyc10g005010.4.1			2.46386	NAC domain-containing protein (AHRD V3.3 *** A0A2K3MP41_TRIPR)	organic substance metabolic process
Solyc10g005010.4.1			2.46386	NAC domain-containing protein (AHRD V3.3 *** A0A2K3MP41_TRIPR)	biosynthetic process
Solyc10g005010.4.1			2.46386	NAC domain-containing protein (AHRD V3.3 *** A0A2K3MP41_TRIPR)	cellular process
Solyc10g005010.4.1			2.46386	NAC domain-containing protein (AHRD V3.3 *** A0A2K3MP41_TRIPR)	regulation of biological process
Solyc10g005010.4.1			2.46386	NAC domain-containing protein (AHRD V3.3 *** A0A2K3MP41_TRIPR)	primary metabolic process
Solyc10g005010.4.1			2.46386	NAC domain-containing protein (AHRD V3.3 *** A0A2K3MP41_TRIPR)	biological_process
Solyc10g005010.4.1			2.46386	NAC domain-containing protein (AHRD V3.3 *** A0A2K3MP41_TRIPR)	biological regulation
Solyc10g005010.4.1			2.46386	NAC domain-containing protein (AHRD V3.3 *** A0A2K3MP41_TRIPR)	regulation of metabolic process
Solyc10g055780.1.1	-1.01149			Chitinase (AHRD V3.3 *** B9VRK7_CAPAN)	primary metabolic process
Solyc10g055780.1.1	-1.01149			Chitinase (AHRD V3.3 *** B9VRK7_CAPAN)	immune system process
Solyc10g055780.1.1	-1.01149			Chitinase (AHRD V3.3 *** B9VRK7_CAPAN)	metabolic process
Solyc10g055780.1.1	-1.01149			Chitinase (AHRD V3.3 *** B9VRK7_CAPAN)	cellular process
Solyc10g055780.1.1	-1.01149			Chitinase (AHRD V3.3 *** B9VRK7_CAPAN)	defense response
Solyc10g055780.1.1	-1.01149			Chitinase (AHRD V3.3 *** B9VRK7_CAPAN)	immune response
Solyc10g055780.1.1	-1.01149			Chitinase (AHRD V3.3 *** B9VRK7_CAPAN)	organic substance metabolic process
Solyc10g055780.1.1	-1.01149			Chitinase (AHRD V3.3 *** B9VRK7_CAPAN)	catabolic process
Solyc10g055780.1.1	-1.01149			Chitinase (AHRD V3.3 *** B9VRK7_CAPAN)	biological process involved in interspecies interaction between organisms
Solyc10g055780.1.1	-1.01149			Chitinase (AHRD V3.3 *** B9VRK7_CAPAN)	response to stress
Solyc10g055780.1.1	-1.01149			Chitinase (AHRD V3.3 *** B9VRK7_CAPAN)	response to biotic stimulus
Solyc10g055780.1.1	-1.01149			Chitinase (AHRD V3.3 *** B9VRK7_CAPAN)	biological_process
Solyc10g055780.1.1	-1.01149			Chitinase (AHRD V3.3 *** B9VRK7_CAPAN)	response to stimulus
Solyc10g055780.1.1	-1.01149			Chitinase (AHRD V3.3 *** B9VRK7_CAPAN)	cell wall organization or biogenesis
Solyc10g055790.1.1			-1.29682	Chitinase (AHRD V3.3 *-* B9VRK7_CAPAN)	catabolic process
Solyc10g055790.1.1			-1.29682	Chitinase (AHRD V3.3 *-* B9VRK7_CAPAN)	metabolic process
Solyc10g055790.1.1			-1.29682	Chitinase (AHRD V3.3 *-* B9VRK7_CAPAN)	defense response
Solyc10g055790.1.1			-1.29682	Chitinase (AHRD V3.3 *-* B9VRK7_CAPAN)	biological process involved in interspecies interaction between organisms
Solyc10g055790.1.1			-1.29682	Chitinase (AHRD V3.3 *-* B9VRK7_CAPAN)	response to stimulus
Solyc10g055790.1.1			-1.29682	Chitinase (AHRD V3.3 *-* B9VRK7_CAPAN)	response to biotic stimulus
Solyc10g055790.1.1			-1.29682	Chitinase (AHRD V3.3 *-* B9VRK7_CAPAN)	organic substance metabolic process
Solyc10g055790.1.1			-1.29682	Chitinase (AHRD V3.3 *-* B9VRK7_CAPAN)	cellular process
Solyc10g055790.1.1			-1.29682	Chitinase (AHRD V3.3 *-* B9VRK7_CAPAN)	biological_process
Solyc10g055790.1.1			-1.29682	Chitinase (AHRD V3.3 *-* B9VRK7_CAPAN)	cell wall organization or biogenesis
Solyc10g055790.1.1			-1.29682	Chitinase (AHRD V3.3 *-* B9VRK7_CAPAN)	primary metabolic process
Solyc10g055790.1.1			-1.29682	Chitinase (AHRD V3.3 *-* B9VRK7_CAPAN)	response to stress
Solyc10g074920.2.1			0.78325	Mannan endo-1,4-beta-mannosidase (AHRD V3.3 *** A0A2K3PQN7_TRIPR)	multicellular organismal process
Solyc10g074920.2.1			0.78325	Mannan endo-1,4-beta-mannosidase (AHRD V3.3 *** A0A2K3PQN7_TRIPR)	developmental process
Solyc10g074920.2.1			0.78325	Mannan endo-1,4-beta-mannosidase (AHRD V3.3 *** A0A2K3PQN7_TRIPR)	organic substance metabolic process
Solyc10g074920.2.1			0.78325	Mannan endo-1,4-beta-mannosidase (AHRD V3.3 *** A0A2K3PQN7_TRIPR)	metabolic process
Solyc10g074920.2.1			0.78325	Mannan endo-1,4-beta-mannosidase (AHRD V3.3 *** A0A2K3PQN7_TRIPR)	biological_process
Solyc10g075070.3.1			-0.81214	Non-specific lipid-transfer protein (AHRD V3.3 *** K4D1U9_SOLLC)	transport
Solyc10g075070.3.1			-0.81214	Non-specific lipid-transfer protein (AHRD V3.3 *** K4D1U9_SOLLC)	biological_process
Solyc10g079600.2.1		0.922759		Two-component response regulator ARR9 (AHRD V3.3 *** A0A2G2VW67_CAPBA)	biological regulation
Solyc10g079600.2.1		0.922759		Two-component response regulator ARR9 (AHRD V3.3 *** A0A2G2VW67_CAPBA)	regulation of biological process
Solyc10g079600.2.1		0.922759		Two-component response regulator ARR9 (AHRD V3.3 *** A0A2G2VW67_CAPBA)	signaling
Solyc10g079600.2.1		0.922759		Two-component response regulator ARR9 (AHRD V3.3 *** A0A2G2VW67_CAPBA)	response to stimulus
Solyc10g079600.2.1		0.922759		Two-component response regulator ARR9 (AHRD V3.3 *** A0A2G2VW67_CAPBA)	cellular process
Solyc10g079600.2.1		0.922759		Two-component response regulator ARR9 (AHRD V3.3 *** A0A2G2VW67_CAPBA)	signal transduction
Solyc10g079600.2.1		0.922759		Two-component response regulator ARR9 (AHRD V3.3 *** A0A2G2VW67_CAPBA)	biological_process
Solyc10g079600.2.1		0.922759		Two-component response regulator ARR9 (AHRD V3.3 *** A0A2G2VW67_CAPBA)	response to chemical
Solyc10g079680.3.1	-8.02119	-8.44976	-8.57484	bHLH transcription factor 068	biological_process
Solyc10g079680.3.1	-8.02119	-8.44976	-8.57484	bHLH transcription factor 068	regulation of biological process
Solyc10g079680.3.1	-8.02119	-8.44976	-8.57484	bHLH transcription factor 068	primary metabolic process
Solyc10g079680.3.1	-8.02119	-8.44976	-8.57484	bHLH transcription factor 068	biosynthetic process
Solyc10g079680.3.1	-8.02119	-8.44976	-8.57484	bHLH transcription factor 068	cellular process
Solyc10g079680.3.1	-8.02119	-8.44976	-8.57484	bHLH transcription factor 068	biological regulation
Solyc10g079680.3.1	-8.02119	-8.44976	-8.57484	bHLH transcription factor 068	metabolic process
Solyc10g079680.3.1	-8.02119	-8.44976	-8.57484	bHLH transcription factor 068	organic substance metabolic process
Solyc10g079680.3.1	-8.02119	-8.44976	-8.57484	bHLH transcription factor 068	regulation of metabolic process
Solyc10g084980.3.1			1.07924	Copper transporter (AHRD V3.3 *-* E9LK39_VITVI)	biological_process
Solyc10g084980.3.1			1.07924	Copper transporter (AHRD V3.3 *-* E9LK39_VITVI)	EC 7: Translocases
Solyc10g084980.3.1			1.07924	Copper transporter (AHRD V3.3 *-* E9LK39_VITVI)	transmembrane transport
Solyc10g084980.3.1			1.07924	Copper transporter (AHRD V3.3 *-* E9LK39_VITVI)	transport
Solyc10g084980.3.1			1.07924	Copper transporter (AHRD V3.3 *-* E9LK39_VITVI)	biological regulation
Solyc10g084980.3.1			1.07924	Copper transporter (AHRD V3.3 *-* E9LK39_VITVI)	cellular process
Solyc11g008530.3.1	1.18311			Dicer-like 2d	biological_process
Solyc11g008530.3.1	1.18311			Dicer-like 2d	organic substance metabolic process
Solyc11g008530.3.1	1.18311			Dicer-like 2d	regulation of biological process
Solyc11g008530.3.1	1.18311			Dicer-like 2d	response to stress
Solyc11g008530.3.1	1.18311			Dicer-like 2d	response to biotic stimulus
Solyc11g008530.3.1	1.18311			Dicer-like 2d	cellular process
Solyc11g008530.3.1	1.18311			Dicer-like 2d	biological regulation
Solyc11g008530.3.1	1.18311			Dicer-like 2d	biological process involved in interspecies interaction between organisms
Solyc11g008530.3.1	1.18311			Dicer-like 2d	regulation of metabolic process
Solyc11g008530.3.1	1.18311			Dicer-like 2d	defense response
Solyc11g008530.3.1	1.18311			Dicer-like 2d	response to stimulus
Solyc11g008530.3.1	1.18311			Dicer-like 2d	immune response
Solyc11g008530.3.1	1.18311			Dicer-like 2d	primary metabolic process
Solyc11g008530.3.1	1.18311			Dicer-like 2d	metabolic process
Solyc11g008530.3.1	1.18311			Dicer-like 2d	immune system process
Solyc11g011340.2.1	1.34186			cultivar Rio Grande ELI3	organic substance metabolic process
Solyc11g011340.2.1	1.34186			cultivar Rio Grande ELI3	biological_process
Solyc11g011340.2.1	1.34186			cultivar Rio Grande ELI3	biosynthetic process
Solyc11g011340.2.1	1.34186			cultivar Rio Grande ELI3	cellular process
Solyc11g011340.2.1	1.34186			cultivar Rio Grande ELI3	metabolic process
Solyc11g012700.2.1	-0.733186	-0.861509	-0.490944	Oligopeptide transporter (AHRD V3.3 *** A0A200RBP6_9MAGN)	multicellular organismal process
Solyc11g012700.2.1	-0.733186	-0.861509	-0.490944	Oligopeptide transporter (AHRD V3.3 *** A0A200RBP6_9MAGN)	cellular process
Solyc11g012700.2.1	-0.733186	-0.861509	-0.490944	Oligopeptide transporter (AHRD V3.3 *** A0A200RBP6_9MAGN)	biological regulation
Solyc11g012700.2.1	-0.733186	-0.861509	-0.490944	Oligopeptide transporter (AHRD V3.3 *** A0A200RBP6_9MAGN)	transport
Solyc11g012700.2.1	-0.733186	-0.861509	-0.490944	Oligopeptide transporter (AHRD V3.3 *** A0A200RBP6_9MAGN)	EC 7: Translocases
Solyc11g012700.2.1	-0.733186	-0.861509	-0.490944	Oligopeptide transporter (AHRD V3.3 *** A0A200RBP6_9MAGN)	iron ion homeostasis
Solyc11g012700.2.1	-0.733186	-0.861509	-0.490944	Oligopeptide transporter (AHRD V3.3 *** A0A200RBP6_9MAGN)	biological_process
Solyc11g012700.2.1	-0.733186	-0.861509	-0.490944	Oligopeptide transporter (AHRD V3.3 *** A0A200RBP6_9MAGN)	transmembrane transport
Solyc11g018774.1.1	-3.73289			Peroxidase (AHRD V3.3 *** M1CN26_SOLTU)	catabolic process
Solyc11g018774.1.1	-3.73289			Peroxidase (AHRD V3.3 *** M1CN26_SOLTU)	cellular process
Solyc11g018774.1.1	-3.73289			Peroxidase (AHRD V3.3 *** M1CN26_SOLTU)	response to stress
Solyc11g018774.1.1	-3.73289			Peroxidase (AHRD V3.3 *** M1CN26_SOLTU)	response to stimulus
Solyc11g018774.1.1	-3.73289			Peroxidase (AHRD V3.3 *** M1CN26_SOLTU)	response to chemical
Solyc11g018774.1.1	-3.73289			Peroxidase (AHRD V3.3 *** M1CN26_SOLTU)	biological_process
Solyc11g018774.1.1	-3.73289			Peroxidase (AHRD V3.3 *** M1CN26_SOLTU)	metabolic process
Solyc11g042820.2.1			1.04477	Major facilitator superfamily protein (AHRD V3.3 *** A0A2U1PWN6_ARTAN)	biological_process
Solyc11g042820.2.1			1.04477	Major facilitator superfamily protein (AHRD V3.3 *** A0A2U1PWN6_ARTAN)	transmembrane transport
Solyc11g042820.2.1			1.04477	Major facilitator superfamily protein (AHRD V3.3 *** A0A2U1PWN6_ARTAN)	cellular process
Solyc11g042820.2.1			1.04477	Major facilitator superfamily protein (AHRD V3.3 *** A0A2U1PWN6_ARTAN)	inorganic anion transport
Solyc11g042820.2.1			1.04477	Major facilitator superfamily protein (AHRD V3.3 *** A0A2U1PWN6_ARTAN)	EC 7: Translocases
Solyc11g042820.2.1			1.04477	Major facilitator superfamily protein (AHRD V3.3 *** A0A2U1PWN6_ARTAN)	transport
Solyc11g042820.2.1			1.04477	Major facilitator superfamily protein (AHRD V3.3 *** A0A2U1PWN6_ARTAN)	response to stimulus
Solyc11g044250.3.1	0.592406			K(+) efflux antiporter 3, chloroplastic (AHRD V3.3 *** A0A1U8F6F8_CAPAN)	photosynthesis
Solyc11g044250.3.1	0.592406			K(+) efflux antiporter 3, chloroplastic (AHRD V3.3 *** A0A1U8F6F8_CAPAN)	metabolic process
Solyc11g044250.3.1	0.592406			K(+) efflux antiporter 3, chloroplastic (AHRD V3.3 *** A0A1U8F6F8_CAPAN)	biological regulation
Solyc11g044250.3.1	0.592406			K(+) efflux antiporter 3, chloroplastic (AHRD V3.3 *** A0A1U8F6F8_CAPAN)	EC 7: Translocases
Solyc11g044250.3.1	0.592406			K(+) efflux antiporter 3, chloroplastic (AHRD V3.3 *** A0A1U8F6F8_CAPAN)	transport
Solyc11g044250.3.1	0.592406			K(+) efflux antiporter 3, chloroplastic (AHRD V3.3 *** A0A1U8F6F8_CAPAN)	regulation of biological process
Solyc11g044250.3.1	0.592406			K(+) efflux antiporter 3, chloroplastic (AHRD V3.3 *** A0A1U8F6F8_CAPAN)	biological_process
Solyc11g044250.3.1	0.592406			K(+) efflux antiporter 3, chloroplastic (AHRD V3.3 *** A0A1U8F6F8_CAPAN)	response to light stimulus
Solyc11g044250.3.1	0.592406			K(+) efflux antiporter 3, chloroplastic (AHRD V3.3 *** A0A1U8F6F8_CAPAN)	response to abiotic stimulus
Solyc11g044250.3.1	0.592406			K(+) efflux antiporter 3, chloroplastic (AHRD V3.3 *** A0A1U8F6F8_CAPAN)	transmembrane transport
Solyc11g044250.3.1	0.592406			K(+) efflux antiporter 3, chloroplastic (AHRD V3.3 *** A0A1U8F6F8_CAPAN)	regulation of metabolic process
Solyc11g044250.3.1	0.592406			K(+) efflux antiporter 3, chloroplastic (AHRD V3.3 *** A0A1U8F6F8_CAPAN)	cellular process
Solyc11g044250.3.1	0.592406			K(+) efflux antiporter 3, chloroplastic (AHRD V3.3 *** A0A1U8F6F8_CAPAN)	response to stimulus
Solyc11g044250.3.1	0.592406			K(+) efflux antiporter 3, chloroplastic (AHRD V3.3 *** A0A1U8F6F8_CAPAN)	cellular component organization or biogenesis
Solyc11g072580.2.1			0.915213	Protein NRT1/ PTR FAMILY 2.7 (AHRD V3.3 *** A0A1U8EMW8_CAPAN)	biological_process
Solyc11g072580.2.1			0.915213	Protein NRT1/ PTR FAMILY 2.7 (AHRD V3.3 *** A0A1U8EMW8_CAPAN)	transport
Solyc11g072580.2.1			0.915213	Protein NRT1/ PTR FAMILY 2.7 (AHRD V3.3 *** A0A1U8EMW8_CAPAN)	transmembrane transport
Solyc11g072580.2.1			0.915213	Protein NRT1/ PTR FAMILY 2.7 (AHRD V3.3 *** A0A1U8EMW8_CAPAN)	response to stimulus
Solyc11g072580.2.1			0.915213	Protein NRT1/ PTR FAMILY 2.7 (AHRD V3.3 *** A0A1U8EMW8_CAPAN)	inorganic anion transport
Solyc11g072580.2.1			0.915213	Protein NRT1/ PTR FAMILY 2.7 (AHRD V3.3 *** A0A1U8EMW8_CAPAN)	EC 7: Translocases
Solyc11g072580.2.1			0.915213	Protein NRT1/ PTR FAMILY 2.7 (AHRD V3.3 *** A0A1U8EMW8_CAPAN)	cellular process
Solyc12g006140.2.1		-1.10909		Cab-5 gene encoding chlorophyll a/b-binding protein	biological_process
Solyc12g006140.2.1		-1.10909		Cab-5 gene encoding chlorophyll a/b-binding protein	response to stimulus
Solyc12g006140.2.1		-1.10909		Cab-5 gene encoding chlorophyll a/b-binding protein	cellular process
Solyc12g006140.2.1		-1.10909		Cab-5 gene encoding chlorophyll a/b-binding protein	photosynthesis
Solyc12g006140.2.1		-1.10909		Cab-5 gene encoding chlorophyll a/b-binding protein	response to abiotic stimulus
Solyc12g006140.2.1		-1.10909		Cab-5 gene encoding chlorophyll a/b-binding protein	metabolic process
Solyc12g006140.2.1		-1.10909		Cab-5 gene encoding chlorophyll a/b-binding protein	response to light stimulus
Solyc12g009050.3.1		1.74056		Nuclear transcription factor Y subunit A-6 (AHRD V3.3 *** A0A2G2X3U5_CAPBA)	regulation of metabolic process
Solyc12g009050.3.1		1.74056		Nuclear transcription factor Y subunit A-6 (AHRD V3.3 *** A0A2G2X3U5_CAPBA)	cellular process
Solyc12g009050.3.1		1.74056		Nuclear transcription factor Y subunit A-6 (AHRD V3.3 *** A0A2G2X3U5_CAPBA)	primary metabolic process
Solyc12g009050.3.1		1.74056		Nuclear transcription factor Y subunit A-6 (AHRD V3.3 *** A0A2G2X3U5_CAPBA)	biosynthetic process
Solyc12g009050.3.1		1.74056		Nuclear transcription factor Y subunit A-6 (AHRD V3.3 *** A0A2G2X3U5_CAPBA)	regulation of biological process
Solyc12g009050.3.1		1.74056		Nuclear transcription factor Y subunit A-6 (AHRD V3.3 *** A0A2G2X3U5_CAPBA)	biological_process
Solyc12g009050.3.1		1.74056		Nuclear transcription factor Y subunit A-6 (AHRD V3.3 *** A0A2G2X3U5_CAPBA)	biological regulation
Solyc12g009050.3.1		1.74056		Nuclear transcription factor Y subunit A-6 (AHRD V3.3 *** A0A2G2X3U5_CAPBA)	metabolic process
Solyc12g009050.3.1		1.74056		Nuclear transcription factor Y subunit A-6 (AHRD V3.3 *** A0A2G2X3U5_CAPBA)	organic substance metabolic process
Solyc12g009110.3.1			1.45057	O-methyltransferase, putative (AHRD V3.3 *** B9SUX6_RICCO)	biosynthetic process
Solyc12g009110.3.1			1.45057	O-methyltransferase, putative (AHRD V3.3 *** B9SUX6_RICCO)	metabolic process
Solyc12g009110.3.1			1.45057	O-methyltransferase, putative (AHRD V3.3 *** B9SUX6_RICCO)	cellular process
Solyc12g009110.3.1			1.45057	O-methyltransferase, putative (AHRD V3.3 *** B9SUX6_RICCO)	biological_process
Solyc12g013710.2.1		-1.30373		light dependent NADH:protochlorophyllide oxidoreductase 1	biosynthetic process
Solyc12g013710.2.1		-1.30373		light dependent NADH:protochlorophyllide oxidoreductase 1	photosynthesis
Solyc12g013710.2.1		-1.30373		light dependent NADH:protochlorophyllide oxidoreductase 1	biological_process
Solyc12g013710.2.1		-1.30373		light dependent NADH:protochlorophyllide oxidoreductase 1	metabolic process
Solyc12g013710.2.1		-1.30373		light dependent NADH:protochlorophyllide oxidoreductase 1	cellular process
Solyc12g013710.2.1		-1.30373		light dependent NADH:protochlorophyllide oxidoreductase 1	organic substance metabolic process
Solyc12g036170.2.1		-0.478783		Photosynthetic NDH subcomplex B 4 (AHRD V3.3 *** A0A0F7GXZ5_9ROSI)	cellular process
Solyc12g036170.2.1		-0.478783		Photosynthetic NDH subcomplex B 4 (AHRD V3.3 *** A0A0F7GXZ5_9ROSI)	biological_process
Solyc12g036170.2.1		-0.478783		Photosynthetic NDH subcomplex B 4 (AHRD V3.3 *** A0A0F7GXZ5_9ROSI)	metabolic process
Solyc12g036170.2.1		-0.478783		Photosynthetic NDH subcomplex B 4 (AHRD V3.3 *** A0A0F7GXZ5_9ROSI)	photosynthesis
Solyc12g096530.1.1			1.51954	Peroxidase (AHRD V3.3 *** K4DHC6_SOLLC)	biological_process
Solyc12g096530.1.1			1.51954	Peroxidase (AHRD V3.3 *** K4DHC6_SOLLC)	metabolic process
Solyc12g096530.1.1			1.51954	Peroxidase (AHRD V3.3 *** K4DHC6_SOLLC)	response to stress
Solyc12g096530.1.1			1.51954	Peroxidase (AHRD V3.3 *** K4DHC6_SOLLC)	response to stimulus
Solyc12g096530.1.1			1.51954	Peroxidase (AHRD V3.3 *** K4DHC6_SOLLC)	catabolic process
Solyc12g096530.1.1			1.51954	Peroxidase (AHRD V3.3 *** K4DHC6_SOLLC)	cellular process
Solyc12g096530.1.1			1.51954	Peroxidase (AHRD V3.3 *** K4DHC6_SOLLC)	response to chemical
Solyc12g098850.2.1		-0.652786		ethylene-forming enzyme	biological_process
Solyc12g098850.2.1		-0.652786		ethylene-forming enzyme	cellular process
Solyc12g098850.2.1		-0.652786		ethylene-forming enzyme	biosynthetic process
Solyc12g098850.2.1		-0.652786		ethylene-forming enzyme	primary metabolic process
Solyc12g098850.2.1		-0.652786		ethylene-forming enzyme	metabolic process
Solyc12g098850.2.1		-0.652786		ethylene-forming enzyme	organic substance metabolic process
Solyc12g150131.1.1			0.78892	extensin-2-like (AHRD V3.3 *-* A0A1U8ESB3_CAPAN)	biological_process
Solyc12g150131.1.1			0.78892	extensin-2-like (AHRD V3.3 *-* A0A1U8ESB3_CAPAN)	cell wall organization or biogenesis
Solyc12g150131.1.1			0.78892	extensin-2-like (AHRD V3.3 *-* A0A1U8ESB3_CAPAN)	cellular component organization or biogenesis
Solyc12g150131.1.1			0.78892	extensin-2-like (AHRD V3.3 *-* A0A1U8ESB3_CAPAN)	cellular process

## Sheet: condensed
Gene	AtB-42	M10	Consortium	Gene description	GO
Solyc01g006300.3.1	-1.01832			LECEVI1A	biological_process; catabolic process; cellular process; metabolic process; response to chemical; response to stimulus; response to stress
Solyc01g007980.4.1			-0.728482	Cysteine-rich receptor-like protein kinase 2 (AHRD V3.3 *** A0A2G2YVX5_CAPAN)	biological_process; cellular process; metabolic process; organic substance metabolic process; primary metabolic process
Solyc01g073680.4.1			0.756497	Bifunctional inhibitor/lipid-transfer protein/seed storage 2S albumin superfamily protein (AHRD V3.3 *** A0A061DVR0_THECC)	biological_process; transport
Solyc01g079150.4.1			0.66886	HCO3-transporter family (AHRD V3.3 *** A0A2U1KUW6_ARTAN)	biological regulation; biological_process; cellular process; EC 7: Translocases; inorganic anion transport; transmembrane transport; transport
Solyc01g079180.4.1			1.79129	Pectinesterase (AHRD V3.3 *** A0A2G2XQP7_CAPBA)	biological_process; catabolic process; cell wall organization or biogenesis; cellular component organization or biogenesis; cellular process; metabolic process; organic substance metabolic process; primary metabolic process
Solyc01g079570.3.1			0.902546	Beta-D-xylosidase 1 (AHRD V3.3 *** A0A1U8DZL0_CAPAN)	biological_process; catabolic process; cell wall organization or biogenesis; cellular process; metabolic process; organic substance metabolic process; primary metabolic process
Solyc01g080020.2.1	-1.23375	-1.32141	-1.30601	Eukaryotic aspartyl protease family protein (AHRD V3.3 *** A0A2U1ML86_ARTAN)	biological_process; metabolic process; organic substance metabolic process; primary metabolic process
Solyc01g080770.3.1			0.575648	Leucine-rich receptor-like protein kinase family protein (AHRD V3.3 *** A0A061DVS1_THECC)	biological process involved in interspecies interaction between organisms; biological regulation; biological_process; cellular process; defense response; immune response; immune system process; metabolic process; organic substance metabolic process; primary metabolic process; regulation of biological process; response to biotic stimulus; response to chemical; response to stimulus; response to str…
Solyc01g080870.3.1			-1.17644	Protein NRT1/ PTR FAMILY 7.3 (AHRD V3.3 *** A0A2G3DJ73_CAPCH)	biological_process; cellular process; EC 7: Translocases; inorganic anion transport; response to stimulus; transmembrane transport; transport
Solyc01g087780.2.1		-0.84532		serine protease SBT4A	biological_process; metabolic process; organic substance metabolic process; primary metabolic process
Solyc01g087800.2.1		-2.30635		Subtilisin-like protease (AHRD V3.3 *** O82777_SOLLC)	biological_process; metabolic process; organic substance metabolic process; primary metabolic process
Solyc01g088780.3.1			0.978427	Rac-like GTP binding protein (AHRD V3.3 *** Q9S821_PHYPA)	biological regulation; biological_process; cellular component organization or biogenesis; cellular process; developmental process; regulation of biological process; response to stimulus; signal transduction; signaling
Solyc01g089850.4.1			0.943026	cyclinU4_1	biological regulation; biological_process; cell cycle; cellular process; metabolic process; organic substance metabolic process; primary metabolic process; regulation of biological process; regulation of metabolic process
Solyc01g094610.4.1			0.948207	Rop guanine nucleotide exchange factor 2 (AHRD V3.3 *** A0A2G3BT06_CAPCH)	biological regulation; biological_process
Solyc01g095320.4.1			-1.4908	Bag family molecular chaperone regulator 6-like protein (AHRD V3.3 *** A0A2K3PRI9_TRIPR)	biological_process; cellular process
Solyc01g095930.4.1			-2.98548	O-acyltransferase WSD1-like (AHRD V3.3 *** A0A2I4HF74_9ROSI)	biological_process; biosynthetic process; cellular process; metabolic process; organic substance metabolic process; primary metabolic process
Solyc01g096880.4.1			0.780236	Major facilitator superfamily protein (AHRD V3.3 *** A0A1P8AZ04_ARATH)	biological_process; cellular process; EC 7: Translocases; inorganic anion transport; response to chemical; response to stimulus; response to stress; transmembrane transport; transport
Solyc01g097240.3.1			-1.61563	Pathogenesis-related protein 4 (AHRD V3.3 *** I6VW44_CAPAN)	biological process involved in interspecies interaction between organisms; biological_process; cellular process; defense response; metabolic process; organic substance metabolic process; primary metabolic process; response to biotic stimulus; response to stimulus; response to stress
Solyc01g103530.3.1			0.682624	Leucine-rich receptor-like protein kinase family protein, putative (AHRD V3.3 *** A0A061DXB1_THECC)	biological process involved in interspecies interaction between organisms; biological regulation; biological_process; cellular process; defense response; immune response; immune system process; metabolic process; organic substance metabolic process; primary metabolic process; regulation of biological process; response to biotic stimulus; response to chemical; response to stimulus; response to str…
Solyc01g108300.3.1		-1.2045		Two-component response regulator ARR18 (AHRD V3.3 *** A0A2G2W9W9_CAPBA)	biological regulation; biological_process; biosynthetic process; cellular process; metabolic process; organic substance metabolic process; primary metabolic process; regulation of biological process; regulation of metabolic process
Solyc01g111660.4.1			0.725567	plasma membrane intrinsic protein 2.8	biological_process; cellular process; EC 7: Translocases; transmembrane transport; transport
Solyc02g076730.3.1	-0.585674	-0.641643	-0.709886	Cysteine protease CP14 (AHRD V3.3 *-* T2BRA8_TOBAC)	biological_process; catabolic process; metabolic process; organic substance metabolic process; primary metabolic process
Solyc02g076980.5.1.1		1.36811		Cysteine protease-like protein (AHRD V3.3 *** Q9SG15_ARATH)	biological_process; metabolic process; organic substance metabolic process; primary metabolic process
Solyc02g077030.3.1			1.09702	Phospholipase A1-II 1 (AHRD V3.3 *** A0A2G2VBM1_CAPBA)	biological_process; catabolic process; metabolic process; organic substance metabolic process; primary metabolic process
Solyc02g079220.4.1			0.510216	Sugar transporter protein 1	biological_process; cellular process; EC 7: Translocases; inorganic anion transport; response to stimulus; transmembrane transport; transport
Solyc02g079370.3.1			1.0705	cyclinD6_3	biological regulation; biological_process; cell cycle; cellular process; metabolic process; organic substance metabolic process; primary metabolic process; regulation of biological process; regulation of metabolic process
Solyc02g080440.3.1	0.75998			Fe-S cluster assembly protein SufB (AHRD V3.3 *** A0A1P8DZ57_9SPHI)	biological_process; cellular component organization or biogenesis; cellular process; metabolic process
Solyc02g080880.4.1			0.578309	Aspartic proteinase (AHRD V3.3 *** A0A1U8FF23_CAPAN)	biological_process; metabolic process; organic substance metabolic process; primary metabolic process
Solyc02g084880.3.1		1.66877		Basic helix-loop-helix (BHLH) DNA-binding superfamily protein (AHRD V3.3 *-* A0A2U1PMP2_ARTAN)	biological regulation; biological_process; biosynthetic process; cellular process; metabolic process; organic substance metabolic process; primary metabolic process; regulation of biological process; regulation of metabolic process
Solyc02g084950.3.1			0.796582	S-adenosyl-L-methionine-dependent methyltransferases superfamily protein (AHRD V3.3 *** A0A2U1KPI6_ARTAN)	biological_process; metabolic process
Solyc02g084990.3.1			0.5986	Mannan endo-1,4-beta-mannosidase (AHRD V3.3 *** A0A2K3NB99_TRIPR)	biological_process; metabolic process; organic substance metabolic process
Solyc02g085590.4.1			-1.74974	vicilin-like seed storage protein At2g18540 (AHRD V3.3 *-* A0A2I4F3W3_9ROSI)	biological_process; biosynthetic process; cellular process; metabolic process; organic substance metabolic process; primary metabolic process
Solyc02g086820.3.1		-1.08535		chloroplast carbonic anhydrase	biological_process; response to stimulus
Solyc02g087400.1.1		-0.520316		Ankyrin repeat-containing protein (AHRD V3.3 *** A0A2U1KW09_ARTAN)	biological_process; cellular process; response to abiotic stimulus; response to light stimulus; response to stimulus; transmembrane transport; transport
Solyc02g091690.3.1			1.38179	bHLH transcription factor 081	biological regulation; biological_process; biosynthetic process; cellular process; metabolic process; organic substance metabolic process; primary metabolic process; regulation of biological process; regulation of metabolic process
Solyc02g092050.3.1			1.00703	AP2-like ethylene-responsive transcription factor PLT2 (AHRD V3.3 *** A0A2G3D8I7_CAPCH)	biological regulation; biological_process; biosynthetic process; cellular process; defense response; metabolic process; organic substance metabolic process; primary metabolic process; regulation of biological process; regulation of metabolic process; response to chemical; response to stimulus; response to stress; signal transduction; signaling
Solyc02g092700.3.1	-0.889103	-1.24221	-0.962435	DUF1230 family protein (DUF1230) (AHRD V3.3 *** AT5G67370.1)	biological_process; response to stimulus; response to stress
Solyc02g092800.3.1	-0.544532			metal transporter AY196092	biological process involved in interspecies interaction between organisms; biological regulation; biological_process; cellular process; defense response; EC 7: Translocases; iron ion homeostasis; metabolic process; regulation of biological process; regulation of metabolic process; response to biotic stimulus; response to stimulus; response to stress; transmembrane transport; transport
Solyc02g093420.4.1	1.23592			NAC domain-containing protein 10 (AHRD V3.3 *** A0A2G3ACK5_CAPAN)	biological regulation; biological_process; biosynthetic process; cellular process; metabolic process; organic substance metabolic process; primary metabolic process; regulation of biological process; regulation of metabolic process
Solyc03g007230.4.1	-1.64795	-1.47196	-1.95962	Protein phosphatase 2C (AHRD V3.3 *** A0A2U1KYU0_ARTAN)	biological_process; cellular process; metabolic process; organic substance metabolic process; primary metabolic process
Solyc03g019650.3.1			-0.653309	Major facilitator superfamily protein (AHRD V3.3 *-* A0A2U1MHC8_ARTAN)	biological_process; inorganic anion transport; response to stimulus; transport
Solyc03g026200.4.1		-0.734126		protein COFACTOR ASSEMBLY OF COMPLEX C SUBUNIT B CCB2, chloroplastic (AHRD V3.3 *** A0A2I4GK97_9ROSI)	biological_process; cellular component organization or biogenesis; cellular process
Solyc03g083420.4.1	-2.76603	-2.906	-2.5973	OBP3-responsive protein 1 (AHRD V3.3 *** AT5G53450.1)	biological regulation; biological_process; cell cycle; cellular process; metabolic process; organic substance metabolic process; primary metabolic process; regulation of biological process; response to abiotic stimulus; response to stimulus; response to stress
Solyc03g098290.4.1			0.871071	Sucrose synthase (AHRD V3.3 *** K4BJP4_SOLLC)	biological_process; cellular process; metabolic process; organic substance metabolic process; primary metabolic process
Solyc03g111810.2.1			1.01402	Sieve element occlusion a (AHRD V3.3 *** E2FKJ8_9SOLN)	biological_process; developmental process; phloem development; phloem or xylem histogenesis
Solyc03g113270.3.1			-0.433353	LEVAHOX1G L.esculentum homeobox	biological regulation; biological_process; biosynthetic process; cellular process; metabolic process; organic substance metabolic process; primary metabolic process; regulation of biological process; regulation of metabolic process
Solyc03g114950.2.1	0.700045			ABC transporter B family member 27 (AHRD V3.3 *** A0A1U8FW31_CAPAN)	biological_process; cellular process; EC 7: Translocases; transmembrane transport; transport
Solyc03g115050.3.1			0.803111	Replication protein A subunit (AHRD V3.3 *** A0A1U8FVY4_CAPAN)	biological_process; biosynthetic process; cell cycle; cellular component organization or biogenesis; cellular process; metabolic process; organic substance metabolic process; primary metabolic process; response to stimulus; response to stress
Solyc03g116340.3.1	-1.13302	-1.17685	-1.15393	bHLH transcription factor 025	biological regulation; biological_process; biosynthetic process; cellular process; iron ion homeostasis; metabolic process; organic substance metabolic process; primary metabolic process; regulation of biological process; regulation of metabolic process; response to stimulus; response to stress
Solyc03g119930.1.1			-0.718187	Molybdate transporter like (AHRD V3.3 *** A0A2R6PTH4_ACTCH)	biological_process; cellular process; EC 7: Translocases; inorganic anion transport; transmembrane transport; transport
Solyc04g006970.4.1			-0.891746	Phosphoenolpyruvate carboxylase (AHRD V3.3 *** A6YM33_RICCO)	biological_process; cellular process; metabolic process; organic substance metabolic process; primary metabolic process
Solyc04g007790.3.1			-0.789149	Sn-1 protein (AHRD V3.3 *** Q42393_CAPAN)	biological_process; defense response; response to stimulus; response to stress
Solyc04g008110.3.1			1.37212	Histidine kinase 4 (AHRD V3.3 *** A0A2G3CFA2_CAPCH)	biological process involved in interspecies interaction between organisms; biological regulation; biological_process; cellular process; defense response; developmental process; inorganic anion transport; metabolic process; multicellular organismal process; organic substance metabolic process; primary metabolic process; regulation of biological process; response to abiotic stimulus; response to bi…
Solyc04g012060.3.1			0.593252	Ribonucleoside-diphosphate reductase (AHRD V3.3 *** A0A1U8FDK5_CAPAN)	biological_process; biosynthetic process; cellular process; metabolic process; organic substance metabolic process; primary metabolic process
Solyc04g026020.3.1			1.54267	Sieve element occlusion b (AHRD V3.3 *** E2FKJ9_9SOLN)	biological_process; developmental process; phloem development; phloem or xylem histogenesis
Solyc04g051490.3.1			1.31304	Crossover junction endonuclease EME1B (AHRD V3.3 *** A0A2G2VFP4_CAPBA)	biological_process; cell cycle; cellular process; metabolic process; organic substance metabolic process; primary metabolic process; response to abiotic stimulus; response to light stimulus; response to stimulus; response to stress
Solyc04g051600.4.1	1.14294			tRNA(His) guanylyltransferase 1 (AHRD V3.3 *** A0A1U8DYC8_CAPAN)	biological_process; cellular process; metabolic process; organic substance metabolic process; primary metabolic process
Solyc04g063210.3.1			-0.775284	Caffeoyl-CoA O-methyltransferase (AHRD V3.3 *** A0A2G2WYM3_CAPBA)	biological_process; biosynthetic process; cellular process; metabolic process; organic substance metabolic process
Solyc04g078460.3.1	0.453655	0.888091	0.894927	Isoaspartyl peptidase/L-asparaginase (AHRD V3.3 *** A0A1U8GBV5_CAPAN)	biological_process; metabolic process; organic substance metabolic process; primary metabolic process
Solyc04g078540.4.1			0.599768	Cysteine proteinase RD21a (AHRD V3.3 *** A0A2G3CPV2_CAPCH)	biological_process; catabolic process; metabolic process; organic substance metabolic process; primary metabolic process
Solyc04g079720.4.1			-0.568046	HXXXD-type acyl-transferase family protein (AHRD V3.3 *** A0A2U1N4J4_ARTAN)	biological_process; biosynthetic process; cellular process; metabolic process; organic substance metabolic process
Solyc04g079830.2.1			-0.447165	Homeobox protein BEL1-like protein (AHRD V3.3 *** A0A2G2X0S6_CAPBA)	biological regulation; biological_process; biosynthetic process; cellular process; metabolic process; organic substance metabolic process; primary metabolic process; regulation of biological process; regulation of metabolic process
Solyc04g081270.1.1			1.78375	Small auxin up-regulated RNA52	biological_process; response to chemical; response to stimulus
Solyc04g082000.4.1		-1.06156		Phospholipase D (AHRD V3.3 *** K4BVS9_SOLLC)	biological_process; catabolic process; cellular process; metabolic process; organic substance metabolic process; primary metabolic process
Solyc05g005150.1.1			-2.59786	F-box/Kelch repeat-containing F-box family protein (AHRD V3.3 *** C4PVT9_ARATH)	biological_process; catabolic process; cellular process; metabolic process; organic substance metabolic process; primary metabolic process
Solyc05g005865.1.1			1.79855	MLP-like protein (AHRD V3.3 *** A0A1U8EPD5_CAPAN)	biological regulation; biological_process; cellular process; defense response; regulation of biological process; response to chemical; response to stimulus; response to stress; signal transduction; signaling
Solyc05g006020.3.1			0.913624	Nucleobase-ascorbate transporter 8 (AHRD V3.3 *** A0A1U8EN63_CAPAN)	biological_process; cellular process; EC 7: Translocases; transmembrane transport; transport
Solyc05g008895.1.1		0.674662		Bifunctional inhibitor/lipid-transfer protein/seed storage 2S albumin superfamily protein (AHRD V3.3 *** A0A1I9LP30_ARATH)	biological_process; transport
Solyc05g009150.4.1	-0.777513	-0.802744	-0.71227	Zinc finger protein (AHRD V3.3 *** A0A200QRC0_9MAGN)	biological regulation; biological_process; catabolic process; cellular process; iron ion homeostasis; metabolic process; organic substance metabolic process; primary metabolic process
Solyc05g013850.2.1			0.878967	Sieve element occlusion b (AHRD V3.3 *** E2FKJ9_9SOLN)	biological_process; developmental process; phloem development; phloem or xylem histogenesis
Solyc05g013860.4.1			1.12572	Sieve element occlusion (AHRD V3.3 *** A0A200RCY5_9MAGN)	biological_process; developmental process; phloem development; phloem or xylem histogenesis
Solyc05g013870.4.1			0.894868	Sieve element occlusion b (AHRD V3.3 *** E2FKJ9_9SOLN)	biological_process; developmental process; phloem development; phloem or xylem histogenesis
Solyc05g014390.4.1	-1.22317	-1.16221	-0.709897	ABC transporter (AHRD V3.3 *-* A0A200RCP7_9MAGN)	biological_process; cellular process; EC 7: Translocases; transmembrane transport; transport
Solyc05g015880.3.1			1.53609	protein LAZY 1-like (AHRD V3.3 *** A0A2I4ENM3_9ROSI)	biological regulation; biological_process; regulation of biological process; response to abiotic stimulus; response to stimulus; transport
Solyc05g051640.4.1			0.611921	Leucine-rich repeat receptor-like protein kinase (AHRD V3.3 *** A0A2R6PLW3_ACTCH)	biological process involved in interspecies interaction between organisms; biological_process; cellular process; defense response; developmental process; immune response; immune system process; metabolic process; multicellular organismal process; organic substance metabolic process; phloem or xylem histogenesis; primary metabolic process; response to biotic stimulus; response to stimulus; respons…
Solyc05g055410.3.1			1.36981	Glucomannan 4-beta-mannosyltransferase 9 (AHRD V3.3 *** A0A2G3B0Z3_CAPCH)	biological_process; metabolic process
Solyc06g006080.3.1			-0.513094	Phosphomethylpyrimidine synthase (AHRD V3.3 *** A0A2G3C580_CAPCH)	biological_process; biosynthetic process; cellular process; metabolic process; organic substance metabolic process
Solyc06g019170.3.1	-0.958592			Delta-1-pyrroline-5-carboxylate synthase (AHRD V3.3 *** A0A0U1XEG4_LYCCN)	biological_process; biosynthetic process; cellular process; metabolic process; organic substance metabolic process; primary metabolic process
Solyc06g035530.3.1		-0.949457		gibberellin 20-oxidase-2	biological process involved in interspecies interaction between organisms; biological_process; biosynthetic process; cellular process; developmental process; metabolic process; multicellular organismal process; organic substance metabolic process; primary metabolic process; response to abiotic stimulus; response to biotic stimulus; response to chemical; response to light stimulus; response to sti…
Solyc06g049050.3.1			0.736226	expansin 2	biological_process; cell wall organization or biogenesis; cellular component organization or biogenesis; cellular process
Solyc06g051930.3.1	0.993873			Pyruvate kinase (AHRD V3.3 *** A0A1S5VK12_DIOKA)	biological_process; catabolic process; cellular process; metabolic process; organic substance metabolic process; primary metabolic process
Solyc06g054260.1.1		-0.604792		photosystem 1 reaction center protein subunit 2	biological_process; cellular process; metabolic process; photosynthesis
Solyc06g060620.4.1			0.682462	Protein NRT1/ PTR FAMILY 6.3 (AHRD V3.3 *** A0A2G2ZAG1_CAPAN)	biological_process; cellular process; EC 7: Translocases; inorganic anion transport; response to chemical; response to stimulus; transmembrane transport; transport
Solyc06g062460.3.1		-1.70088		bHLH transcription factor136	biological regulation; biological_process; biosynthetic process; cellular process; metabolic process; organic substance metabolic process; primary metabolic process; regulation of biological process; regulation of metabolic process
Solyc06g066000.3.1		-0.51718		ATP synthase subunit b', chloroplastic (AHRD V3.3 *** A0A1U8GUM8_CAPAN)	biological_process; biosynthetic process; cellular process; EC 7: Translocases; metabolic process; organic substance metabolic process; primary metabolic process; transport
Solyc06g068520.3.1			0.579979	Hydroxyproline-rich systemin (AHRD V3.3 *** HSY1_SOLLC)	biological regulation; biological_process; cellular process; defense response; regulation of biological process; response to stimulus; response to stress; signal transduction; signaling
Solyc06g071480.3.1			0.852829	Dof zinc finger protein PBF (AHRD V3.3 *** A0A2G2WM24_CAPBA)	biological regulation; biological_process; biosynthetic process; cellular process; metabolic process; organic substance metabolic process; primary metabolic process; regulation of biological process; regulation of metabolic process
Solyc06g073587.1.1	-3.43913			Cysteine proteinase inhibitor (AHRD V3.3 *-* A0A2G2ZD82_CAPAN)	biological regulation; biological_process; metabolic process; organic substance metabolic process; primary metabolic process; regulation of biological process; regulation of metabolic process
Solyc06g084420.1.1			0.934654	Leucine-rich repeat receptor-like kinase (AHRD V3.3 *** A0A0K9PKL2_ZOSMR)	biological process involved in interspecies interaction between organisms; biological_process; cellular process; defense response; immune response; immune system process; metabolic process; response to biotic stimulus; response to stimulus; response to stress
Solyc07g009130.4.1			0.504967	Cadmium/zinc-transporting ATPase HMA2 (AHRD V3.3 *** A0A2G2WC04_CAPBA)	biological_process; cellular process; EC 7: Translocases; transmembrane transport; transport
Solyc07g055260.3.1			-0.899299	Chaperone protein dnaJ (AHRD V3.3 *** A0A2K3MMT7_TRIPR)	biological_process; cellular process; metabolic process
Solyc07g061920.4.1			0.783072	Callose synthase 1 (AHRD V3.3 *** A0A2G2WF26_CAPBA)	biological regulation; biological_process; biosynthetic process; cell wall organization or biogenesis; cellular component organization or biogenesis; cellular process; developmental process; metabolic process; organic substance metabolic process; primary metabolic process; regulation of biological process
Solyc08g061970.3.1			0.758444	putative spermine synthase,Pfam:PF01564	biological_process; biosynthetic process; cellular process; metabolic process; organic substance metabolic process
Solyc08g068800.4.1			1.28243	Glutathione peroxidase (AHRD V3.3 *-* A0A1Q3CJ37_CEPFO)	biological_process; cellular process; response to chemical; response to stimulus; response to stress
Solyc08g075570.4.1	1.31358			Urea-proton symporter DUR3 (AHRD V3.3 *** A0A2G3AG00_CAPAN)	biological_process; cellular process; EC 7: Translocases; transmembrane transport; transport
Solyc08g077440.3.1			-0.579012	Lon protease homolog (AHRD V3.3 *** A0A2U1LET6_ARTAN)	biological_process; catabolic process; cellular component organization or biogenesis; cellular process; developmental process; metabolic process; multicellular organismal process; organic substance metabolic process; primary metabolic process; transmembrane transport; transport
Solyc08g080620.1.1	-2.1397			PR-5x	biological_process; defense response; response to biotic stimulus; response to stimulus; response to stress
Solyc08g081960.3.1			1.29539	Solanum Lycopersicum Cytokinin Response Factor 2	biological regulation; biological_process; biosynthetic process; cellular process; defense response; metabolic process; organic substance metabolic process; primary metabolic process; regulation of biological process; regulation of metabolic process; response to stimulus; response to stress
Solyc09g007660.1.1			0.970753	Fasciclin-like arabinogalactan protein 11 (AHRD V3.3 *** A0A2G3BJB8_CAPCH)	biological_process; cell wall organization or biogenesis; cellular component organization or biogenesis; cellular process
Solyc09g010995.1.1		1.65478		Laccase (AHRD V3.3 *** M1AHJ4_SOLTU)	biological_process; catabolic process; cellular process; metabolic process; organic substance metabolic process
Solyc09g014490.4.1			0.678727	flocculation FLO11-like protein (AHRD V3.3 *-* AT2G40070.2)	biological_process; cellular component organization or biogenesis; cellular process
Solyc09g060110.4.1			0.895172	Protein kinase domain (AHRD V3.3 *** A0A200PPE5_9MAGN)	biological process involved in interspecies interaction between organisms; biological_process; cellular process; defense response; immune response; immune system process; metabolic process; organic substance metabolic process; primary metabolic process; response to biotic stimulus; response to stimulus; response to stress
Solyc09g065910.3.1		-0.515507		Photosystem II reaction center W protein, chloroplastic (AHRD V3.3 *-* A0A1U8H8Q3_CAPAN)	biological regulation; biological_process; cellular process; metabolic process; photosynthesis; regulation of biological process; regulation of metabolic process
Solyc09g072820.4.1			0.760941	Cellulose synthase (AHRD V3.3 *** K4CUV8_SOLLC)	biological_process; biosynthetic process; cell cycle; cell wall organization or biogenesis; cellular component organization or biogenesis; cellular process; metabolic process; organic substance metabolic process; primary metabolic process
Solyc09g075350.4.1			0.814706	Pectinesterase (AHRD V3.3 *** A0A2G2W0I1_CAPBA)	biological regulation; biological_process; catabolic process; cell wall organization or biogenesis; cellular component organization or biogenesis; cellular process; metabolic process; organic substance metabolic process; primary metabolic process
Solyc09g082830.4.1			0.490735	Argonaute 10a	biological process involved in interspecies interaction between organisms; biological regulation; biological_process; defense response; immune response; immune system process; metabolic process; organic substance metabolic process; regulation of biological process; regulation of metabolic process; response to biotic stimulus; response to stimulus; response to stress
Solyc10g005010.4.1			2.46386	NAC domain-containing protein (AHRD V3.3 *** A0A2K3MP41_TRIPR)	biological regulation; biological_process; biosynthetic process; cellular process; metabolic process; organic substance metabolic process; primary metabolic process; regulation of biological process; regulation of metabolic process
Solyc10g055780.1.1	-1.01149			Chitinase (AHRD V3.3 *** B9VRK7_CAPAN)	biological process involved in interspecies interaction between organisms; biological_process; catabolic process; cell wall organization or biogenesis; cellular process; defense response; immune response; immune system process; metabolic process; organic substance metabolic process; primary metabolic process; response to biotic stimulus; response to stimulus; response to stress
Solyc10g055790.1.1			-1.29682	Chitinase (AHRD V3.3 *-* B9VRK7_CAPAN)	biological process involved in interspecies interaction between organisms; biological_process; catabolic process; cell wall organization or biogenesis; cellular process; defense response; metabolic process; organic substance metabolic process; primary metabolic process; response to biotic stimulus; response to stimulus; response to stress
Solyc10g074920.2.1			0.78325	Mannan endo-1,4-beta-mannosidase (AHRD V3.3 *** A0A2K3PQN7_TRIPR)	biological_process; developmental process; metabolic process; multicellular organismal process; organic substance metabolic process
Solyc10g075070.3.1			-0.81214	Non-specific lipid-transfer protein (AHRD V3.3 *** K4D1U9_SOLLC)	biological_process; transport
Solyc10g079600.2.1		0.922759		Two-component response regulator ARR9 (AHRD V3.3 *** A0A2G2VW67_CAPBA)	biological regulation; biological_process; cellular process; regulation of biological process; response to chemical; response to stimulus; signal transduction; signaling
Solyc10g079680.3.1	-8.02119	-8.44976	-8.57484	bHLH transcription factor 068	biological regulation; biological_process; biosynthetic process; cellular process; metabolic process; organic substance metabolic process; primary metabolic process; regulation of biological process; regulation of metabolic process
Solyc10g084980.3.1			1.07924	Copper transporter (AHRD V3.3 *-* E9LK39_VITVI)	biological regulation; biological_process; cellular process; EC 7: Translocases; transmembrane transport; transport
Solyc11g008530.3.1	1.18311			Dicer-like 2d	biological process involved in interspecies interaction between organisms; biological regulation; biological_process; cellular process; defense response; immune response; immune system process; metabolic process; organic substance metabolic process; primary metabolic process; regulation of biological process; regulation of metabolic process; response to biotic stimulus; response to stimulus; resp…
Solyc11g011340.2.1	1.34186			cultivar Rio Grande ELI3	biological_process; biosynthetic process; cellular process; metabolic process; organic substance metabolic process
Solyc11g012700.2.1	-0.733186	-0.861509	-0.490944	Oligopeptide transporter (AHRD V3.3 *** A0A200RBP6_9MAGN)	biological regulation; biological_process; cellular process; EC 7: Translocases; iron ion homeostasis; multicellular organismal process; transmembrane transport; transport
Solyc11g018774.1.1	-3.73289			Peroxidase (AHRD V3.3 *** M1CN26_SOLTU)	biological_process; catabolic process; cellular process; metabolic process; response to chemical; response to stimulus; response to stress
Solyc11g042820.2.1			1.04477	Major facilitator superfamily protein (AHRD V3.3 *** A0A2U1PWN6_ARTAN)	biological_process; cellular process; EC 7: Translocases; inorganic anion transport; response to stimulus; transmembrane transport; transport
Solyc11g044250.3.1	0.592406			K(+) efflux antiporter 3, chloroplastic (AHRD V3.3 *** A0A1U8F6F8_CAPAN)	biological regulation; biological_process; cellular component organization or biogenesis; cellular process; EC 7: Translocases; metabolic process; photosynthesis; regulation of biological process; regulation of metabolic process; response to abiotic stimulus; response to light stimulus; response to stimulus; transmembrane transport; transport
Solyc11g072580.2.1			0.915213	Protein NRT1/ PTR FAMILY 2.7 (AHRD V3.3 *** A0A1U8EMW8_CAPAN)	biological_process; cellular process; EC 7: Translocases; inorganic anion transport; response to stimulus; transmembrane transport; transport
Solyc12g006140.2.1		-1.10909		Cab-5 gene encoding chlorophyll a/b-binding protein	biological_process; cellular process; metabolic process; photosynthesis; response to abiotic stimulus; response to light stimulus; response to stimulus
Solyc12g009050.3.1		1.74056		Nuclear transcription factor Y subunit A-6 (AHRD V3.3 *** A0A2G2X3U5_CAPBA)	biological regulation; biological_process; biosynthetic process; cellular process; metabolic process; organic substance metabolic process; primary metabolic process; regulation of biological process; regulation of metabolic process
Solyc12g009110.3.1			1.45057	O-methyltransferase, putative (AHRD V3.3 *** B9SUX6_RICCO)	biological_process; biosynthetic process; cellular process; metabolic process
Solyc12g013710.2.1		-1.30373		light dependent NADH:protochlorophyllide oxidoreductase 1	biological_process; biosynthetic process; cellular process; metabolic process; organic substance metabolic process; photosynthesis
Solyc12g036170.2.1		-0.478783		Photosynthetic NDH subcomplex B 4 (AHRD V3.3 *** A0A0F7GXZ5_9ROSI)	biological_process; cellular process; metabolic process; photosynthesis
Solyc12g096530.1.1			1.51954	Peroxidase (AHRD V3.3 *** K4DHC6_SOLLC)	biological_process; catabolic process; cellular process; metabolic process; response to chemical; response to stimulus; response to stress
Solyc12g098850.2.1		-0.652786		ethylene-forming enzyme	biological_process; biosynthetic process; cellular process; metabolic process; organic substance metabolic process; primary metabolic process
Solyc12g150131.1.1			0.78892	extensin-2-like (AHRD V3.3 *-* A0A1U8ESB3_CAPAN)	biological_process; cell wall organization or biogenesis; cellular component organization or biogenesis; cellular process
